# Supplementary material for: The Impacts of Read Length and Transcriptome Complexity for De Novo Assembly: A Simulation Study
Source: PLoS One. 2014 Apr 15;9(4):e94825. doi: 10.1371/journal.pone.0094825 (PMC3988101; doi:10.1371/journal.pone.0094825)
Supplement: Data S1 — Information of generating six human datasets with different lengths. (ZIP) [file pone.0094825.s005.zip]

Archive with 6 entries (5 files):
- Data S1/README_S1.txt
- Data S1/gene_list_S1.txt
- Data S1/generating_reads_S1.txt
- Data S1/reads_info_S1.txt
- Data S1/simulated_reads_transcripts_human.zip
- Data S1/
