# Supplementary material for: The Impacts of Read Length and Transcriptome Complexity for De Novo Assembly: A Simulation Study
Source: PLoS One. 2014 Apr 15;9(4):e94825. doi: 10.1371/journal.pone.0094825 (PMC3988101; doi:10.1371/journal.pone.0094825)
Supplement: Data S1 — Information of generating six human datasets with different lengths. (ZIP) [file pone.0094825.s005.zip › Data S1/README_S1.txt]

1. gene_list_S1.txt
   10000 genes selected by simulation engine BEER. 

2. simulated_reads_transcripts_human.zip

  transcripts used to generate human RNA-seq data.

3. reads_info_S1.txt

  Statistics of six human datasets with different lengths

4. generating_reads_S1.txt
  
 Instructions of generating six human datasets.
  
