# Supplementary material for: The Impacts of Read Length and Transcriptome Complexity for De Novo Assembly: A Simulation Study
Source: PLoS One. 2014 Apr 15;9(4):e94825. doi: 10.1371/journal.pone.0094825 (PMC3988101; doi:10.1371/journal.pone.0094825)
Supplement: Data S1 — Information of generating six human datasets with different lengths. (ZIP) [file pone.0094825.s005.zip › Data S1/gene_list_S1.txt]

GENE.226437
GENE.61183
GENE.79887
GENE.169165
GENE.414595
GENE.153109
GENE.330651
GENE.445938
GENE.99985
GENE.277308
GENE.422500
GENE.149753
GENE.431581
GENE.205247
GENE.214641
GENE.515356
GENE.498521
GENE.474669
GENE.518465
GENE.446801
GENE.537604
GENE.351659
GENE.188129
GENE.333681
GENE.116934
GENE.73894
GENE.207200
GENE.162537
GENE.418899
GENE.136271
GENE.386375
GENE.163326
GENE.366656
GENE.537938
GENE.496147
GENE.494960
GENE.254935
GENE.359051
GENE.512862
GENE.86213
GENE.44782
GENE.412456
GENE.308149
GENE.129993
GENE.426672
GENE.464721
GENE.79244
GENE.301391
GENE.459177
GENE.284209
GENE.231073
GENE.44160
GENE.365903
GENE.274916
GENE.462735
GENE.332393
GENE.524708
GENE.349945
GENE.183402
GENE.398182
GENE.453521
GENE.518521
GENE.385559
GENE.411196
GENE.258119
GENE.160051
GENE.414656
GENE.141757
GENE.121967
GENE.532586
GENE.116617
GENE.121513
GENE.532785
GENE.384910
GENE.298460
GENE.355766
GENE.448004
GENE.168364
GENE.526334
GENE.127306
GENE.371749
GENE.129245
GENE.163562
GENE.349753
GENE.23308
GENE.409446
GENE.506431
GENE.339667
GENE.210563
GENE.381845
GENE.397937
GENE.11058
GENE.346810
GENE.231749
GENE.224158
GENE.273036
GENE.459567
GENE.339525
GENE.315984
GENE.201948
GENE.93229
GENE.405390
GENE.110832
GENE.305701
GENE.391784
GENE.435553
GENE.324025
GENE.223901
GENE.95709
GENE.169771
GENE.417104
GENE.403130
GENE.468892
GENE.196962
GENE.432629
GENE.498895
GENE.107598
GENE.235101
GENE.112772
GENE.448431
GENE.338466
GENE.507204
GENE.184285
GENE.480125
GENE.524900
GENE.18193
GENE.365614
GENE.419523
GENE.10126
GENE.391953
GENE.150049
GENE.154127
GENE.287193
GENE.523819
GENE.61421
GENE.328855
GENE.197370
GENE.201836
GENE.48158
GENE.255266
GENE.142225
GENE.122024
GENE.145391
GENE.454140
GENE.17895
GENE.129060
GENE.437
GENE.108876
GENE.15278
GENE.222451
GENE.292980
GENE.316514
GENE.234894
GENE.192105
GENE.26973
GENE.423960
GENE.332281
GENE.482307
GENE.364822
GENE.371558
GENE.174394
GENE.318087
GENE.188856
GENE.33270
GENE.382275
GENE.263042
GENE.44843
GENE.235960
GENE.389770
GENE.444606
GENE.106392
GENE.225900
GENE.247318
GENE.38051
GENE.265644
GENE.379470
GENE.294378
GENE.386094
GENE.276318
GENE.141661
GENE.285546
GENE.337620
GENE.323648
GENE.320860
GENE.35925
GENE.265513
GENE.315913
GENE.22346
GENE.91367
GENE.123357
GENE.363263
GENE.47574
GENE.498862
GENE.278199
GENE.150709
GENE.53493
GENE.260768
GENE.131895
GENE.191516
GENE.223001
GENE.144128
GENE.454670
GENE.334239
GENE.221247
GENE.296908
GENE.265975
GENE.249636
GENE.194452
GENE.2378
GENE.439685
GENE.101176
GENE.273650
GENE.260975
GENE.271425
GENE.123551
GENE.63025
GENE.440779
GENE.428204
GENE.465862
GENE.391568
GENE.437362
GENE.22548
GENE.146469
GENE.350535
GENE.416924
GENE.271166
GENE.107819
GENE.114729
GENE.426934
GENE.534145
GENE.290443
GENE.80579
GENE.506182
GENE.53995
GENE.116039
GENE.20948
GENE.232860
GENE.149602
GENE.343559
GENE.308940
GENE.160191
GENE.6019
GENE.214514
GENE.66515
GENE.520120
GENE.42086
GENE.125249
GENE.439364
GENE.382270
GENE.410805
GENE.292045
GENE.344763
GENE.279178
GENE.326485
GENE.356343
GENE.363327
GENE.189071
GENE.288423
GENE.205691
GENE.3774
GENE.308245
GENE.498096
GENE.265475
GENE.176128
GENE.176953
GENE.518427
GENE.44448
GENE.326135
GENE.264773
GENE.506865
GENE.312068
GENE.369958
GENE.352012
GENE.348979
GENE.184741
GENE.427180
GENE.86551
GENE.161048
GENE.532526
GENE.361008
GENE.448459
GENE.188425
GENE.130014
GENE.532801
GENE.140088
GENE.143385
GENE.185222
GENE.67398
GENE.367823
GENE.132340
GENE.4715
GENE.19549
GENE.112866
GENE.426766
GENE.172503
GENE.462764
GENE.425492
GENE.369692
GENE.298052
GENE.156101
GENE.113045
GENE.471028
GENE.202116
GENE.520912
GENE.122947
GENE.520116
GENE.499744
GENE.224118
GENE.30695
GENE.11187
GENE.233809
GENE.280327
GENE.439132
GENE.62322
GENE.510178
GENE.107547
GENE.342361
GENE.41565
GENE.466568
GENE.210079
GENE.57538
GENE.249769
GENE.415613
GENE.131542
GENE.29974
GENE.494026
GENE.527980
GENE.486430
GENE.489445
GENE.354561
GENE.329612
GENE.409849
GENE.254831
GENE.311035
GENE.154938
GENE.484851
GENE.384581
GENE.151824
GENE.362514
GENE.216663
GENE.227215
GENE.110501
GENE.504392
GENE.367175
GENE.512301
GENE.338460
GENE.36270
GENE.225368
GENE.249263
GENE.396520
GENE.5625
GENE.131013
GENE.182536
GENE.68829
GENE.394418
GENE.102762
GENE.284850
GENE.359828
GENE.537485
GENE.121166
GENE.482792
GENE.51525
GENE.135109
GENE.355228
GENE.40074
GENE.235520
GENE.76621
GENE.523975
GENE.238576
GENE.429131
GENE.106735
GENE.519739
GENE.344006
GENE.427004
GENE.260193
GENE.88650
GENE.247604
GENE.332804
GENE.382647
GENE.73010
GENE.455477
GENE.179090
GENE.8196
GENE.301407
GENE.147115
GENE.52336
GENE.13392
GENE.307058
GENE.157693
GENE.474664
GENE.437699
GENE.222075
GENE.194383
GENE.422841
GENE.131941
GENE.282949
GENE.511921
GENE.313273
GENE.518018
GENE.223202
GENE.268452
GENE.398030
GENE.518933
GENE.470295
GENE.417912
GENE.422682
GENE.2799
GENE.219129
GENE.215283
GENE.310485
GENE.274018
GENE.91642
GENE.236969
GENE.128484
GENE.120917
GENE.44188
GENE.173888
GENE.452660
GENE.269180
GENE.18388
GENE.380734
GENE.117519
GENE.224339
GENE.530958
GENE.155277
GENE.456728
GENE.329980
GENE.315144
GENE.159453
GENE.171472
GENE.230575
GENE.324367
GENE.400313
GENE.111901
GENE.425445
GENE.33098
GENE.523000
GENE.375641
GENE.93159
GENE.404552
GENE.19309
GENE.44573
GENE.438422
GENE.319081
GENE.533740
GENE.453869
GENE.427351
GENE.37894
GENE.489699
GENE.102137
GENE.60377
GENE.163821
GENE.223236
GENE.231715
GENE.522604
GENE.310672
GENE.107425
GENE.493161
GENE.64841
GENE.91009
GENE.278562
GENE.520145
GENE.200834
GENE.171334
GENE.497842
GENE.182371
GENE.418702
GENE.134851
GENE.519587
GENE.291322
GENE.317252
GENE.23105
GENE.409365
GENE.71982
GENE.310884
GENE.237164
GENE.260361
GENE.511717
GENE.183411
GENE.432147
GENE.294271
GENE.11014
GENE.497339
GENE.509948
GENE.338962
GENE.134004
GENE.175523
GENE.23491
GENE.465105
GENE.520935
GENE.185545
GENE.500449
GENE.471669
GENE.80293
GENE.236132
GENE.396370
GENE.427155
GENE.184056
GENE.348257
GENE.397315
GENE.412273
GENE.411097
GENE.397387
GENE.153113
GENE.73854
GENE.35698
GENE.465082
GENE.61455
GENE.8629
GENE.431052
GENE.37447
GENE.534057
GENE.452424
GENE.44551
GENE.253416
GENE.328198
GENE.272935
GENE.463855
GENE.471260
GENE.401780
GENE.60081
GENE.352963
GENE.116772
GENE.88948
GENE.440694
GENE.118529
GENE.150794
GENE.235814
GENE.486781
GENE.344642
GENE.265139
GENE.307264
GENE.345502
GENE.252244
GENE.204540
GENE.214212
GENE.278988
GENE.154560
GENE.112988
GENE.496578
GENE.333534
GENE.206854
GENE.61240
GENE.364476
GENE.533066
GENE.66064
GENE.417918
GENE.457527
GENE.194729
GENE.391537
GENE.36072
GENE.393616
GENE.283402
GENE.93660
GENE.421170
GENE.287134
GENE.158435
GENE.502326
GENE.72046
GENE.161286
GENE.366001
GENE.72869
GENE.431890
GENE.471405
GENE.349392
GENE.172202
GENE.465127
GENE.470926
GENE.104670
GENE.36705
GENE.403654
GENE.194810
GENE.216403
GENE.38614
GENE.39430
GENE.82823
GENE.199928
GENE.470971
GENE.24435
GENE.157824
GENE.121936
GENE.57184
GENE.126237
GENE.211932
GENE.356106
GENE.46692
GENE.29298
GENE.527748
GENE.274459
GENE.1643
GENE.485670
GENE.127894
GENE.334015
GENE.296032
GENE.861
GENE.268626
GENE.188978
GENE.157469
GENE.278775
GENE.21799
GENE.462310
GENE.19303
GENE.514515
GENE.215336
GENE.21388
GENE.392416
GENE.419536
GENE.97838
GENE.266710
GENE.181863
GENE.107828
GENE.221053
GENE.462729
GENE.369589
GENE.382458
GENE.4302
GENE.436338
GENE.42328
GENE.444878
GENE.498324
GENE.125551
GENE.231223
GENE.375852
GENE.264325
GENE.67428
GENE.151797
GENE.33873
GENE.274161
GENE.127319
GENE.429670
GENE.361960
GENE.269596
GENE.415514
GENE.442095
GENE.312793
GENE.85675
GENE.30370
GENE.435793
GENE.410642
GENE.513519
GENE.445030
GENE.479214
GENE.351137
GENE.183450
GENE.365565
GENE.434858
GENE.445233
GENE.356785
GENE.406210
GENE.75428
GENE.446318
GENE.74397
GENE.104405
GENE.536587
GENE.212918
GENE.492905
GENE.248862
GENE.191025
GENE.327468
GENE.474
GENE.171131
GENE.356869
GENE.401153
GENE.94987
GENE.121534
GENE.205445
GENE.131795
GENE.323453
GENE.229414
GENE.518483
GENE.524762
GENE.180388
GENE.538867
GENE.349839
GENE.479076
GENE.174572
GENE.89468
GENE.449251
GENE.137171
GENE.39291
GENE.11500
GENE.363038
GENE.465031
GENE.445156
GENE.11972
GENE.302777
GENE.333783
GENE.430347
GENE.182993
GENE.475204
GENE.39219
GENE.410065
GENE.230280
GENE.262645
GENE.510954
GENE.293371
GENE.397962
GENE.286055
GENE.93446
GENE.342442
GENE.536336
GENE.324468
GENE.105686
GENE.484901
GENE.492991
GENE.372473
GENE.184707
GENE.109167
GENE.100868
GENE.60692
GENE.103288
GENE.447687
GENE.84072
GENE.11146
GENE.161501
GENE.218142
GENE.147178
GENE.311247
GENE.388216
GENE.379663
GENE.344908
GENE.322211
GENE.224087
GENE.124111
GENE.380693
GENE.459810
GENE.43497
GENE.255481
GENE.265422
GENE.53627
GENE.327805
GENE.117461
GENE.118613
GENE.529623
GENE.381094
GENE.99451
GENE.105812
GENE.282297
GENE.20631
GENE.274127
GENE.408930
GENE.33276
GENE.477961
GENE.263561
GENE.254464
GENE.504002
GENE.275188
GENE.280550
GENE.1171
GENE.173272
GENE.121073
GENE.441570
GENE.405579
GENE.510851
GENE.446500
GENE.185099
GENE.420240
GENE.480411
GENE.502856
GENE.129050
GENE.300571
GENE.166079
GENE.198513
GENE.475312
GENE.394186
GENE.130652
GENE.340956
GENE.413775
GENE.297700
GENE.209902
GENE.283061
GENE.338852
GENE.409522
GENE.461046
GENE.9858
GENE.52502
GENE.448669
GENE.238441
GENE.373654
GENE.397789
GENE.229244
GENE.214475
GENE.139754
GENE.176760
GENE.28483
GENE.109859
GENE.3953
GENE.354110
GENE.68322
GENE.393053
GENE.407756
GENE.86934
GENE.183011
GENE.426904
GENE.46112
GENE.120723
GENE.98765
GENE.521401
GENE.300404
GENE.306054
GENE.261642
GENE.461880
GENE.320107
GENE.300991
GENE.48271
GENE.123570
GENE.237393
GENE.321833
GENE.495993
GENE.364351
GENE.335233
GENE.246276
GENE.66099
GENE.516465
GENE.235557
GENE.169755
GENE.5998
GENE.88053
GENE.250191
GENE.180018
GENE.79335
GENE.155308
GENE.202537
GENE.213622
GENE.431620
GENE.438989
GENE.316408
GENE.473385
GENE.519570
GENE.377800
GENE.450067
GENE.514842
GENE.491750
GENE.113174
GENE.155326
GENE.395900
GENE.411660
GENE.495251
GENE.396804
GENE.331798
GENE.279306
GENE.49235
GENE.432412
GENE.287941
GENE.179971
GENE.87208
GENE.391735
GENE.361537
GENE.223690
GENE.468362
GENE.183688
GENE.248086
GENE.217754
GENE.513147
GENE.197027
GENE.199685
GENE.495980
GENE.83265
GENE.505225
GENE.216125
GENE.94098
GENE.531961
GENE.67015
GENE.52154
GENE.73214
GENE.84327
GENE.374291
GENE.239981
GENE.234239
GENE.90491
GENE.82241
GENE.91556
GENE.157572
GENE.347434
GENE.286079
GENE.55098
GENE.429806
GENE.212383
GENE.426045
GENE.283764
GENE.125557
GENE.480915
GENE.159559
GENE.96025
GENE.308275
GENE.314583
GENE.450215
GENE.194912
GENE.496931
GENE.92325
GENE.350868
GENE.355654
GENE.255924
GENE.195189
GENE.357932
GENE.56206
GENE.390399
GENE.167813
GENE.4055
GENE.179527
GENE.478637
GENE.486452
GENE.202643
GENE.407144
GENE.309875
GENE.194945
GENE.202563
GENE.59120
GENE.359795
GENE.371314
GENE.158812
GENE.384140
GENE.329541
GENE.487657
GENE.91532
GENE.308775
GENE.232993
GENE.166392
GENE.388791
GENE.402815
GENE.287680
GENE.302684
GENE.75053
GENE.105219
GENE.468686
GENE.398720
GENE.225611
GENE.394911
GENE.539271
GENE.219789
GENE.252553
GENE.509308
GENE.520486
GENE.344379
GENE.170973
GENE.351722
GENE.468584
GENE.300943
GENE.28875
GENE.540250
GENE.495056
GENE.376668
GENE.390703
GENE.260437
GENE.223663
GENE.49667
GENE.517588
GENE.216544
GENE.203168
GENE.115683
GENE.128782
GENE.153358
GENE.73185
GENE.455254
GENE.397350
GENE.165125
GENE.283745
GENE.488427
GENE.532033
GENE.452983
GENE.459601
GENE.101041
GENE.275542
GENE.177891
GENE.3965
GENE.373952
GENE.348050
GENE.34036
GENE.170753
GENE.402263
GENE.232671
GENE.162263
GENE.111452
GENE.539741
GENE.388139
GENE.174843
GENE.534506
GENE.67996
GENE.296851
GENE.77930
GENE.25272
GENE.244678
GENE.88318
GENE.461027
GENE.374168
GENE.379567
GENE.261722
GENE.365815
GENE.169934
GENE.220494
GENE.376977
GENE.454325
GENE.381365
GENE.376373
GENE.244663
GENE.526165
GENE.255541
GENE.67352
GENE.341064
GENE.214417
GENE.138260
GENE.410500
GENE.210558
GENE.341370
GENE.50262
GENE.526286
GENE.13631
GENE.284112
GENE.246106
GENE.329531
GENE.487972
GENE.371549
GENE.165079
GENE.311454
GENE.190513
GENE.237645
GENE.268580
GENE.121324
GENE.410785
GENE.90546
GENE.73679
GENE.186239
GENE.325541
GENE.16727
GENE.165464
GENE.298197
GENE.241009
GENE.134969
GENE.103081
GENE.277989
GENE.511891
GENE.48433
GENE.497620
GENE.374839
GENE.49841
GENE.433236
GENE.494959
GENE.201368
GENE.364724
GENE.487259
GENE.312694
GENE.20888
GENE.397151
GENE.333724
GENE.319160
GENE.33068
GENE.41304
GENE.101462
GENE.466811
GENE.475318
GENE.230812
GENE.13552
GENE.142139
GENE.16557
GENE.203726
GENE.516280
GENE.161819
GENE.344809
GENE.110011
GENE.356373
GENE.51264
GENE.510387
GENE.323756
GENE.396435
GENE.241454
GENE.503410
GENE.151548
GENE.58331
GENE.514007
GENE.321498
GENE.244637
GENE.443655
GENE.499419
GENE.203564
GENE.82499
GENE.439566
GENE.337528
GENE.96251
GENE.521267
GENE.348281
GENE.402937
GENE.104573
GENE.241849
GENE.56673
GENE.420172
GENE.55862
GENE.312993
GENE.28306
GENE.21216
GENE.213811
GENE.265768
GENE.248536
GENE.296974
GENE.193647
GENE.478618
GENE.208622
GENE.276705
GENE.318037
GENE.298318
GENE.81897
GENE.422370
GENE.182732
GENE.522580
GENE.255671
GENE.537954
GENE.94663
GENE.336315
GENE.124804
GENE.532125
GENE.519388
GENE.322712
GENE.140373
GENE.13452
GENE.40023
GENE.242246
GENE.218409
GENE.270803
GENE.454829
GENE.88971
GENE.359550
GENE.371160
GENE.481537
GENE.108355
GENE.393816
GENE.426779
GENE.142738
GENE.134914
GENE.206225
GENE.489498
GENE.461923
GENE.455033
GENE.117860
GENE.219535
GENE.386798
GENE.130017
GENE.410526
GENE.499078
GENE.390474
GENE.415416
GENE.203545
GENE.20398
GENE.418003
GENE.129021
GENE.344504
GENE.530384
GENE.401593
GENE.223199
GENE.490860
GENE.113302
GENE.417721
GENE.507511
GENE.61704
GENE.94172
GENE.267542
GENE.201655
GENE.526364
GENE.155413
GENE.281725
GENE.81244
GENE.281825
GENE.406574
GENE.330570
GENE.390995
GENE.317461
GENE.189496
GENE.171941
GENE.170881
GENE.112120
GENE.395636
GENE.273247
GENE.526791
GENE.397976
GENE.524489
GENE.118357
GENE.23583
GENE.236563
GENE.362362
GENE.169270
GENE.422235
GENE.287450
GENE.65869
GENE.154357
GENE.49848
GENE.57359
GENE.226353
GENE.298300
GENE.312624
GENE.189986
GENE.38733
GENE.32100
GENE.290810
GENE.148724
GENE.432551
GENE.132006
GENE.123047
GENE.506241
GENE.507431
GENE.214392
GENE.87324
GENE.2866
GENE.33966
GENE.540041
GENE.175696
GENE.422578
GENE.87481
GENE.246961
GENE.359500
GENE.41211
GENE.168314
GENE.131394
GENE.433901
GENE.191369
GENE.234032
GENE.81307
GENE.307171
GENE.197509
GENE.189384
GENE.202714
GENE.108141
GENE.22460
GENE.12989
GENE.153405
GENE.71587
GENE.243725
GENE.49752
GENE.79934
GENE.277102
GENE.129094
GENE.426415
GENE.525798
GENE.258113
GENE.257422
GENE.527538
GENE.521194
GENE.459729
GENE.349401
GENE.307569
GENE.340379
GENE.68405
GENE.235604
GENE.349062
GENE.62489
GENE.116348
GENE.371660
GENE.80752
GENE.528633
GENE.307581
GENE.441704
GENE.247236
GENE.105172
GENE.321352
GENE.500875
GENE.222863
GENE.57120
GENE.48802
GENE.525090
GENE.151228
GENE.35641
GENE.124420
GENE.277136
GENE.448807
GENE.276635
GENE.9317
GENE.364258
GENE.232088
GENE.427258
GENE.183953
GENE.519512
GENE.531745
GENE.262784
GENE.408362
GENE.45195
GENE.282676
GENE.465864
GENE.440878
GENE.24433
GENE.195738
GENE.490723
GENE.249941
GENE.386432
GENE.264240
GENE.512177
GENE.213385
GENE.87065
GENE.166284
GENE.404775
GENE.525019
GENE.51501
GENE.525936
GENE.50591
GENE.330715
GENE.169636
GENE.323104
GENE.72022
GENE.346085
GENE.264283
GENE.486907
GENE.1252
GENE.204758
GENE.414683
GENE.443899
GENE.434537
GENE.58550
GENE.248338
GENE.3589
GENE.308690
GENE.213906
GENE.267279
GENE.218965
GENE.130394
GENE.309203
GENE.24996
GENE.397881
GENE.185141
GENE.391059
GENE.425149
GENE.472306
GENE.253930
GENE.41159
GENE.19729
GENE.24431
GENE.487464
GENE.405194
GENE.416718
GENE.370697
GENE.442643
GENE.260151
GENE.77608
GENE.137487
GENE.297003
GENE.254711
GENE.69677
GENE.417029
GENE.266644
GENE.131138
GENE.487027
GENE.175178
GENE.406989
GENE.263877
GENE.3500
GENE.396419
GENE.456982
GENE.456891
GENE.399747
GENE.324783
GENE.772
GENE.189971
GENE.524187
GENE.274298
GENE.360584
GENE.423208
GENE.8498
GENE.187946
GENE.362021
GENE.507851
GENE.467545
GENE.96360
GENE.346208
GENE.130847
GENE.398056
GENE.72667
GENE.233913
GENE.193198
GENE.330086
GENE.297322
GENE.185243
GENE.135302
GENE.184528
GENE.257833
GENE.303837
GENE.234988
GENE.154601
GENE.14355
GENE.448582
GENE.486314
GENE.94464
GENE.511787
GENE.102058
GENE.158745
GENE.187091
GENE.173945
GENE.481334
GENE.125502
GENE.184184
GENE.119197
GENE.321006
GENE.239471
GENE.295903
GENE.272010
GENE.62938
GENE.183756
GENE.216604
GENE.84830
GENE.9736
GENE.64658
GENE.132047
GENE.492386
GENE.291836
GENE.98293
GENE.5346
GENE.257179
GENE.144383
GENE.322298
GENE.6094
GENE.533323
GENE.512651
GENE.263834
GENE.399331
GENE.335371
GENE.189246
GENE.529106
GENE.260261
GENE.130480
GENE.537790
GENE.142701
GENE.69162
GENE.468831
GENE.117914
GENE.255042
GENE.286371
GENE.493348
GENE.455299
GENE.78158
GENE.51675
GENE.280646
GENE.471003
GENE.327615
GENE.409904
GENE.34778
GENE.202875
GENE.455909
GENE.237380
GENE.502933
GENE.489409
GENE.36724
GENE.276141
GENE.273006
GENE.56858
GENE.100112
GENE.250823
GENE.461727
GENE.46470
GENE.235124
GENE.477634
GENE.360740
GENE.421532
GENE.212397
GENE.218442
GENE.252650
GENE.516505
GENE.16706
GENE.254301
GENE.140953
GENE.207897
GENE.85362
GENE.240971
GENE.124138
GENE.359346
GENE.72509
GENE.463104
GENE.353560
GENE.90132
GENE.266618
GENE.456696
GENE.224740
GENE.94494
GENE.538585
GENE.116244
GENE.244601
GENE.305938
GENE.296584
GENE.454591
GENE.412380
GENE.407078
GENE.252804
GENE.371256
GENE.354160
GENE.235544
GENE.192480
GENE.439664
GENE.96247
GENE.107822
GENE.292336
GENE.347409
GENE.69046
GENE.401396
GENE.514659
GENE.217550
GENE.465290
GENE.298282
GENE.436951
GENE.163991
GENE.456994
GENE.9140
GENE.239745
GENE.64832
GENE.282572
GENE.72240
GENE.341587
GENE.362637
GENE.285282
GENE.94369
GENE.189994
GENE.169471
GENE.318585
GENE.354341
GENE.442444
GENE.100989
GENE.439600
GENE.534136
GENE.12153
GENE.117138
GENE.229630
GENE.414342
GENE.396687
GENE.21666
GENE.58828
GENE.212101
GENE.521185
GENE.115070
GENE.342586
GENE.467985
GENE.38572
GENE.323686
GENE.315991
GENE.11118
GENE.395124
GENE.204623
GENE.245004
GENE.513863
GENE.473
GENE.314436
GENE.464850
GENE.198286
GENE.446829
GENE.45378
GENE.244391
GENE.340287
GENE.292324
GENE.460713
GENE.361911
GENE.267719
GENE.198924
GENE.310685
GENE.78238
GENE.464252
GENE.75075
GENE.354902
GENE.460705
GENE.456078
GENE.286072
GENE.287270
GENE.45092
GENE.462767
GENE.442010
GENE.385491
GENE.442024
GENE.199837
GENE.16121
GENE.260949
GENE.397374
GENE.497883
GENE.452709
GENE.220694
GENE.248730
GENE.98496
GENE.212648
GENE.120431
GENE.488593
GENE.523325
GENE.454290
GENE.248129
GENE.154048
GENE.76775
GENE.272706
GENE.441086
GENE.161610
GENE.338948
GENE.74158
GENE.240613
GENE.476974
GENE.191857
GENE.298968
GENE.133878
GENE.257847
GENE.60173
GENE.22099
GENE.123351
GENE.487753
GENE.420823
GENE.2922
GENE.476833
GENE.45236
GENE.407580
GENE.534100
GENE.164749
GENE.225754
GENE.438778
GENE.508136
GENE.5738
GENE.304258
GENE.523385
GENE.16531
GENE.304803
GENE.316324
GENE.25127
GENE.185647
GENE.403019
GENE.297546
GENE.213419
GENE.88035
GENE.406014
GENE.437053
GENE.176712
GENE.385352
GENE.251952
GENE.520810
GENE.97115
GENE.478080
GENE.99245
GENE.98302
GENE.479929
GENE.352191
GENE.430560
GENE.221411
GENE.347533
GENE.170238
GENE.487497
GENE.464674
GENE.330870
GENE.509798
GENE.465846
GENE.485920
GENE.44196
GENE.94524
GENE.273187
GENE.77396
GENE.210937
GENE.535096
GENE.88365
GENE.9878
GENE.46352
GENE.516701
GENE.193575
GENE.258481
GENE.84902
GENE.204834
GENE.525810
GENE.346089
GENE.296397
GENE.341801
GENE.399580
GENE.158083
GENE.226313
GENE.421823
GENE.313301
GENE.536107
GENE.266096
GENE.184674
GENE.413060
GENE.299919
GENE.537886
GENE.187152
GENE.37148
GENE.201694
GENE.509816
GENE.309811
GENE.317054
GENE.125273
GENE.139804
GENE.139137
GENE.309889
GENE.68827
GENE.189124
GENE.283629
GENE.257403
GENE.185751
GENE.196071
GENE.60188
GENE.54006
GENE.277403
GENE.247477
GENE.247664
GENE.461237
GENE.91929
GENE.453085
GENE.205168
GENE.46874
GENE.527962
GENE.72350
GENE.45138
GENE.139227
GENE.133876
GENE.241062
GENE.142864
GENE.456391
GENE.511691
GENE.190694
GENE.120442
GENE.285149
GENE.113074
GENE.200640
GENE.482442
GENE.482500
GENE.370588
GENE.250150
GENE.146429
GENE.100199
GENE.94772
GENE.370665
GENE.510619
GENE.540124
GENE.496223
GENE.472641
GENE.135921
GENE.64007
GENE.200816
GENE.267128
GENE.261398
GENE.228949
GENE.499439
GENE.287030
GENE.322604
GENE.101877
GENE.472258
GENE.182425
GENE.526371
GENE.246975
GENE.290603
GENE.467028
GENE.69108
GENE.168601
GENE.489273
GENE.129809
GENE.118098
GENE.468605
GENE.13985
GENE.249167
GENE.49457
GENE.483442
GENE.487874
GENE.133383
GENE.112977
GENE.137613
GENE.71622
GENE.177516
GENE.290809
GENE.130957
GENE.352687
GENE.227026
GENE.381671
GENE.353558
GENE.361983
GENE.255767
GENE.407960
GENE.385043
GENE.83607
GENE.26704
GENE.371716
GENE.506257
GENE.493252
GENE.266803
GENE.517635
GENE.501341
GENE.277833
GENE.136653
GENE.367117
GENE.374125
GENE.384642
GENE.9217
GENE.513887
GENE.175000
GENE.46524
GENE.134801
GENE.205830
GENE.171003
GENE.365776
GENE.60539
GENE.115
GENE.365112
GENE.161205
GENE.172982
GENE.503005
GENE.520313
GENE.2875
GENE.138090
GENE.401227
GENE.6437
GENE.36624
GENE.478279
GENE.331234
GENE.471527
GENE.284012
GENE.20216
GENE.299149
GENE.272213
GENE.263408
GENE.97879
GENE.433626
GENE.186229
GENE.170572
GENE.298266
GENE.230924
GENE.271462
GENE.277553
GENE.398661
GENE.257331
GENE.149976
GENE.438417
GENE.185881
GENE.49578
GENE.476153
GENE.382283
GENE.357946
GENE.418924
GENE.363336
GENE.458755
GENE.419577
GENE.130697
GENE.378081
GENE.157675
GENE.430490
GENE.424321
GENE.428587
GENE.272354
GENE.420774
GENE.183058
GENE.505554
GENE.332732
GENE.35662
GENE.63216
GENE.409142
GENE.47337
GENE.393956
GENE.156411
GENE.233543
GENE.487623
GENE.255948
GENE.256853
GENE.389019
GENE.213846
GENE.137237
GENE.404611
GENE.395576
GENE.185574
GENE.291364
GENE.181545
GENE.95061
GENE.31854
GENE.295808
GENE.134244
GENE.527368
GENE.474867
GENE.138467
GENE.316676
GENE.86911
GENE.119839
GENE.176702
GENE.16221
GENE.447035
GENE.96386
GENE.466111
GENE.384873
GENE.180950
GENE.371185
GENE.493113
GENE.487894
GENE.236764
GENE.148544
GENE.231382
GENE.480015
GENE.97691
GENE.122624
GENE.354003
GENE.145525
GENE.291865
GENE.272735
GENE.131302
GENE.492160
GENE.92004
GENE.477718
GENE.299326
GENE.416071
GENE.399459
GENE.482869
GENE.332749
GENE.289761
GENE.373806
GENE.131805
GENE.149742
GENE.491598
GENE.298313
GENE.144981
GENE.240932
GENE.316822
GENE.282294
GENE.117194
GENE.14344
GENE.425849
GENE.244360
GENE.378059
GENE.325976
GENE.93289
GENE.436433
GENE.518264
GENE.360764
GENE.328556
GENE.29977
GENE.75555
GENE.237469
GENE.58262
GENE.314752
GENE.76130
GENE.61177
GENE.481522
GENE.308269
GENE.376221
GENE.414157
GENE.185541
GENE.524262
GENE.472890
GENE.338190
GENE.320710
GENE.110370
GENE.261525
GENE.485931
GENE.299774
GENE.249820
GENE.408549
GENE.427226
GENE.467817
GENE.228912
GENE.8837
GENE.279150
GENE.31861
GENE.52301
GENE.332469
GENE.212411
GENE.15973
GENE.459897
GENE.353733
GENE.87710
GENE.50508
GENE.503766
GENE.436207
GENE.182865
GENE.244186
GENE.52163
GENE.390053
GENE.99796
GENE.61440
GENE.510100
GENE.31443
GENE.25259
GENE.212522
GENE.7473
GENE.271836
GENE.426241
GENE.91750
GENE.191525
GENE.92997
GENE.252522
GENE.310133
GENE.385251
GENE.273932
GENE.359394
GENE.332463
GENE.248029
GENE.97703
GENE.524395
GENE.87154
GENE.82290
GENE.22426
GENE.187862
GENE.199011
GENE.110511
GENE.454452
GENE.483259
GENE.61397
GENE.157031
GENE.199583
GENE.30861
GENE.376539
GENE.72569
GENE.399364
GENE.244370
GENE.180394
GENE.318881
GENE.244520
GENE.154089
GENE.17996
GENE.447995
GENE.347756
GENE.20727
GENE.477237
GENE.66592
GENE.307086
GENE.427257
GENE.342731
GENE.345535
GENE.89045
GENE.383113
GENE.316372
GENE.357098
GENE.479133
GENE.537004
GENE.235
GENE.178920
GENE.120462
GENE.412096
GENE.384337
GENE.485792
GENE.234703
GENE.528562
GENE.454776
GENE.133595
GENE.166032
GENE.481928
GENE.40580
GENE.222374
GENE.399182
GENE.239094
GENE.19802
GENE.393433
GENE.8118
GENE.184698
GENE.431579
GENE.5951
GENE.457878
GENE.527561
GENE.252535
GENE.444734
GENE.486453
GENE.469976
GENE.108727
GENE.511182
GENE.185963
GENE.530067
GENE.451470
GENE.421068
GENE.126767
GENE.40829
GENE.409286
GENE.413649
GENE.243244
GENE.216163
GENE.304378
GENE.215992
GENE.476150
GENE.455921
GENE.453132
GENE.399923
GENE.155643
GENE.99673
GENE.360105
GENE.66926
GENE.66341
GENE.123432
GENE.535240
GENE.242632
GENE.493029
GENE.40133
GENE.27260
GENE.326406
GENE.509197
GENE.50154
GENE.453859
GENE.275238
GENE.414530
GENE.458103
GENE.13005
GENE.338742
GENE.518361
GENE.118507
GENE.175382
GENE.246451
GENE.439657
GENE.358450
GENE.514591
GENE.247262
GENE.509783
GENE.216650
GENE.452991
GENE.250281
GENE.376404
GENE.268388
GENE.473916
GENE.41408
GENE.321452
GENE.128030
GENE.28985
GENE.507475
GENE.518197
GENE.521848
GENE.335534
GENE.172237
GENE.34392
GENE.522976
GENE.343728
GENE.14207
GENE.271438
GENE.13719
GENE.196442
GENE.338678
GENE.272990
GENE.382242
GENE.435758
GENE.370231
GENE.106268
GENE.60481
GENE.499863
GENE.533561
GENE.444253
GENE.460623
GENE.386148
GENE.194298
GENE.427738
GENE.176625
GENE.15824
GENE.340774
GENE.336658
GENE.156432
GENE.483924
GENE.95257
GENE.27730
GENE.83326
GENE.338585
GENE.130391
GENE.187701
GENE.135515
GENE.351436
GENE.142210
GENE.184901
GENE.15066
GENE.518032
GENE.410124
GENE.243515
GENE.174491
GENE.31928
GENE.22956
GENE.400833
GENE.425557
GENE.224303
GENE.173977
GENE.281483
GENE.85974
GENE.255401
GENE.158054
GENE.54919
GENE.373509
GENE.213527
GENE.296183
GENE.111825
GENE.489746
GENE.407926
GENE.195860
GENE.215183
GENE.101703
GENE.175551
GENE.77371
GENE.474868
GENE.120505
GENE.133823
GENE.92164
GENE.74926
GENE.54396
GENE.376664
GENE.416973
GENE.7167
GENE.16411
GENE.226591
GENE.281020
GENE.294308
GENE.112753
GENE.273582
GENE.128541
GENE.213935
GENE.444621
GENE.229404
GENE.447232
GENE.398462
GENE.264155
GENE.394564
GENE.151995
GENE.200902
GENE.237936
GENE.187321
GENE.309606
GENE.89427
GENE.226261
GENE.310416
GENE.386595
GENE.288397
GENE.376551
GENE.393620
GENE.351999
GENE.41366
GENE.445764
GENE.22231
GENE.113410
GENE.238066
GENE.85057
GENE.56126
GENE.184377
GENE.496982
GENE.393984
GENE.4147
GENE.404169
GENE.97774
GENE.352377
GENE.343383
GENE.420205
GENE.99144
GENE.282145
GENE.222051
GENE.369110
GENE.463812
GENE.448591
GENE.344537
GENE.363152
GENE.173906
GENE.317173
GENE.171916
GENE.191776
GENE.196838
GENE.89108
GENE.386266
GENE.273484
GENE.57903
GENE.97305
GENE.344189
GENE.233819
GENE.67224
GENE.186951
GENE.262398
GENE.318207
GENE.514828
GENE.530027
GENE.523442
GENE.273457
GENE.464634
GENE.497285
GENE.201965
GENE.92645
GENE.269392
GENE.121647
GENE.345396
GENE.516758
GENE.424472
GENE.202391
GENE.405683
GENE.151341
GENE.11470
GENE.402451
GENE.138648
GENE.439098
GENE.45062
GENE.320581
GENE.426579
GENE.28241
GENE.22723
GENE.303544
GENE.129598
GENE.64434
GENE.506110
GENE.417579
GENE.405433
GENE.73523
GENE.452444
GENE.484892
GENE.344469
GENE.175557
GENE.479417
GENE.226805
GENE.34853
GENE.81157
GENE.231065
GENE.323165
GENE.115275
GENE.184069
GENE.424483
GENE.13121
GENE.269117
GENE.157218
GENE.10587
GENE.3841
GENE.115661
GENE.111820
GENE.78922
GENE.194960
GENE.480386
GENE.497555
GENE.436014
GENE.139900
GENE.245821
GENE.411625
GENE.156217
GENE.75464
GENE.233038
GENE.203112
GENE.268576
GENE.442718
GENE.193727
GENE.166338
GENE.138178
GENE.491433
GENE.133733
GENE.156056
GENE.498719
GENE.459223
GENE.197142
GENE.20384
GENE.60551
GENE.375581
GENE.22767
GENE.238314
GENE.338906
GENE.343605
GENE.375657
GENE.485455
GENE.501801
GENE.454549
GENE.514230
GENE.285523
GENE.192360
GENE.478718
GENE.430021
GENE.350434
GENE.223969
GENE.503957
GENE.174552
GENE.137013
GENE.536458
GENE.98850
GENE.493502
GENE.50643
GENE.492639
GENE.247773
GENE.21128
GENE.455538
GENE.311352
GENE.133391
GENE.87807
GENE.472975
GENE.119081
GENE.53890
GENE.101253
GENE.231390
GENE.376123
GENE.517276
GENE.72259
GENE.394192
GENE.273467
GENE.70922
GENE.171814
GENE.391332
GENE.402935
GENE.147786
GENE.301840
GENE.450352
GENE.200739
GENE.244343
GENE.148280
GENE.53038
GENE.116433
GENE.156423
GENE.433371
GENE.386188
GENE.10335
GENE.98633
GENE.322858
GENE.228408
GENE.248423
GENE.361312
GENE.530569
GENE.113207
GENE.173610
GENE.323610
GENE.432056
GENE.44329
GENE.76869
GENE.329384
GENE.68189
GENE.284067
GENE.227984
GENE.208524
GENE.61611
GENE.469931
GENE.170081
GENE.6729
GENE.321634
GENE.146729
GENE.59920
GENE.194534
GENE.408317
GENE.196064
GENE.355336
GENE.521995
GENE.306901
GENE.307626
GENE.473166
GENE.50084
GENE.318794
GENE.474966
GENE.200926
GENE.293099
GENE.304863
GENE.219695
GENE.309526
GENE.461791
GENE.45616
GENE.272011
GENE.336927
GENE.318832
GENE.304488
GENE.367480
GENE.278663
GENE.10902
GENE.301918
GENE.190772
GENE.146005
GENE.219797
GENE.477674
GENE.123512
GENE.271398
GENE.502959
GENE.282606
GENE.379853
GENE.247032
GENE.244568
GENE.540269
GENE.454176
GENE.20176
GENE.367022
GENE.477934
GENE.288892
GENE.248254
GENE.5071
GENE.275862
GENE.133844
GENE.438433
GENE.332707
GENE.400652
GENE.17308
GENE.451363
GENE.18094
GENE.483445
GENE.149497
GENE.533405
GENE.115988
GENE.189191
GENE.57828
GENE.15362
GENE.159411
GENE.138799
GENE.287180
GENE.399114
GENE.23680
GENE.206488
GENE.65858
GENE.283750
GENE.281140
GENE.2341
GENE.110015
GENE.428002
GENE.526469
GENE.417940
GENE.321239
GENE.301778
GENE.358554
GENE.153028
GENE.468411
GENE.229356
GENE.237808
GENE.165365
GENE.444622
GENE.70728
GENE.335840
GENE.23247
GENE.218927
GENE.264084
GENE.275313
GENE.303030
GENE.23770
GENE.445389
GENE.364284
GENE.432729
GENE.291343
GENE.301618
GENE.416005
GENE.19264
GENE.516669
GENE.250609
GENE.370903
GENE.288237
GENE.419103
GENE.111333
GENE.290996
GENE.15022
GENE.95358
GENE.110314
GENE.344276
GENE.343519
GENE.530234
GENE.416697
GENE.385915
GENE.189333
GENE.257530
GENE.12048
GENE.192252
GENE.300841
GENE.109674
GENE.378533
GENE.357565
GENE.38543
GENE.244492
GENE.494075
GENE.238546
GENE.294667
GENE.431316
GENE.379289
GENE.476490
GENE.131136
GENE.330746
GENE.173358
GENE.116455
GENE.498515
GENE.228058
GENE.267865
GENE.465215
GENE.12909
GENE.400220
GENE.232738
GENE.116300
GENE.234559
GENE.496727
GENE.491414
GENE.225923
GENE.373223
GENE.430972
GENE.30619
GENE.95041
GENE.285579
GENE.387810
GENE.229888
GENE.37698
GENE.417132
GENE.287681
GENE.383097
GENE.360284
GENE.465537
GENE.477276
GENE.32540
GENE.226933
GENE.516558
GENE.252872
GENE.189840
GENE.296699
GENE.501353
GENE.327030
GENE.342182
GENE.188377
GENE.254826
GENE.482371
GENE.37948
GENE.110496
GENE.263691
GENE.275419
GENE.34828
GENE.442204
GENE.195458
GENE.14997
GENE.300761
GENE.25882
GENE.203461
GENE.469036
GENE.177146
GENE.244115
GENE.238544
GENE.318949
GENE.465449
GENE.98375
GENE.189866
GENE.248606
GENE.47726
GENE.344418
GENE.410412
GENE.304367
GENE.195643
GENE.95860
GENE.473852
GENE.314254
GENE.456519
GENE.442491
GENE.36563
GENE.52011
GENE.139046
GENE.65544
GENE.239750
GENE.333137
GENE.427118
GENE.76753
GENE.61958
GENE.104335
GENE.401921
GENE.534972
GENE.831
GENE.441738
GENE.150514
GENE.432348
GENE.213319
GENE.440013
GENE.533083
GENE.390902
GENE.38397
GENE.536162
GENE.445325
GENE.57712
GENE.309158
GENE.74360
GENE.244110
GENE.234396
GENE.240966
GENE.272606
GENE.538696
GENE.310489
GENE.430083
GENE.346861
GENE.500783
GENE.529428
GENE.329212
GENE.59206
GENE.145563
GENE.70618
GENE.278689
GENE.480734
GENE.439198
GENE.398758
GENE.297375
GENE.312330
GENE.248185
GENE.129783
GENE.103977
GENE.163801
GENE.523755
GENE.85689
GENE.77645
GENE.99352
GENE.275566
GENE.464653
GENE.303768
GENE.242321
GENE.453415
GENE.257114
GENE.282963
GENE.498008
GENE.278862
GENE.446487
GENE.243858
GENE.436823
GENE.68577
GENE.312540
GENE.485456
GENE.420115
GENE.178119
GENE.472323
GENE.20061
GENE.302558
GENE.131424
GENE.453959
GENE.154104
GENE.129205
GENE.422664
GENE.394740
GENE.477265
GENE.170833
GENE.241476
GENE.357972
GENE.389912
GENE.272673
GENE.295083
GENE.340524
GENE.20776
GENE.76459
GENE.63509
GENE.316206
GENE.329862
GENE.283266
GENE.498409
GENE.85614
GENE.529165
GENE.217231
GENE.472124
GENE.46089
GENE.49616
GENE.212959
GENE.294124
GENE.111970
GENE.94842
GENE.170982
GENE.325707
GENE.359791
GENE.375104
GENE.328773
GENE.215413
GENE.463163
GENE.6613
GENE.10009
GENE.490454
GENE.225979
GENE.389340
GENE.305885
GENE.225997
GENE.417389
GENE.438727
GENE.6949
GENE.352663
GENE.302485
GENE.505305
GENE.99308
GENE.413364
GENE.58745
GENE.249698
GENE.233928
GENE.456731
GENE.317256
GENE.446934
GENE.38741
GENE.360442
GENE.370946
GENE.360558
GENE.82312
GENE.8969
GENE.427078
GENE.303851
GENE.172978
GENE.155076
GENE.534680
GENE.51316
GENE.128126
GENE.33998
GENE.50141
GENE.424302
GENE.175846
GENE.30214
GENE.495412
GENE.301561
GENE.420137
GENE.51450
GENE.387936
GENE.240160
GENE.109049
GENE.260010
GENE.77244
GENE.250099
GENE.106159
GENE.76462
GENE.363233
GENE.79875
GENE.66847
GENE.487216
GENE.114395
GENE.85518
GENE.240780
GENE.117944
GENE.238447
GENE.159009
GENE.12053
GENE.424719
GENE.160955
GENE.77980
GENE.322605
GENE.60049
GENE.405017
GENE.201682
GENE.226931
GENE.512470
GENE.488699
GENE.171388
GENE.113727
GENE.100791
GENE.381925
GENE.202564
GENE.447719
GENE.265299
GENE.342929
GENE.302877
GENE.279090
GENE.375254
GENE.94593
GENE.114887
GENE.32233
GENE.200624
GENE.310721
GENE.15195
GENE.483044
GENE.170541
GENE.394209
GENE.228834
GENE.539666
GENE.131256
GENE.409566
GENE.218819
GENE.182618
GENE.84343
GENE.86221
GENE.98598
GENE.477394
GENE.333870
GENE.341999
GENE.153477
GENE.333742
GENE.720
GENE.29369
GENE.455445
GENE.479257
GENE.249336
GENE.253669
GENE.296156
GENE.326897
GENE.216501
GENE.355453
GENE.432317
GENE.465418
GENE.23535
GENE.75325
GENE.167668
GENE.441721
GENE.40774
GENE.452074
GENE.249477
GENE.228071
GENE.132631
GENE.421946
GENE.287426
GENE.305374
GENE.117115
GENE.380595
GENE.273709
GENE.88707
GENE.295374
GENE.234916
GENE.492450
GENE.116443
GENE.255220
GENE.93132
GENE.223620
GENE.375278
GENE.325445
GENE.464683
GENE.9019
GENE.540089
GENE.436697
GENE.246248
GENE.244750
GENE.181878
GENE.358063
GENE.209466
GENE.497601
GENE.253617
GENE.526844
GENE.191109
GENE.507153
GENE.441289
GENE.44634
GENE.458912
GENE.428506
GENE.100780
GENE.5487
GENE.509843
GENE.311541
GENE.529132
GENE.444330
GENE.179341
GENE.536224
GENE.256273
GENE.33040
GENE.98670
GENE.81844
GENE.319810
GENE.81894
GENE.405505
GENE.121086
GENE.52022
GENE.449405
GENE.428053
GENE.346786
GENE.324667
GENE.395561
GENE.4393
GENE.118729
GENE.290786
GENE.63266
GENE.388174
GENE.46785
GENE.419837
GENE.475513
GENE.440181
GENE.123499
GENE.89440
GENE.120259
GENE.218330
GENE.93033
GENE.297271
GENE.45013
GENE.41098
GENE.175612
GENE.488449
GENE.292690
GENE.48596
GENE.303793
GENE.526591
GENE.424997
GENE.70793
GENE.134122
GENE.110785
GENE.198715
GENE.242559
GENE.102076
GENE.25677
GENE.7751
GENE.217660
GENE.184554
GENE.274039
GENE.135179
GENE.361689
GENE.236944
GENE.492888
GENE.191325
GENE.144625
GENE.319371
GENE.415492
GENE.1264
GENE.386126
GENE.143005
GENE.255964
GENE.247648
GENE.421964
GENE.214927
GENE.434038
GENE.504807
GENE.177885
GENE.249308
GENE.411850
GENE.205991
GENE.503132
GENE.92985
GENE.497479
GENE.146466
GENE.159092
GENE.151968
GENE.216452
GENE.123221
GENE.114151
GENE.105704
GENE.152380
GENE.246463
GENE.109872
GENE.318457
GENE.47400
GENE.163333
GENE.34268
GENE.292191
GENE.123749
GENE.192219
GENE.226532
GENE.348821
GENE.268412
GENE.11599
GENE.170784
GENE.180010
GENE.272649
GENE.308242
GENE.417626
GENE.91557
GENE.437821
GENE.484051
GENE.256740
GENE.495218
GENE.141134
GENE.22833
GENE.345397
GENE.63305
GENE.449721
GENE.308909
GENE.307713
GENE.422322
GENE.481314
GENE.453302
GENE.118572
GENE.335601
GENE.462512
GENE.387760
GENE.484361
GENE.76558
GENE.382231
GENE.281316
GENE.48735
GENE.376575
GENE.366216
GENE.72276
GENE.413094
GENE.213639
GENE.467280
GENE.224988
GENE.322827
GENE.71387
GENE.481761
GENE.521695
GENE.466006
GENE.123896
GENE.149827
GENE.257010
GENE.254493
GENE.235694
GENE.471007
GENE.171767
GENE.106414
GENE.422133
GENE.391692
GENE.51804
GENE.61527
GENE.462108
GENE.355174
GENE.475497
GENE.344064
GENE.60570
GENE.417484
GENE.256168
GENE.206902
GENE.124262
GENE.157184
GENE.214835
GENE.527844
GENE.114987
GENE.328620
GENE.314809
GENE.171096
GENE.493461
GENE.15192
GENE.516711
GENE.49937
GENE.494018
GENE.223815
GENE.445986
GENE.102623
GENE.28709
GENE.128869
GENE.42880
GENE.103639
GENE.193761
GENE.431023
GENE.259220
GENE.158173
GENE.402869
GENE.314173
GENE.215473
GENE.76526
GENE.229686
GENE.184228
GENE.438209
GENE.186696
GENE.441749
GENE.525687
GENE.481711
GENE.456385
GENE.499102
GENE.141446
GENE.387891
GENE.518438
GENE.6643
GENE.518718
GENE.330697
GENE.233964
GENE.68098
GENE.360746
GENE.56452
GENE.272037
GENE.327313
GENE.135492
GENE.65199
GENE.497066
GENE.91613
GENE.464715
GENE.333601
GENE.420405
GENE.209727
GENE.238522
GENE.278969
GENE.416002
GENE.24664
GENE.66050
GENE.407242
GENE.369783
GENE.106806
GENE.126390
GENE.253078
GENE.402431
GENE.121367
GENE.291627
GENE.225739
GENE.35626
GENE.368978
GENE.169498
GENE.154816
GENE.432139
GENE.108728
GENE.440837
GENE.206333
GENE.233048
GENE.482957
GENE.464895
GENE.38786
GENE.405392
GENE.399411
GENE.15785
GENE.467843
GENE.423410
GENE.413799
GENE.5798
GENE.40992
GENE.402015
GENE.104338
GENE.184975
GENE.258331
GENE.197475
GENE.274243
GENE.304939
GENE.182828
GENE.407991
GENE.325160
GENE.227640
GENE.144794
GENE.329805
GENE.332924
GENE.323428
GENE.343970
GENE.352736
GENE.306842
GENE.395359
GENE.394795
GENE.174841
GENE.515790
GENE.341419
GENE.238473
GENE.451614
GENE.147486
GENE.90918
GENE.346000
GENE.195972
GENE.202806
GENE.461836
GENE.502336
GENE.38020
GENE.392172
GENE.486679
GENE.308635
GENE.213184
GENE.384643
GENE.294588
GENE.450116
GENE.100065
GENE.356103
GENE.374243
GENE.257319
GENE.3833
GENE.359127
GENE.55224
GENE.373996
GENE.112426
GENE.529338
GENE.239509
GENE.168861
GENE.391489
GENE.465362
GENE.413281
GENE.359780
GENE.508618
GENE.24779
GENE.494101
GENE.440335
GENE.95296
GENE.423764
GENE.326979
GENE.512993
GENE.116170
GENE.119600
GENE.533488
GENE.92876
GENE.36558
GENE.495338
GENE.115059
GENE.169407
GENE.370132
GENE.342461
GENE.86918
GENE.505340
GENE.494459
GENE.91317
GENE.57841
GENE.75958
GENE.443549
GENE.505999
GENE.237634
GENE.87384
GENE.223139
GENE.225234
GENE.250929
GENE.64387
GENE.251466
GENE.29959
GENE.112632
GENE.383934
GENE.524113
GENE.42313
GENE.476629
GENE.276115
GENE.435359
GENE.138996
GENE.54267
GENE.420183
GENE.394757
GENE.208466
GENE.61713
GENE.112146
GENE.532973
GENE.30882
GENE.267790
GENE.335681
GENE.430859
GENE.486520
GENE.531457
GENE.270324
GENE.143916
GENE.177026
GENE.228576
GENE.121261
GENE.304944
GENE.462955
GENE.519166
GENE.326810
GENE.312339
GENE.251523
GENE.178151
GENE.177895
GENE.19669
GENE.69727
GENE.119137
GENE.268540
GENE.314076
GENE.339375
GENE.209389
GENE.474372
GENE.413055
GENE.520455
GENE.183961
GENE.296104
GENE.442987
GENE.464200
GENE.406912
GENE.216172
GENE.300728
GENE.73659
GENE.104235
GENE.420261
GENE.210485
GENE.211009
GENE.254035
GENE.160022
GENE.236585
GENE.468787
GENE.534471
GENE.153878
GENE.325343
GENE.285565
GENE.275267
GENE.154757
GENE.231967
GENE.344596
GENE.480624
GENE.300522
GENE.266379
GENE.167929
GENE.420664
GENE.278568
GENE.318342
GENE.25904
GENE.34555
GENE.494363
GENE.356463
GENE.300297
GENE.433026
GENE.505439
GENE.226408
GENE.536228
GENE.324642
GENE.171026
GENE.455417
GENE.8806
GENE.90607
GENE.336696
GENE.94465
GENE.383932
GENE.107703
GENE.39933
GENE.466772
GENE.52142
GENE.422278
GENE.342734
GENE.455499
GENE.396335
GENE.82287
GENE.464363
GENE.11126
GENE.537570
GENE.217844
GENE.454339
GENE.293266
GENE.188991
GENE.394703
GENE.274843
GENE.436015
GENE.105544
GENE.522579
GENE.516561
GENE.484755
GENE.526131
GENE.384333
GENE.396742
GENE.471525
GENE.509585
GENE.372078
GENE.330502
GENE.259850
GENE.390439
GENE.248769
GENE.458272
GENE.251451
GENE.387889
GENE.11692
GENE.497059
GENE.429542
GENE.313495
GENE.363143
GENE.531813
GENE.113856
GENE.399498
GENE.66496
GENE.229567
GENE.187237
GENE.410444
GENE.324351
GENE.63431
GENE.527282
GENE.124574
GENE.319893
GENE.394084
GENE.171846
GENE.142059
GENE.200868
GENE.205499
GENE.397233
GENE.270580
GENE.488931
GENE.199661
GENE.539975
GENE.97378
GENE.412131
GENE.430681
GENE.437912
GENE.491824
GENE.79073
GENE.378264
GENE.337782
GENE.525136
GENE.346987
GENE.307531
GENE.321461
GENE.232000
GENE.188757
GENE.353312
GENE.276366
GENE.449724
GENE.73414
GENE.259090
GENE.478026
GENE.441294
GENE.540133
GENE.131251
GENE.225945
GENE.133637
GENE.243874
GENE.438571
GENE.130281
GENE.219054
GENE.18774
GENE.313028
GENE.473168
GENE.14345
GENE.117445
GENE.227290
GENE.208074
GENE.58659
GENE.525592
GENE.7241
GENE.438591
GENE.225135
GENE.74403
GENE.128175
GENE.262771
GENE.288790
GENE.348606
GENE.381877
GENE.100716
GENE.206935
GENE.398776
GENE.291985
GENE.189200
GENE.19199
GENE.201360
GENE.319986
GENE.272922
GENE.423864
GENE.535987
GENE.426475
GENE.502127
GENE.57075
GENE.175772
GENE.110357
GENE.7537
GENE.519754
GENE.352825
GENE.362435
GENE.157228
GENE.426480
GENE.128597
GENE.167232
GENE.55808
GENE.112529
GENE.102844
GENE.156385
GENE.83705
GENE.360597
GENE.331493
GENE.331570
GENE.511658
GENE.376378
GENE.178079
GENE.55959
GENE.208419
GENE.294118
GENE.21450
GENE.41097
GENE.370239
GENE.381196
GENE.179319
GENE.158554
GENE.199615
GENE.96716
GENE.146243
GENE.283760
GENE.283066
GENE.214967
GENE.168188
GENE.398464
GENE.18238
GENE.146293
GENE.150642
GENE.181129
GENE.522562
GENE.533016
GENE.46430
GENE.360678
GENE.206560
GENE.239571
GENE.307905
GENE.484753
GENE.14474
GENE.459829
GENE.154622
GENE.203429
GENE.434505
GENE.82096
GENE.363507
GENE.269315
GENE.355463
GENE.30808
GENE.379074
GENE.31767
GENE.50297
GENE.151046
GENE.467113
GENE.5731
GENE.464912
GENE.417970
GENE.75080
GENE.529115
GENE.371884
GENE.470897
GENE.258070
GENE.461733
GENE.154404
GENE.207663
GENE.370830
GENE.483564
GENE.76039
GENE.270388
GENE.159612
GENE.264329
GENE.352952
GENE.116383
GENE.492261
GENE.445032
GENE.442683
GENE.483474
GENE.96176
GENE.311267
GENE.314010
GENE.428541
GENE.69750
GENE.353554
GENE.73458
GENE.209957
GENE.279836
GENE.83076
GENE.398128
GENE.96296
GENE.269353
GENE.311026
GENE.349161
GENE.395604
GENE.34748
GENE.422418
GENE.308861
GENE.87676
GENE.19175
GENE.95463
GENE.357488
GENE.435097
GENE.36178
GENE.454514
GENE.372028
GENE.44957
GENE.236849
GENE.96129
GENE.317065
GENE.430683
GENE.88625
GENE.255851
GENE.504770
GENE.433019
GENE.503159
GENE.172388
GENE.54278
GENE.127286
GENE.176785
GENE.124759
GENE.371384
GENE.299595
GENE.465076
GENE.27256
GENE.24326
GENE.95375
GENE.65136
GENE.393343
GENE.143777
GENE.528702
GENE.297688
GENE.86153
GENE.159011
GENE.176522
GENE.204304
GENE.317770
GENE.531443
GENE.101593
GENE.52948
GENE.124394
GENE.500702
GENE.468534
GENE.86360
GENE.409549
GENE.77357
GENE.236887
GENE.199380
GENE.476951
GENE.404522
GENE.144730
GENE.273768
GENE.448043
GENE.99209
GENE.303590
GENE.248094
GENE.35905
GENE.315696
GENE.237969
GENE.45214
GENE.188712
GENE.140902
GENE.33584
GENE.138312
GENE.158773
GENE.418940
GENE.87910
GENE.146987
GENE.124328
GENE.422678
GENE.260766
GENE.303744
GENE.319588
GENE.11705
GENE.446623
GENE.352815
GENE.146571
GENE.432577
GENE.226947
GENE.235621
GENE.63716
GENE.16339
GENE.113981
GENE.59763
GENE.270634
GENE.385317
GENE.187138
GENE.12458
GENE.460879
GENE.238703
GENE.86720
GENE.526409
GENE.275154
GENE.226178
GENE.120481
GENE.92625
GENE.269044
GENE.82981
GENE.413683
GENE.388916
GENE.107993
GENE.505246
GENE.401739
GENE.299384
GENE.400912
GENE.253426
GENE.475079
GENE.406663
GENE.224398
GENE.269186
GENE.500095
GENE.458689
GENE.189030
GENE.253867
GENE.314592
GENE.382916
GENE.382904
GENE.176135
GENE.370908
GENE.416659
GENE.55377
GENE.339294
GENE.278016
GENE.283444
GENE.68146
GENE.304580
GENE.532237
GENE.213871
GENE.262142
GENE.515315
GENE.446370
GENE.137105
GENE.130716
GENE.217056
GENE.47664
GENE.141007
GENE.84961
GENE.492185
GENE.469756
GENE.126373
GENE.456542
GENE.539251
GENE.286372
GENE.107545
GENE.357436
GENE.496921
GENE.353877
GENE.404200
GENE.331529
GENE.341121
GENE.200959
GENE.383315
GENE.289360
GENE.279028
GENE.282343
GENE.412687
GENE.451612
GENE.248325
GENE.239161
GENE.515949
GENE.524737
GENE.76716
GENE.238796
GENE.368822
GENE.396102
GENE.198209
GENE.183563
GENE.76453
GENE.236378
GENE.48624
GENE.459336
GENE.156171
GENE.122668
GENE.347191
GENE.58722
GENE.67309
GENE.122896
GENE.195679
GENE.517143
GENE.133435
GENE.28923
GENE.355344
GENE.367170
GENE.309776
GENE.389148
GENE.27089
GENE.4088
GENE.302821
GENE.525207
GENE.148902
GENE.183004
GENE.497443
GENE.140273
GENE.211416
GENE.39000
GENE.210124
GENE.240224
GENE.253620
GENE.399468
GENE.339287
GENE.508685
GENE.448942
GENE.303584
GENE.262677
GENE.305627
GENE.271584
GENE.116051
GENE.993
GENE.149216
GENE.142365
GENE.435427
GENE.173074
GENE.115342
GENE.41029
GENE.241605
GENE.494141
GENE.348511
GENE.66671
GENE.387274
GENE.336022
GENE.195677
GENE.22468
GENE.468120
GENE.162010
GENE.381783
GENE.80099
GENE.382573
GENE.132559
GENE.348481
GENE.273631
GENE.120387
GENE.229013
GENE.242041
GENE.173518
GENE.234732
GENE.321108
GENE.412738
GENE.232100
GENE.354458
GENE.98344
GENE.528581
GENE.203576
GENE.20490
GENE.263218
GENE.154624
GENE.132321
GENE.449813
GENE.294863
GENE.345594
GENE.55612
GENE.243534
GENE.237683
GENE.319364
GENE.374407
GENE.103812
GENE.304979
GENE.150
GENE.129428
GENE.480868
GENE.133331
GENE.44045
GENE.403275
GENE.264637
GENE.95379
GENE.42195
GENE.442728
GENE.354794
GENE.396588
GENE.460047
GENE.99996
GENE.319701
GENE.100244
GENE.380822
GENE.436712
GENE.61594
GENE.16243
GENE.468676
GENE.77999
GENE.459332
GENE.262795
GENE.402496
GENE.143527
GENE.409667
GENE.94248
GENE.266105
GENE.381590
GENE.387826
GENE.380368
GENE.455905
GENE.43655
GENE.76859
GENE.480394
GENE.425937
GENE.111247
GENE.237505
GENE.94008
GENE.237628
GENE.179416
GENE.91144
GENE.63774
GENE.428387
GENE.302320
GENE.131066
GENE.131220
GENE.265212
GENE.454668
GENE.502059
GENE.272172
GENE.481312
GENE.316242
GENE.234663
GENE.104788
GENE.398436
GENE.298821
GENE.451097
GENE.170525
GENE.253274
GENE.531729
GENE.116078
GENE.386824
GENE.190800
GENE.512733
GENE.138047
GENE.253407
GENE.150422
GENE.203186
GENE.437617
GENE.390383
GENE.279867
GENE.452566
GENE.143738
GENE.98863
GENE.172512
GENE.294775
GENE.400377
GENE.272352
GENE.427146
GENE.267485
GENE.207799
GENE.276511
GENE.322011
GENE.453883
GENE.357056
GENE.349560
GENE.174842
GENE.204278
GENE.246298
GENE.434993
GENE.262763
GENE.111141
GENE.481509
GENE.135168
GENE.487450
GENE.168022
GENE.328737
GENE.466762
GENE.239411
GENE.400112
GENE.61232
GENE.364341
GENE.295565
GENE.9394
GENE.176305
GENE.110784
GENE.157151
GENE.382028
GENE.497264
GENE.38968
GENE.148574
GENE.47213
GENE.122595
GENE.502900
GENE.310953
GENE.283074
GENE.496104
GENE.282441
GENE.198733
GENE.149351
GENE.220621
GENE.132523
GENE.523549
GENE.342288
GENE.313337
GENE.472673
GENE.309529
GENE.524045
GENE.89274
GENE.35147
GENE.317016
GENE.184795
GENE.421139
GENE.369390
GENE.185429
GENE.521501
GENE.70371
GENE.186610
GENE.438483
GENE.300851
GENE.259399
GENE.527312
GENE.226876
GENE.199415
GENE.383448
GENE.245452
GENE.6968
GENE.210779
GENE.416561
GENE.171109
GENE.265023
GENE.460087
GENE.216968
GENE.473303
GENE.336082
GENE.468904
GENE.232193
GENE.300595
GENE.333989
GENE.456576
GENE.45875
GENE.341621
GENE.68178
GENE.356573
GENE.246818
GENE.105923
GENE.340684
GENE.288185
GENE.352306
GENE.39214
GENE.366542
GENE.448764
GENE.310136
GENE.283130
GENE.368153
GENE.343338
GENE.226171
GENE.55682
GENE.99973
GENE.52385
GENE.275365
GENE.296713
GENE.406801
GENE.30618
GENE.319030
GENE.269950
GENE.501871
GENE.529527
GENE.1394
GENE.154118
GENE.516025
GENE.245348
GENE.374902
GENE.368266
GENE.7487
GENE.287997
GENE.458691
GENE.67260
GENE.51276
GENE.346779
GENE.151729
GENE.113596
GENE.94782
GENE.21810
GENE.534314
GENE.475240
GENE.75289
GENE.296386
GENE.222262
GENE.173250
GENE.427611
GENE.105879
GENE.315447
GENE.308287
GENE.472816
GENE.71476
GENE.207332
GENE.537676
GENE.134614
GENE.425773
GENE.146201
GENE.100592
GENE.151956
GENE.137983
GENE.504712
GENE.239503
GENE.95475
GENE.457066
GENE.159825
GENE.247851
GENE.471890
GENE.15250
GENE.356878
GENE.197752
GENE.233021
GENE.290137
GENE.16601
GENE.85377
GENE.298613
GENE.292185
GENE.398691
GENE.27291
GENE.81555
GENE.454003
GENE.241308
GENE.286779
GENE.161264
GENE.118258
GENE.47384
GENE.90477
GENE.337027
GENE.92184
GENE.265281
GENE.157509
GENE.205582
GENE.143375
GENE.21223
GENE.66918
GENE.110880
GENE.365657
GENE.511289
GENE.2474
GENE.342850
GENE.419646
GENE.97025
GENE.519969
GENE.12618
GENE.484511
GENE.149143
GENE.425876
GENE.402552
GENE.86986
GENE.283422
GENE.49707
GENE.406324
GENE.441319
GENE.90028
GENE.10138
GENE.220697
GENE.230486
GENE.198048
GENE.316038
GENE.163673
GENE.81853
GENE.518513
GENE.62531
GENE.385633
GENE.409688
GENE.82118
GENE.206039
GENE.480897
GENE.453209
GENE.505163
GENE.296678
GENE.37092
GENE.299097
GENE.284630
GENE.273379
GENE.299535
GENE.244699
GENE.499741
GENE.284095
GENE.406648
GENE.134949
GENE.172817
GENE.486715
GENE.120399
GENE.158871
GENE.204415
GENE.225537
GENE.465780
GENE.10267
GENE.489107
GENE.268247
GENE.136483
GENE.77744
GENE.286633
GENE.429519
GENE.295937
GENE.206875
GENE.493722
GENE.57479
GENE.171330
GENE.33667
GENE.514153
GENE.155615
GENE.27125
GENE.439663
GENE.321485
GENE.379222
GENE.321180
GENE.513437
GENE.222461
GENE.349069
GENE.520796
GENE.384207
GENE.144172
GENE.522302
GENE.155223
GENE.259612
GENE.107766
GENE.220199
GENE.60645
GENE.308673
GENE.102399
GENE.457746
GENE.333422
GENE.374788
GENE.238116
GENE.460556
GENE.189373
GENE.438099
GENE.357193
GENE.294894
GENE.53662
GENE.258918
GENE.356824
GENE.344543
GENE.71695
GENE.412473
GENE.89162
GENE.129693
GENE.521528
GENE.246702
GENE.429479
GENE.156660
GENE.318744
GENE.99306
GENE.307795
GENE.392023
GENE.451918
GENE.190666
GENE.262238
GENE.18412
GENE.370144
GENE.100885
GENE.380727
GENE.68421
GENE.217118
GENE.449684
GENE.411221
GENE.148518
GENE.395552
GENE.499568
GENE.64883
GENE.430072
GENE.486970
GENE.472869
GENE.83947
GENE.224837
GENE.107419
GENE.251504
GENE.255518
GENE.288786
GENE.364648
GENE.122659
GENE.479762
GENE.324718
GENE.133482
GENE.146210
GENE.420524
GENE.162572
GENE.488482
GENE.76232
GENE.537867
GENE.209955
GENE.490327
GENE.211468
GENE.385822
GENE.353079
GENE.507555
GENE.338000
GENE.104716
GENE.185443
GENE.72736
GENE.3215
GENE.147435
GENE.144797
GENE.155098
GENE.362320
GENE.440963
GENE.3304
GENE.130666
GENE.106885
GENE.172525
GENE.5170
GENE.221456
GENE.259214
GENE.209182
GENE.401827
GENE.204756
GENE.509552
GENE.109256
GENE.533036
GENE.302337
GENE.142784
GENE.282303
GENE.421616
GENE.62993
GENE.408844
GENE.505111
GENE.91634
GENE.340462
GENE.165677
GENE.403580
GENE.262830
GENE.515488
GENE.339616
GENE.254550
GENE.369213
GENE.385008
GENE.387064
GENE.494781
GENE.65630
GENE.440049
GENE.4925
GENE.47691
GENE.168607
GENE.227611
GENE.20299
GENE.146
GENE.51402
GENE.148220
GENE.41719
GENE.519476
GENE.238691
GENE.239320
GENE.429784
GENE.70578
GENE.156736
GENE.301157
GENE.493875
GENE.16238
GENE.454190
GENE.227176
GENE.222660
GENE.208593
GENE.483085
GENE.27900
GENE.474474
GENE.73257
GENE.426161
GENE.526914
GENE.455772
GENE.124132
GENE.292708
GENE.108043
GENE.297386
GENE.56686
GENE.1104
GENE.216280
GENE.459279
GENE.217408
GENE.184256
GENE.196128
GENE.109388
GENE.468352
GENE.288131
GENE.343282
GENE.503851
GENE.483591
GENE.366326
GENE.187898
GENE.305834
GENE.73972
GENE.529294
GENE.267447
GENE.403758
GENE.517579
GENE.494938
GENE.92893
GENE.358109
GENE.368848
GENE.473996
GENE.412425
GENE.132155
GENE.524459
GENE.127543
GENE.156836
GENE.319664
GENE.373036
GENE.65911
GENE.373290
GENE.469509
GENE.215223
GENE.486536
GENE.512693
GENE.251200
GENE.159079
GENE.334206
GENE.342492
GENE.488830
GENE.534336
GENE.89703
GENE.298280
GENE.72647
GENE.486840
GENE.71783
GENE.32992
GENE.245535
GENE.448179
GENE.496289
GENE.501218
GENE.516090
GENE.293236
GENE.268296
GENE.497194
GENE.322763
GENE.470389
GENE.464159
GENE.86348
GENE.322579
GENE.70373
GENE.485228
GENE.218447
GENE.535324
GENE.29801
GENE.394504
GENE.118813
GENE.450600
GENE.74230
GENE.530555
GENE.262462
GENE.296531
GENE.130130
GENE.345675
GENE.525652
GENE.170346
GENE.512000
GENE.472932
GENE.107361
GENE.465962
GENE.375177
GENE.7350
GENE.141072
GENE.299602
GENE.443400
GENE.32688
GENE.291486
GENE.382495
GENE.28454
GENE.46388
GENE.364772
GENE.410811
GENE.105340
GENE.120167
GENE.16085
GENE.180044
GENE.159891
GENE.67973
GENE.167588
GENE.365519
GENE.449992
GENE.438819
GENE.237473
GENE.111714
GENE.247811
GENE.426121
GENE.148813
GENE.161537
GENE.73293
GENE.48636
GENE.488142
GENE.307331
GENE.278499
GENE.42601
GENE.527060
GENE.105014
GENE.437187
GENE.451935
GENE.367707
GENE.234184
GENE.66409
GENE.116104
GENE.84733
GENE.509795
GENE.407654
GENE.56312
GENE.354134
GENE.363262
GENE.119319
GENE.534905
GENE.58966
GENE.262861
GENE.445294
GENE.459273
GENE.161591
GENE.223820
GENE.109637
GENE.231308
GENE.258881
GENE.19015
GENE.279155
GENE.274491
GENE.444659
GENE.136312
GENE.194244
GENE.382602
GENE.412881
GENE.459036
GENE.446859
GENE.317817
GENE.286899
GENE.93116
GENE.105878
GENE.516676
GENE.342320
GENE.539893
GENE.292990
GENE.276052
GENE.177672
GENE.93069
GENE.171144
GENE.25362
GENE.385596
GENE.321328
GENE.13885
GENE.452521
GENE.40012
GENE.533797
GENE.501214
GENE.518559
GENE.80742
GENE.68646
GENE.37810
GENE.531006
GENE.383477
GENE.472199
GENE.82357
GENE.456319
GENE.77698
GENE.21898
GENE.25094
GENE.503696
GENE.102114
GENE.173337
GENE.123095
GENE.506838
GENE.431270
GENE.358003
GENE.490034
GENE.193819
GENE.303966
GENE.294819
GENE.463683
GENE.62642
GENE.467062
GENE.69376
GENE.108309
GENE.17661
GENE.525880
GENE.526321
GENE.288040
GENE.372158
GENE.121658
GENE.230941
GENE.332479
GENE.342514
GENE.84769
GENE.38918
GENE.472460
GENE.81835
GENE.158778
GENE.373372
GENE.245133
GENE.509870
GENE.205457
GENE.97122
GENE.231577
GENE.316086
GENE.167828
GENE.206048
GENE.421283
GENE.516913
GENE.414534
GENE.197088
GENE.353773
GENE.501269
GENE.340788
GENE.55824
GENE.44420
GENE.286038
GENE.22622
GENE.155495
GENE.180831
GENE.397086
GENE.335886
GENE.208898
GENE.307357
GENE.327250
GENE.414895
GENE.215267
GENE.372047
GENE.56666
GENE.129003
GENE.380898
GENE.463680
GENE.471540
GENE.489157
GENE.151875
GENE.7508
GENE.519501
GENE.396934
GENE.179933
GENE.341546
GENE.88582
GENE.421520
GENE.206956
GENE.527705
GENE.298428
GENE.200923
GENE.205862
GENE.481876
GENE.26271
GENE.198983
GENE.363925
GENE.422069
GENE.457146
GENE.245611
GENE.265912
GENE.442681
GENE.446582
GENE.71530
GENE.4032
GENE.171614
GENE.267871
GENE.255584
GENE.129596
GENE.480329
GENE.313258
GENE.279792
GENE.51511
GENE.25482
GENE.92069
GENE.358207
GENE.118763
GENE.430632
GENE.13531
GENE.331599
GENE.10641
GENE.442941
GENE.190625
GENE.444246
GENE.106013
GENE.528830
GENE.354976
GENE.224492
GENE.96191
GENE.22777
GENE.81657
GENE.431263
GENE.233383
GENE.525064
GENE.41254
GENE.317537
GENE.206861
GENE.330589
GENE.150022
GENE.357902
GENE.275142
GENE.349654
GENE.334201
GENE.326024
GENE.442258
GENE.60541
GENE.119914
GENE.286527
GENE.205399
GENE.439195
GENE.422567
GENE.267400
GENE.526226
GENE.369671
GENE.98718
GENE.311730
GENE.303116
GENE.71083
GENE.205346
GENE.231642
GENE.475039
GENE.263568
GENE.527366
GENE.379967
GENE.246108
GENE.216582
GENE.173783
GENE.113660
GENE.195982
GENE.144142
GENE.290427
GENE.171863
GENE.175958
GENE.117970
GENE.28082
GENE.16036
GENE.164391
GENE.369248
GENE.420199
GENE.449718
GENE.434469
GENE.442934
GENE.352524
GENE.28378
GENE.155891
GENE.501907
GENE.258440
GENE.220358
GENE.142389
GENE.430965
GENE.232559
GENE.162917
GENE.286084
GENE.322401
GENE.25965
GENE.322980
GENE.324274
GENE.322073
GENE.29115
GENE.197484
GENE.84553
GENE.236121
GENE.163961
GENE.496328
GENE.420252
GENE.168183
GENE.224588
GENE.24285
GENE.508178
GENE.26652
GENE.409276
GENE.351422
GENE.57057
GENE.181262
GENE.61818
GENE.385465
GENE.298954
GENE.387408
GENE.302914
GENE.419263
GENE.452779
GENE.436933
GENE.172060
GENE.290573
GENE.216086
GENE.438682
GENE.85408
GENE.41635
GENE.9731
GENE.408421
GENE.331608
GENE.498990
GENE.348405
GENE.244482
GENE.420392
GENE.295883
GENE.226314
GENE.85272
GENE.35955
GENE.383147
GENE.371025
GENE.58777
GENE.175434
GENE.382011
GENE.16927
GENE.54490
GENE.144714
GENE.308791
GENE.72014
GENE.479233
GENE.60639
GENE.53943
GENE.426498
GENE.315655
GENE.307463
GENE.445536
GENE.149429
GENE.160892
GENE.80663
GENE.137578
GENE.71119
GENE.282482
GENE.36156
GENE.158748
GENE.94785
GENE.224460
GENE.193021
GENE.346202
GENE.299675
GENE.528545
GENE.81233
GENE.125093
GENE.386622
GENE.252813
GENE.103021
GENE.383341
GENE.286601
GENE.364516
GENE.315315
GENE.163353
GENE.235249
GENE.34508
GENE.333220
GENE.505512
GENE.17548
GENE.222511
GENE.90130
GENE.276206
GENE.247598
GENE.165322
GENE.478386
GENE.239168
GENE.40310
GENE.534496
GENE.310087
GENE.427695
GENE.262630
GENE.101992
GENE.393873
GENE.430479
GENE.300494
GENE.91843
GENE.343795
GENE.259442
GENE.28270
GENE.129375
GENE.155289
GENE.89636
GENE.33473
GENE.414455
GENE.236291
GENE.252407
GENE.192645
GENE.251187
GENE.356259
GENE.253758
GENE.508831
GENE.123731
GENE.529852
GENE.304312
GENE.189953
GENE.321101
GENE.382281
GENE.91115
GENE.221175
GENE.194440
GENE.286624
GENE.326236
GENE.155720
GENE.482971
GENE.108662
GENE.51268
GENE.136279
GENE.149090
GENE.151017
GENE.391785
GENE.314576
GENE.466570
GENE.113070
GENE.77718
GENE.490827
GENE.130269
GENE.189357
GENE.296165
GENE.353415
GENE.168026
GENE.226346
GENE.363907
GENE.50373
GENE.317211
GENE.479496
GENE.465088
GENE.453348
GENE.240656
GENE.222017
GENE.127159
GENE.267422
GENE.79635
GENE.469523
GENE.200145
GENE.508904
GENE.99148
GENE.308036
GENE.375566
GENE.501400
GENE.412643
GENE.503692
GENE.127631
GENE.281086
GENE.442687
GENE.123164
GENE.482975
GENE.394416
GENE.248896
GENE.505832
GENE.207979
GENE.280904
GENE.309905
GENE.453691
GENE.402775
GENE.65296
GENE.445880
GENE.114263
GENE.34553
GENE.246874
GENE.166464
GENE.261869
GENE.37797
GENE.380174
GENE.528606
GENE.240422
GENE.373729
GENE.509992
GENE.469367
GENE.401716
GENE.282945
GENE.151276
GENE.150437
GENE.502719
GENE.447611
GENE.535877
GENE.55117
GENE.29774
GENE.378312
GENE.365979
GENE.302506
GENE.258784
GENE.4958
GENE.99046
GENE.313950
GENE.531924
GENE.459256
GENE.184357
GENE.148990
GENE.339510
GENE.138205
GENE.275731
GENE.254457
GENE.239622
GENE.375447
GENE.17175
GENE.209447
GENE.495233
GENE.171289
GENE.213839
GENE.413923
GENE.430866
GENE.268449
GENE.45249
GENE.122202
GENE.481351
GENE.39011
GENE.96356
GENE.183676
GENE.521093
GENE.477123
GENE.181522
GENE.448946
GENE.115564
GENE.42725
GENE.69769
GENE.465497
GENE.36264
GENE.499728
GENE.10618
GENE.254836
GENE.376259
GENE.511147
GENE.481126
GENE.353414
GENE.504041
GENE.336360
GENE.326779
GENE.81509
GENE.183010
GENE.35390
GENE.42953
GENE.538873
GENE.407911
GENE.138496
GENE.458326
GENE.482339
GENE.266791
GENE.139265
GENE.368955
GENE.112787
GENE.283122
GENE.17168
GENE.32911
GENE.288996
GENE.42748
GENE.23806
GENE.423904
GENE.41800
GENE.226886
GENE.36255
GENE.495528
GENE.300566
GENE.194272
GENE.319965
GENE.61660
GENE.470288
GENE.115271
GENE.27417
GENE.522598
GENE.107406
GENE.107173
GENE.464550
GENE.475944
GENE.99205
GENE.468903
GENE.448765
GENE.205585
GENE.415537
GENE.449301
GENE.53002
GENE.199148
GENE.197037
GENE.517165
GENE.425597
GENE.187557
GENE.294361
GENE.86128
GENE.363501
GENE.434415
GENE.56201
GENE.116353
GENE.50952
GENE.80998
GENE.144436
GENE.58858
GENE.30412
GENE.282783
GENE.464098
GENE.355482
GENE.331704
GENE.211505
GENE.201699
GENE.32777
GENE.18439
GENE.487708
GENE.390048
GENE.410544
GENE.315586
GENE.445402
GENE.361986
GENE.91749
GENE.214909
GENE.341906
GENE.366661
GENE.396965
GENE.173279
GENE.173521
GENE.240086
GENE.243873
GENE.407282
GENE.238381
GENE.422794
GENE.428937
GENE.93634
GENE.221806
GENE.467812
GENE.44691
GENE.525122
GENE.443885
GENE.489190
GENE.308232
GENE.112910
GENE.346429
GENE.427096
GENE.471708
GENE.448263
GENE.502746
GENE.496679
GENE.120541
GENE.293972
GENE.108896
GENE.50384
GENE.203018
GENE.164406
GENE.99448
GENE.272062
GENE.404852
GENE.387153
GENE.291154
GENE.163688
GENE.313359
GENE.347874
GENE.340390
GENE.150890
GENE.506610
GENE.69407
GENE.310047
GENE.363837
GENE.249819
GENE.470683
GENE.220072
GENE.67406
GENE.323489
GENE.101251
GENE.463323
GENE.97561
GENE.17393
GENE.162243
GENE.65249
GENE.182037
GENE.248180
GENE.151074
GENE.297158
GENE.242346
GENE.479181
GENE.528926
GENE.408627
GENE.415172
GENE.204128
GENE.64500
GENE.223157
GENE.148905
GENE.383833
GENE.382914
GENE.455009
GENE.104062
GENE.186052
GENE.181712
GENE.56539
GENE.139006
GENE.320224
GENE.238208
GENE.497508
GENE.500750
GENE.36441
GENE.208557
GENE.507031
GENE.531960
GENE.284246
GENE.214906
GENE.20962
GENE.96626
GENE.440364
GENE.539805
GENE.501685
GENE.234015
GENE.510026
GENE.122361
GENE.477517
GENE.363427
GENE.312863
GENE.227121
GENE.204924
GENE.244894
GENE.381310
GENE.463300
GENE.217726
GENE.462438
GENE.303771
GENE.341170
GENE.269164
GENE.389473
GENE.272779
GENE.275483
GENE.119695
GENE.213854
GENE.242188
GENE.323944
GENE.276716
GENE.62399
GENE.150365
GENE.249839
GENE.511880
GENE.393821
GENE.491317
GENE.188895
GENE.296598
GENE.137848
GENE.448326
GENE.428303
GENE.267673
GENE.79058
GENE.178208
GENE.171799
GENE.58995
GENE.451303
GENE.294197
GENE.148882
GENE.482924
GENE.145043
GENE.421364
GENE.7476
GENE.161684
GENE.268024
GENE.415483
GENE.14709
GENE.349036
GENE.427184
GENE.464948
GENE.263379
GENE.65501
GENE.92860
GENE.84937
GENE.153772
GENE.330837
GENE.36117
GENE.86168
GENE.261886
GENE.12579
GENE.143744
GENE.23439
GENE.494611
GENE.296680
GENE.236805
GENE.381400
GENE.244818
GENE.325397
GENE.290170
GENE.373549
GENE.470431
GENE.484559
GENE.114458
GENE.537183
GENE.409373
GENE.443185
GENE.152667
GENE.49764
GENE.437816
GENE.77912
GENE.456960
GENE.463412
GENE.303857
GENE.187861
GENE.142958
GENE.450066
GENE.302936
GENE.60283
GENE.113498
GENE.387038
GENE.453382
GENE.366094
GENE.449221
GENE.241629
GENE.483284
GENE.429754
GENE.407890
GENE.269223
GENE.473488
GENE.253619
GENE.465156
GENE.305490
GENE.196583
GENE.537008
GENE.22733
GENE.453186
GENE.257837
GENE.94905
GENE.256660
GENE.75160
GENE.303824
GENE.429533
GENE.201444
GENE.539431
GENE.411160
GENE.205198
GENE.517058
GENE.530733
GENE.131538
GENE.80353
GENE.97847
GENE.167608
GENE.59838
GENE.233452
GENE.507876
GENE.479080
GENE.98062
GENE.91738
GENE.243047
GENE.467150
GENE.187523
GENE.490528
GENE.394674
GENE.327442
GENE.283324
GENE.280569
GENE.355244
GENE.308920
GENE.350955
GENE.71741
GENE.312808
GENE.41179
GENE.356152
GENE.108314
GENE.358415
GENE.379871
GENE.52236
GENE.280957
GENE.442072
GENE.183936
GENE.155190
GENE.199933
GENE.270671
GENE.273756
GENE.512937
GENE.404014
GENE.27495
GENE.422816
GENE.264360
GENE.169633
GENE.142706
GENE.278648
GENE.521294
GENE.468726
GENE.533823
GENE.235923
GENE.26960
GENE.305928
GENE.77003
GENE.391592
GENE.51128
GENE.150838
GENE.61870
GENE.182138
GENE.111385
GENE.140022
GENE.103656
GENE.483882
GENE.483230
GENE.72745
GENE.48547
GENE.54764
GENE.155272
GENE.100284
GENE.328649
GENE.471485
GENE.460681
GENE.75270
GENE.367040
GENE.105806
GENE.227236
GENE.392252
GENE.63562
GENE.506456
GENE.341765
GENE.490855
GENE.29931
GENE.338152
GENE.319047
GENE.403888
GENE.317205
GENE.492371
GENE.492768
GENE.3357
GENE.274929
GENE.60369
GENE.466793
GENE.442042
GENE.64786
GENE.502450
GENE.57979
GENE.294273
GENE.521909
GENE.89288
GENE.277942
GENE.321078
GENE.380414
GENE.298540
GENE.415526
GENE.407658
GENE.119119
GENE.467586
GENE.62877
GENE.21307
GENE.513781
GENE.79437
GENE.460282
GENE.135238
GENE.247493
GENE.295228
GENE.225682
GENE.113460
GENE.314449
GENE.159666
GENE.202629
GENE.437208
GENE.257508
GENE.31208
GENE.510208
GENE.380440
GENE.54623
GENE.163354
GENE.116624
GENE.193414
GENE.532843
GENE.396459
GENE.455275
GENE.276905
GENE.407783
GENE.490523
GENE.280949
GENE.276396
GENE.388190
GENE.229004
GENE.503178
GENE.63700
GENE.262584
GENE.189445
GENE.276858
GENE.384938
GENE.449413
GENE.128468
GENE.217589
GENE.480784
GENE.119538
GENE.152110
GENE.218201
GENE.210016
GENE.396954
GENE.148643
GENE.342198
GENE.478996
GENE.350197
GENE.112593
GENE.401576
GENE.22884
GENE.406819
GENE.39560
GENE.57971
GENE.284994
GENE.350097
GENE.138354
GENE.190977
GENE.341694
GENE.190857
GENE.45241
GENE.85882
GENE.448133
GENE.511420
GENE.22652
GENE.349095
GENE.41385
GENE.502684
GENE.351026
GENE.53695
GENE.427919
GENE.270701
GENE.141601
GENE.86015
GENE.69944
GENE.140827
GENE.181059
GENE.124987
GENE.283273
GENE.77923
GENE.78296
GENE.269131
GENE.380225
GENE.82104
GENE.341867
GENE.18545
GENE.90807
GENE.163412
GENE.509117
GENE.239956
GENE.537450
GENE.236257
GENE.122068
GENE.79719
GENE.288654
GENE.440802
GENE.301389
GENE.358789
GENE.139095
GENE.403903
GENE.94206
GENE.330178
GENE.467554
GENE.294421
GENE.187412
GENE.508906
GENE.373750
GENE.85419
GENE.295105
GENE.325099
GENE.257476
GENE.431417
GENE.507740
GENE.498245
GENE.129786
GENE.422223
GENE.146266
GENE.409774
GENE.126845
GENE.253218
GENE.317953
GENE.197763
GENE.228500
GENE.82494
GENE.95423
GENE.16547
GENE.89393
GENE.358104
GENE.499145
GENE.227545
GENE.240202
GENE.198614
GENE.341918
GENE.491402
GENE.38991
GENE.366368
GENE.411428
GENE.337281
GENE.273743
GENE.488530
GENE.98884
GENE.482047
GENE.480374
GENE.288941
GENE.504908
GENE.94825
GENE.501336
GENE.256837
GENE.155960
GENE.474762
GENE.403772
GENE.335039
GENE.481449
GENE.201898
GENE.254570
GENE.10744
GENE.502016
GENE.324158
GENE.339795
GENE.376297
GENE.252529
GENE.101015
GENE.259163
GENE.213263
GENE.466513
GENE.95235
GENE.382781
GENE.448082
GENE.290669
GENE.280546
GENE.440569
GENE.14270
GENE.371988
GENE.208432
GENE.219726
GENE.359866
GENE.170337
GENE.390216
GENE.173719
GENE.533297
GENE.420642
GENE.25434
GENE.469578
GENE.183359
GENE.492950
GENE.255256
GENE.152161
GENE.233612
GENE.491039
GENE.56003
GENE.433083
GENE.161709
GENE.101691
GENE.120635
GENE.179667
GENE.169108
GENE.248081
GENE.461282
GENE.24680
GENE.135110
GENE.218220
GENE.263494
GENE.253248
GENE.260220
GENE.216687
GENE.314680
GENE.179167
GENE.345177
GENE.138369
GENE.192919
GENE.439854
GENE.382669
GENE.386610
GENE.189084
GENE.151287
GENE.464539
GENE.100570
GENE.251656
GENE.528044
GENE.507514
GENE.285003
GENE.193109
GENE.379757
GENE.47644
GENE.34161
GENE.533715
GENE.280347
GENE.225152
GENE.531240
GENE.368434
GENE.201175
GENE.247855
GENE.361496
GENE.228017
GENE.163522
GENE.88233
GENE.33229
GENE.224762
GENE.177350
GENE.417167
GENE.248040
GENE.313340
GENE.213216
GENE.510525
GENE.107085
GENE.330162
GENE.384792
GENE.413153
GENE.522195
GENE.291328
GENE.293387
GENE.487676
GENE.56975
GENE.246727
GENE.95401
GENE.399541
GENE.536946
GENE.220808
GENE.10814
GENE.374533
GENE.170786
GENE.407279
GENE.333198
GENE.154359
GENE.443121
GENE.111022
GENE.44720
GENE.308978
GENE.367112
GENE.526005
GENE.78019
GENE.404520
GENE.104861
GENE.65496
GENE.153883
GENE.510690
GENE.373649
GENE.177462
GENE.394736
GENE.38297
GENE.434274
GENE.294940
GENE.145384
GENE.517708
GENE.530164
GENE.313312
GENE.261448
GENE.533417
GENE.65341
GENE.521239
GENE.326299
GENE.335812
GENE.266689
GENE.407031
GENE.56250
GENE.178792
GENE.106
GENE.133378
GENE.370448
GENE.450676
GENE.493215
GENE.292220
GENE.352024
GENE.205079
GENE.98329
GENE.488329
GENE.391240
GENE.221821
GENE.350852
GENE.503605
GENE.220008
GENE.409614
GENE.483664
GENE.330771
GENE.190582
GENE.477835
GENE.150451
GENE.288989
GENE.142543
GENE.216525
GENE.45650
GENE.360164
GENE.248022
GENE.230018
GENE.65218
GENE.423565
GENE.254982
GENE.215216
GENE.30913
GENE.226973
GENE.369933
GENE.67878
GENE.87952
GENE.426229
GENE.511975
GENE.520915
GENE.297856
GENE.23739
GENE.406799
GENE.494032
GENE.281595
GENE.54631
GENE.413483
GENE.81665
GENE.269181
GENE.91196
GENE.389459
GENE.514914
GENE.526451
GENE.460803
GENE.36203
GENE.526729
GENE.40681
GENE.27780
GENE.270669
GENE.142325
GENE.538071
GENE.321277
GENE.42189
GENE.287685
GENE.186057
GENE.210064
GENE.370927
GENE.408936
GENE.17196
GENE.156756
GENE.320530
GENE.472782
GENE.431766
GENE.32311
GENE.118175
GENE.51118
GENE.295770
GENE.90814
GENE.471742
GENE.11482
GENE.26453
GENE.242273
GENE.296126
GENE.75195
GENE.151102
GENE.170678
GENE.537146
GENE.213114
GENE.489925
GENE.278426
GENE.427885
GENE.60613
GENE.247755
GENE.457608
GENE.183988
GENE.446948
GENE.230744
GENE.336107
GENE.61715
GENE.513292
GENE.130023
GENE.243455
GENE.528256
GENE.226000
GENE.202524
GENE.259147
GENE.98987
GENE.273434
GENE.127774
GENE.77073
GENE.57530
GENE.512791
GENE.106239
GENE.266371
GENE.53744
GENE.100969
GENE.436145
GENE.40273
GENE.356168
GENE.147258
GENE.438952
GENE.110278
GENE.339431
GENE.177641
GENE.408630
GENE.178353
GENE.200850
GENE.38266
GENE.243172
GENE.268474
GENE.496640
GENE.66688
GENE.79967
GENE.400880
GENE.183854
GENE.349086
GENE.164089
GENE.390172
GENE.82015
GENE.98217
GENE.133944
GENE.482469
GENE.84368
GENE.516556
GENE.7235
GENE.498863
GENE.380786
GENE.481178
GENE.539651
GENE.342183
GENE.108178
GENE.505097
GENE.451298
GENE.486887
GENE.279138
GENE.302212
GENE.11385
GENE.345929
GENE.310433
GENE.135456
GENE.486175
GENE.508411
GENE.149646
GENE.530777
GENE.463500
GENE.418582
GENE.243393
GENE.23205
GENE.75856
GENE.348676
GENE.523273
GENE.241621
GENE.39519
GENE.134147
GENE.172968
GENE.461425
GENE.170234
GENE.250458
GENE.35666
GENE.221212
GENE.461762
GENE.488119
GENE.406971
GENE.500436
GENE.22666
GENE.103183
GENE.211071
GENE.12893
GENE.526181
GENE.125312
GENE.421857
GENE.144923
GENE.497670
GENE.498209
GENE.116956
GENE.255275
GENE.168494
GENE.58506
GENE.515784
GENE.223165
GENE.338430
GENE.370252
GENE.395130
GENE.303740
GENE.363062
GENE.323662
GENE.250964
GENE.317098
GENE.170539
GENE.140937
GENE.197369
GENE.204695
GENE.145951
GENE.337195
GENE.234271
GENE.448691
GENE.265044
GENE.441374
GENE.474802
GENE.63671
GENE.373836
GENE.356211
GENE.17388
GENE.504794
GENE.390381
GENE.449185
GENE.94242
GENE.267451
GENE.333356
GENE.146798
GENE.147519
GENE.488901
GENE.494265
GENE.502032
GENE.457710
GENE.523927
GENE.272165
GENE.108678
GENE.449734
GENE.129519
GENE.110572
GENE.385562
GENE.397451
GENE.206230
GENE.249519
GENE.209344
GENE.223539
GENE.130057
GENE.355852
GENE.213942
GENE.496827
GENE.397578
GENE.482823
GENE.232995
GENE.28924
GENE.269412
GENE.309836
GENE.345952
GENE.137626
GENE.245294
GENE.516189
GENE.130025
GENE.200252
GENE.244735
GENE.107757
GENE.198841
GENE.463231
GENE.34657
GENE.486654
GENE.510670
GENE.292823
GENE.535842
GENE.474330
GENE.325345
GENE.486032
GENE.392524
GENE.504651
GENE.2852
GENE.528948
GENE.409413
GENE.376125
GENE.247530
GENE.258552
GENE.231021
GENE.339983
GENE.370255
GENE.435286
GENE.338035
GENE.69170
GENE.92448
GENE.125929
GENE.263363
GENE.416783
GENE.511797
GENE.498716
GENE.504335
GENE.274610
GENE.517031
GENE.415198
GENE.423482
GENE.370695
GENE.539001
GENE.425322
GENE.378467
GENE.256429
GENE.104010
GENE.267436
GENE.479241
GENE.398135
GENE.92648
GENE.12332
GENE.132475
GENE.380637
GENE.470382
GENE.100094
GENE.65376
GENE.372916
GENE.311048
GENE.351065
GENE.176978
GENE.200609
GENE.289511
GENE.222795
GENE.225855
GENE.40570
GENE.501155
GENE.4444
GENE.99734
GENE.405411
GENE.507922
GENE.23207
GENE.388129
GENE.268683
GENE.175349
GENE.234826
GENE.324891
GENE.170715
GENE.253628
GENE.69755
GENE.314450
GENE.57857
GENE.140113
GENE.195633
GENE.251587
GENE.263633
GENE.534630
GENE.468529
GENE.337507
GENE.35306
GENE.29449
GENE.431078
GENE.49815
GENE.491612
GENE.71264
GENE.418160
GENE.199338
GENE.488553
GENE.18023
GENE.34873
GENE.416830
GENE.108833
GENE.468865
GENE.59031
GENE.74006
GENE.89495
GENE.152828
GENE.257590
GENE.120389
GENE.444714
GENE.235790
GENE.232488
GENE.181194
GENE.341231
GENE.173210
GENE.309553
GENE.200771
GENE.89937
GENE.498792
GENE.48112
GENE.88673
GENE.395731
GENE.451645
GENE.200704
GENE.379461
GENE.46973
GENE.308188
GENE.39778
GENE.290726
GENE.455527
GENE.325698
GENE.38427
GENE.6336
GENE.435007
GENE.389261
GENE.424484
GENE.350725
GENE.281897
GENE.370985
GENE.62488
GENE.437172
GENE.51246
GENE.247484
GENE.62145
GENE.400217
GENE.319607
GENE.326477
GENE.351228
GENE.275273
GENE.511320
GENE.62883
GENE.184710
GENE.403005
GENE.349060
GENE.36043
GENE.141820
GENE.433375
GENE.384103
GENE.334653
GENE.327264
GENE.311598
GENE.456091
GENE.168141
GENE.199955
GENE.55198
GENE.363786
GENE.309696
GENE.500645
GENE.19330
GENE.401040
GENE.126220
GENE.241315
GENE.324211
GENE.110989
GENE.110097
GENE.18922
GENE.531384
GENE.149022
GENE.71643
GENE.266430
GENE.248813
GENE.180981
GENE.320547
GENE.105169
GENE.271701
GENE.69823
GENE.161682
GENE.510720
GENE.235934
GENE.410587
GENE.20960
GENE.318128
GENE.7738
GENE.423377
GENE.519277
GENE.419375
GENE.488173
GENE.505829
GENE.364926
GENE.436674
GENE.49521
GENE.538792
GENE.196557
GENE.520664
GENE.339376
GENE.289053
GENE.497611
GENE.387705
GENE.436999
GENE.321984
GENE.312964
GENE.436770
GENE.372354
GENE.211598
GENE.402989
GENE.66785
GENE.436396
GENE.123680
GENE.521973
GENE.439829
GENE.450678
GENE.26573
GENE.134335
GENE.118358
GENE.496476
GENE.97017
GENE.41312
GENE.523576
GENE.118722
GENE.74258
GENE.285130
GENE.397292
GENE.48601
GENE.223007
GENE.109406
GENE.165600
GENE.496854
GENE.66128
GENE.204567
GENE.54184
GENE.313367
GENE.424620
GENE.370896
GENE.303162
GENE.433868
GENE.222071
GENE.495831
GENE.361380
GENE.467217
GENE.408143
GENE.313783
GENE.319008
GENE.210506
GENE.217690
GENE.452001
GENE.145930
GENE.250048
GENE.523528
GENE.127829
GENE.530975
GENE.36071
GENE.455421
GENE.337218
GENE.485229
GENE.508731
GENE.459561
GENE.499857
GENE.505110
GENE.335192
GENE.404052
GENE.410014
GENE.196023
GENE.373202
GENE.354840
GENE.351393
GENE.27472
GENE.202191
GENE.138091
GENE.308114
GENE.61004
GENE.357149
GENE.276105
GENE.485913
GENE.100374
GENE.193849
GENE.527537
GENE.105633
GENE.131746
GENE.85494
GENE.328628
GENE.105269
GENE.453444
GENE.452979
GENE.439592
GENE.441195
GENE.493319
GENE.515830
GENE.65386
GENE.520549
GENE.480143
GENE.115170
GENE.413628
GENE.82631
GENE.539240
GENE.235046
GENE.182585
GENE.223625
GENE.348686
GENE.422819
GENE.3322
GENE.461216
GENE.123030
GENE.116717
GENE.449316
GENE.170164
GENE.58413
GENE.382393
GENE.273092
GENE.243969
GENE.427703
GENE.453893
GENE.507446
GENE.512318
GENE.402501
GENE.270904
GENE.317121
GENE.9976
GENE.390797
GENE.133384
GENE.403343
GENE.475504
GENE.500209
GENE.432129
GENE.83357
GENE.285219
GENE.70752
GENE.375221
GENE.334964
GENE.254677
GENE.202573
GENE.314572
GENE.170126
GENE.25253
GENE.151563
GENE.397282
GENE.74207
GENE.373878
GENE.435777
GENE.34147
GENE.534490
GENE.465614
GENE.208550
GENE.358243
GENE.385682
GENE.442255
GENE.152909
GENE.427748
GENE.426268
GENE.348149
GENE.150185
GENE.257921
GENE.117722
GENE.449146
GENE.434410
GENE.26777
GENE.196389
GENE.539417
GENE.496993
GENE.391609
GENE.303876
GENE.238341
GENE.349459
GENE.22360
GENE.9614
GENE.399310
GENE.57226
GENE.220356
GENE.166351
GENE.31672
GENE.170077
GENE.248337
GENE.58254
GENE.12009
GENE.34889
GENE.78893
GENE.458547
GENE.531903
GENE.503774
GENE.204894
GENE.469971
GENE.304902
GENE.84601
GENE.240113
GENE.34394
GENE.75103
GENE.531344
GENE.57949
GENE.167481
GENE.157010
GENE.434809
GENE.416790
GENE.520752
GENE.273502
GENE.146522
GENE.41709
GENE.509915
GENE.337698
GENE.467541
GENE.449804
GENE.156867
GENE.528899
GENE.342147
GENE.56505
GENE.257980
GENE.14673
GENE.451501
GENE.24342
GENE.483406
GENE.377841
GENE.449170
GENE.124782
GENE.29248
GENE.72185
GENE.198933
GENE.281002
GENE.95844
GENE.43639
GENE.250651
GENE.116650
GENE.97199
GENE.98097
GENE.174604
GENE.159118
GENE.237235
GENE.477821
GENE.148144
GENE.164318
GENE.453498
GENE.97547
GENE.135446
GENE.456835
GENE.112354
GENE.103631
GENE.323896
GENE.457598
GENE.368184
GENE.145954
GENE.321807
GENE.243676
GENE.354072
GENE.36877
GENE.237720
GENE.439474
GENE.127221
GENE.153041
GENE.27705
GENE.306946
GENE.283872
GENE.58398
GENE.144247
GENE.484607
GENE.24078
GENE.31133
GENE.143714
GENE.474191
GENE.103753
GENE.151863
GENE.324949
GENE.150100
GENE.534116
GENE.422512
GENE.199678
GENE.45855
GENE.247220
GENE.322550
GENE.159144
GENE.510952
GENE.120497
GENE.329015
GENE.27617
GENE.202923
GENE.323706
GENE.246014
GENE.380007
GENE.152312
GENE.245916
GENE.397175
GENE.49436
GENE.510940
GENE.249549
GENE.229372
GENE.337183
GENE.457136
GENE.281199
GENE.355736
GENE.254076
GENE.92080
GENE.55372
GENE.460048
GENE.36788
GENE.363828
GENE.530183
GENE.62944
GENE.253706
GENE.421182
GENE.362976
GENE.372073
GENE.74715
GENE.144886
GENE.304724
GENE.50851
GENE.501881
GENE.29628
GENE.332152
GENE.236949
GENE.490959
GENE.515686
GENE.449868
GENE.457952
GENE.401726
GENE.294205
GENE.32519
GENE.274683
GENE.347248
GENE.252999
GENE.291503
GENE.136947
GENE.234261
GENE.296321
GENE.475878
GENE.185313
GENE.313037
GENE.380827
GENE.367521
GENE.141491
GENE.397571
GENE.464824
GENE.340636
GENE.273312
GENE.220736
GENE.118232
GENE.215202
GENE.332448
GENE.346186
GENE.176035
GENE.46615
GENE.224615
GENE.289049
GENE.150926
GENE.261556
GENE.453027
GENE.447155
GENE.229278
GENE.126599
GENE.200278
GENE.431779
GENE.121308
GENE.500833
GENE.150183
GENE.216341
GENE.90121
GENE.64504
GENE.466449
GENE.132580
GENE.160475
GENE.216065
GENE.209190
GENE.475604
GENE.50081
GENE.103143
GENE.284943
GENE.535221
GENE.497410
GENE.2874
GENE.298773
GENE.413076
GENE.530396
GENE.267960
GENE.529236
GENE.472492
GENE.153410
GENE.95507
GENE.140352
GENE.244726
GENE.19531
GENE.451478
GENE.223562
GENE.40259
GENE.261309
GENE.401480
GENE.266115
GENE.440392
GENE.7897
GENE.218208
GENE.230392
GENE.282561
GENE.442385
GENE.496983
GENE.198258
GENE.128229
GENE.154038
GENE.502530
GENE.416416
GENE.185009
GENE.32726
GENE.254360
GENE.316945
GENE.167859
GENE.251494
GENE.68457
GENE.179199
GENE.223776
GENE.31592
GENE.65843
GENE.195281
GENE.511902
GENE.463570
GENE.338335
GENE.262434
GENE.440370
GENE.245443
GENE.52653
GENE.403743
GENE.79759
GENE.481947
GENE.166477
GENE.473321
GENE.78128
GENE.452701
GENE.402878
GENE.128146
GENE.488163
GENE.484918
GENE.461568
GENE.193514
GENE.49219
GENE.156998
GENE.102685
GENE.284456
GENE.430451
GENE.433116
GENE.302800
GENE.354442
GENE.199477
GENE.242184
GENE.423903
GENE.181214
GENE.160851
GENE.20931
GENE.137748
GENE.534691
GENE.21617
GENE.534405
GENE.384405
GENE.125608
GENE.537035
GENE.385076
GENE.212210
GENE.262389
GENE.496973
GENE.36519
GENE.531291
GENE.454919
GENE.107206
GENE.366607
GENE.485204
GENE.316658
GENE.274762
GENE.45690
GENE.240841
GENE.114357
GENE.134224
GENE.99933
GENE.103286
GENE.394503
GENE.135961
GENE.88827
GENE.231066
GENE.222192
GENE.409596
GENE.117327
GENE.279063
GENE.149306
GENE.496505
GENE.491776
GENE.4062
GENE.514513
GENE.174573
GENE.449127
GENE.485564
GENE.124539
GENE.343011
GENE.196808
GENE.116885
GENE.295467
GENE.374586
GENE.314901
GENE.431835
GENE.459723
GENE.338563
GENE.331830
GENE.476570
GENE.30096
GENE.122287
GENE.333093
GENE.442397
GENE.330446
GENE.38281
GENE.82791
GENE.126944
GENE.116354
GENE.278144
GENE.57591
GENE.322358
GENE.175165
GENE.277228
GENE.502386
GENE.453887
GENE.475340
GENE.237430
GENE.279081
GENE.213820
GENE.237557
GENE.114253
GENE.574
GENE.486306
GENE.34220
GENE.293326
GENE.313159
GENE.394370
GENE.369640
GENE.222693
GENE.456145
GENE.259827
GENE.16313
GENE.292304
GENE.537241
GENE.426078
GENE.117096
GENE.2079
GENE.363934
GENE.406556
GENE.21299
GENE.536568
GENE.310644
GENE.187137
GENE.238327
GENE.117066
GENE.302230
GENE.490621
GENE.67863
GENE.344575
GENE.248
GENE.164863
GENE.243396
GENE.18189
GENE.407353
GENE.15400
GENE.254742
GENE.197696
GENE.5993
GENE.454298
GENE.412636
GENE.211096
GENE.427452
GENE.276758
GENE.141752
GENE.245622
GENE.6516
GENE.155736
GENE.426407
GENE.346970
GENE.317961
GENE.486320
GENE.19375
GENE.12285
GENE.528013
GENE.461294
GENE.457063
GENE.268878
GENE.171758
GENE.461319
GENE.350259
GENE.224582
GENE.47538
GENE.244557
GENE.172446
GENE.298594
GENE.448966
GENE.118267
GENE.402526
GENE.281006
GENE.176100
GENE.164505
GENE.511341
GENE.318982
GENE.427037
GENE.417459
GENE.292658
GENE.214478
GENE.397405
GENE.252779
GENE.3593
GENE.150640
GENE.254864
GENE.498527
GENE.451651
GENE.506226
GENE.495453
GENE.407427
GENE.294401
GENE.4071
GENE.469601
GENE.522679
GENE.519081
GENE.288466
GENE.388466
GENE.223911
GENE.233478
GENE.402535
GENE.171063
GENE.277766
GENE.113185
GENE.43837
GENE.185160
GENE.540034
GENE.50346
GENE.437298
GENE.388699
GENE.261342
GENE.303922
GENE.303099
GENE.455973
GENE.378713
GENE.296079
GENE.332136
GENE.219893
GENE.199592
GENE.66166
GENE.65197
GENE.175567
GENE.163342
GENE.3809
GENE.421912
GENE.304127
GENE.34112
GENE.284872
GENE.435084
GENE.510692
GENE.319280
GENE.344343
GENE.256442
GENE.89994
GENE.332064
GENE.405354
GENE.28950
GENE.134008
GENE.383964
GENE.147222
GENE.264482
GENE.210441
GENE.403252
GENE.65203
GENE.352943
GENE.107876
GENE.255713
GENE.421194
GENE.196904
GENE.231689
GENE.438781
GENE.54632
GENE.53264
GENE.414956
GENE.47340
GENE.277690
GENE.427758
GENE.84434
GENE.185943
GENE.107087
GENE.448486
GENE.61749
GENE.429939
GENE.362864
GENE.275207
GENE.441606
GENE.182855
GENE.372964
GENE.383192
GENE.336228
GENE.234091
GENE.74039
GENE.179874
GENE.13595
GENE.279144
GENE.205228
GENE.484081
GENE.356964
GENE.244456
GENE.513061
GENE.350211
GENE.107033
GENE.300747
GENE.294623
GENE.156617
GENE.344494
GENE.539232
GENE.364417
GENE.222975
GENE.183839
GENE.44579
GENE.89635
GENE.271012
GENE.84718
GENE.448418
GENE.267943
GENE.340388
GENE.318620
GENE.342108
GENE.316927
GENE.27366
GENE.446696
GENE.108693
GENE.148029
GENE.526569
GENE.487214
GENE.145645
GENE.283934
GENE.82529
GENE.390427
GENE.307654
GENE.139735
GENE.435684
GENE.130131
GENE.449150
GENE.363598
GENE.469798
GENE.238353
GENE.119635
GENE.312666
GENE.248355
GENE.362652
GENE.124698
GENE.86822
GENE.194113
GENE.141368
GENE.82070
GENE.102169
GENE.268445
GENE.334648
GENE.429292
GENE.1314
GENE.270806
GENE.107433
GENE.217762
GENE.511279
GENE.357136
GENE.74661
GENE.139381
GENE.89504
GENE.523035
GENE.194496
GENE.83351
GENE.133997
GENE.163762
GENE.414208
GENE.353162
GENE.325731
GENE.437528
GENE.2939
GENE.329550
GENE.405804
GENE.339131
GENE.121079
GENE.504604
GENE.275688
GENE.79394
GENE.276652
GENE.108702
GENE.428740
GENE.536427
GENE.510264
GENE.212277
GENE.428310
GENE.503874
GENE.309362
GENE.271827
GENE.199543
GENE.358828
GENE.263079
GENE.395765
GENE.385450
GENE.19979
GENE.272952
GENE.341921
GENE.382705
GENE.91308
GENE.428068
GENE.303049
GENE.499634
GENE.193657
GENE.63388
GENE.359097
GENE.539921
GENE.433144
GENE.385189
GENE.517927
GENE.43292
GENE.146230
GENE.92807
GENE.418500
GENE.302841
GENE.479885
GENE.130055
GENE.272200
GENE.3511
GENE.259080
GENE.73457
GENE.222046
GENE.437681
GENE.73810
GENE.205026
GENE.437034
GENE.530721
GENE.151849
GENE.302898
GENE.418857
GENE.387804
GENE.416146
GENE.359329
GENE.101405
GENE.5157
GENE.155439
GENE.70498
GENE.158864
GENE.16063
GENE.91364
GENE.498698
GENE.295403
GENE.51547
GENE.497817
GENE.84809
GENE.305220
GENE.243025
GENE.232673
GENE.525020
GENE.525939
GENE.251048
GENE.194265
GENE.22525
GENE.251669
GENE.72056
GENE.324143
GENE.339689
GENE.421600
GENE.169859
GENE.88780
GENE.16064
GENE.396000
GENE.164438
GENE.172036
GENE.301429
GENE.517210
GENE.103165
GENE.283650
GENE.212220
GENE.179573
GENE.292219
GENE.157816
GENE.112479
GENE.44020
GENE.173139
GENE.486735
GENE.18862
GENE.203612
GENE.157645
GENE.157045
GENE.181697
GENE.400064
GENE.138618
GENE.466640
GENE.214704
GENE.93517
GENE.261829
GENE.191381
GENE.206189
GENE.234682
GENE.12093
GENE.58403
GENE.245386
GENE.120622
GENE.358493
GENE.273734
GENE.143896
GENE.400408
GENE.280115
GENE.499235
GENE.289524
GENE.351577
GENE.517318
GENE.298783
GENE.16657
GENE.135875
GENE.186040
GENE.489201
GENE.376819
GENE.308553
GENE.172607
GENE.255434
GENE.44897
GENE.222423
GENE.183148
GENE.166985
GENE.191228
GENE.209723
GENE.486775
GENE.276377
GENE.399544
GENE.511064
GENE.44917
GENE.145297
GENE.512416
GENE.463777
GENE.69994
GENE.173453
GENE.89447
GENE.526996
GENE.176706
GENE.13033
GENE.263307
GENE.20448
GENE.23650
GENE.216441
GENE.425286
GENE.160756
GENE.436363
GENE.228592
GENE.476499
GENE.487939
GENE.380621
GENE.352557
GENE.397298
GENE.294250
GENE.108781
GENE.124369
GENE.90016
GENE.280540
GENE.27701
GENE.43249
GENE.493386
GENE.55189
GENE.12279
GENE.97162
GENE.449579
GENE.64231
GENE.216652
GENE.285430
GENE.447166
GENE.397021
GENE.66593
GENE.161096
GENE.381306
GENE.189366
GENE.483719
GENE.484717
GENE.225543
GENE.454389
GENE.38225
GENE.401964
GENE.21628
GENE.138590
GENE.322424
GENE.237442
GENE.391971
GENE.74124
GENE.52663
GENE.166487
GENE.393743
GENE.135036
GENE.326968
GENE.323622
GENE.223461
GENE.194347
GENE.266327
GENE.407875
GENE.464737
GENE.254920
GENE.280890
GENE.183077
GENE.431631
GENE.142199
GENE.155307
GENE.209824
GENE.74570
GENE.234024
GENE.437513
GENE.35720
GENE.163072
GENE.429213
GENE.444921
GENE.315537
GENE.29172
GENE.416510
GENE.91005
GENE.35485
GENE.508010
GENE.445433
GENE.185727
GENE.290836
GENE.42248
GENE.152050
GENE.394796
GENE.445322
GENE.419976
GENE.126218
GENE.21091
GENE.84890
GENE.297344
GENE.56722
GENE.403049
GENE.20203
GENE.249116
GENE.50133
GENE.448770
GENE.216011
GENE.166126
GENE.290132
GENE.292258
GENE.508274
GENE.461417
GENE.73541
GENE.444071
GENE.162431
GENE.466892
GENE.87189
GENE.120
GENE.94939
GENE.152418
GENE.99202
GENE.73575
GENE.203282
GENE.320948
GENE.119518
GENE.521334
GENE.176859
GENE.280110
GENE.302104
GENE.15881
GENE.58688
GENE.527152
GENE.275948
GENE.448774
GENE.291981
GENE.414446
GENE.366435
GENE.70881
GENE.220132
GENE.7654
GENE.497561
GENE.40211
GENE.244160
GENE.458911
GENE.304192
GENE.350855
GENE.237046
GENE.534532
GENE.1400
GENE.182384
GENE.388187
GENE.368329
GENE.464332
GENE.393539
GENE.405713
GENE.524416
GENE.253430
GENE.454629
GENE.515876
GENE.318263
GENE.244305
GENE.42754
GENE.112813
GENE.836
GENE.245175
GENE.203812
GENE.276127
GENE.79421
GENE.463254
GENE.230419
GENE.453784
GENE.533731
GENE.360010
GENE.13657
GENE.11291
GENE.18737
GENE.156536
GENE.133116
GENE.21848
GENE.12089
GENE.292625
GENE.155323
GENE.218886
GENE.910
GENE.142486
GENE.316679
GENE.410337
GENE.199595
GENE.11504
GENE.25779
GENE.255604
GENE.46173
GENE.448420
GENE.231226
GENE.271162
GENE.141886
GENE.425051
GENE.523255
GENE.396139
GENE.494809
GENE.198155
GENE.42093
GENE.393304
GENE.175208
GENE.256315
GENE.16131
GENE.148719
GENE.431948
GENE.379228
GENE.263418
GENE.131032
GENE.390970
GENE.350705
GENE.498501
GENE.334681
GENE.156933
GENE.119824
GENE.135141
GENE.251484
GENE.84691
GENE.44609
GENE.495649
GENE.129706
GENE.65363
GENE.292334
GENE.135747
GENE.28968
GENE.191256
GENE.104354
GENE.351070
GENE.36377
GENE.374176
GENE.135967
GENE.324189
GENE.110994
GENE.52852
GENE.182239
GENE.532650
GENE.348972
GENE.437000
GENE.133856
GENE.280087
GENE.65043
GENE.361873
GENE.6905
GENE.410535
GENE.424974
GENE.523584
GENE.71507
GENE.175183
GENE.274857
GENE.126946
GENE.503815
GENE.386187
GENE.181105
GENE.135425
GENE.274537
GENE.405639
GENE.497377
GENE.193712
GENE.225526
GENE.327975
GENE.235290
GENE.522484
GENE.94144
GENE.157073
GENE.133643
GENE.26147
GENE.144832
GENE.173212
GENE.418539
GENE.488938
GENE.428230
GENE.62664
GENE.71996
GENE.355297
GENE.529855
GENE.311981
GENE.422790
GENE.1480
GENE.158069
GENE.389892
GENE.488272
GENE.253014
GENE.37716
GENE.518795
GENE.514618
GENE.218026
GENE.9505
GENE.425723
GENE.332582
GENE.469260
GENE.512359
GENE.51913
GENE.322113
GENE.212600
GENE.516253
GENE.491628
GENE.286123
GENE.50752
GENE.115195
GENE.239610
GENE.201193
GENE.448699
GENE.519477
GENE.58825
GENE.405962
GENE.195463
GENE.312046
GENE.362966
GENE.343289
GENE.412641
GENE.215191
GENE.285970
GENE.486904
GENE.365563
GENE.373431
GENE.22444
GENE.374261
GENE.127210
GENE.395945
GENE.366375
GENE.91841
GENE.144613
GENE.425174
GENE.87643
GENE.141365
GENE.311256
GENE.80104
GENE.431737
GENE.147518
GENE.448333
GENE.371023
GENE.138288
GENE.416480
GENE.463700
GENE.85466
GENE.265415
GENE.335592
GENE.260976
GENE.111579
GENE.317454
GENE.359655
GENE.301064
GENE.292847
GENE.258576
GENE.267971
GENE.345916
GENE.222398
GENE.18767
GENE.294671
GENE.476531
GENE.356611
GENE.279342
GENE.74533
GENE.420409
GENE.264406
GENE.468516
GENE.424075
GENE.370543
GENE.190275
GENE.424200
GENE.233956
GENE.239584
GENE.125076
GENE.366828
GENE.148856
GENE.186036
GENE.95244
GENE.403454
GENE.172851
GENE.375463
GENE.133619
GENE.41376
GENE.30816
GENE.268260
GENE.378019
GENE.214070
GENE.70163
GENE.313515
GENE.35365
GENE.87681
GENE.490078
GENE.45998
GENE.498051
GENE.873
GENE.441795
GENE.96522
GENE.121140
GENE.39496
GENE.218146
GENE.380210
GENE.365880
GENE.511067
GENE.241576
GENE.108604
GENE.161518
GENE.452047
GENE.464601
GENE.23157
GENE.17978
GENE.190167
GENE.72070
GENE.308134
GENE.317075
GENE.48196
GENE.215701
GENE.194406
GENE.364988
GENE.60141
GENE.234046
GENE.377001
GENE.403108
GENE.314359
GENE.538978
GENE.251303
GENE.379405
GENE.458390
GENE.185709
GENE.178602
GENE.67904
GENE.187990
GENE.176998
GENE.69292
GENE.80478
GENE.211619
GENE.259138
GENE.33334
GENE.11739
GENE.86952
GENE.125221
GENE.262725
GENE.145775
GENE.281248
GENE.244966
GENE.275860
GENE.157282
GENE.500674
GENE.536493
GENE.259755
GENE.103959
GENE.464525
GENE.327378
GENE.43637
GENE.78553
GENE.315769
GENE.493659
GENE.47914
GENE.531042
GENE.509335
GENE.179995
GENE.190815
GENE.504868
GENE.325013
GENE.410354
GENE.253566
GENE.507300
GENE.45779
GENE.166756
GENE.325064
GENE.113887
GENE.232625
GENE.431305
GENE.122555
GENE.392239
GENE.159794
GENE.296580
GENE.98216
GENE.348884
GENE.50502
GENE.252253
GENE.189048
GENE.108435
GENE.221473
GENE.385233
GENE.269282
GENE.93025
GENE.66467
GENE.35106
GENE.437901
GENE.289513
GENE.431849
GENE.494004
GENE.476666
GENE.81644
GENE.414915
GENE.52946
GENE.532806
GENE.332291
GENE.190571
GENE.498065
GENE.198162
GENE.423842
GENE.435814
GENE.319255
GENE.65354
GENE.372483
GENE.358831
GENE.108059
GENE.395762
GENE.540176
GENE.138113
GENE.359114
GENE.406222
GENE.114279
GENE.362329
GENE.417783
GENE.67345
GENE.446203
GENE.162002
GENE.287304
GENE.394776
GENE.4437
GENE.222106
GENE.185450
GENE.145901
GENE.455041
GENE.182079
GENE.247624
GENE.463947
GENE.291014
GENE.235317
GENE.442849
GENE.261393
GENE.93781
GENE.511963
GENE.115262
GENE.55334
GENE.384798
GENE.328186
GENE.338106
GENE.228473
GENE.214471
GENE.474525
GENE.2952
GENE.63836
GENE.9957
GENE.491451
GENE.446448
GENE.169159
GENE.219119
GENE.15164
GENE.115473
GENE.209092
GENE.69865
GENE.465709
GENE.244629
GENE.378748
GENE.221642
GENE.431570
GENE.204711
GENE.205780
GENE.534360
GENE.95727
GENE.489365
GENE.154252
GENE.129369
GENE.253411
GENE.492709
GENE.238199
GENE.186888
GENE.25595
GENE.416871
GENE.482956
GENE.218587
GENE.82497
GENE.401175
GENE.191867
GENE.531217
GENE.459376
GENE.378536
GENE.68866
GENE.432159
GENE.90429
GENE.335544
GENE.269428
GENE.285594
GENE.275841
GENE.244918
GENE.80157
GENE.90161
GENE.490847
GENE.324203
GENE.264991
GENE.370418
GENE.528040
GENE.478441
GENE.385572
GENE.474271
GENE.417822
GENE.435379
GENE.502731
GENE.25285
GENE.164824
GENE.351499
GENE.47414
GENE.124573
GENE.352
GENE.539864
GENE.159385
GENE.353204
GENE.321753
GENE.237547
GENE.378229
GENE.182746
GENE.417407
GENE.139058
GENE.9489
GENE.404533
GENE.140074
GENE.305905
GENE.533863
GENE.101331
GENE.393214
GENE.32764
GENE.291979
GENE.382280
GENE.428376
GENE.287555
GENE.343212
GENE.309810
GENE.397143
GENE.287805
GENE.250921
GENE.218085
GENE.346073
GENE.482734
GENE.248786
GENE.514244
GENE.5005
GENE.64474
GENE.230304
GENE.102055
GENE.49107
GENE.220526
GENE.195285
GENE.186091
GENE.268719
GENE.473733
GENE.321863
GENE.165256
GENE.254924
GENE.509914
GENE.285061
GENE.422401
GENE.205761
GENE.108333
GENE.414311
GENE.79811
GENE.495140
GENE.430892
GENE.100364
GENE.101067
GENE.300770
GENE.218188
GENE.499692
GENE.283824
GENE.227311
GENE.271452
GENE.305931
GENE.485189
GENE.22889
GENE.307728
GENE.433672
GENE.87905
GENE.102649
GENE.159139
GENE.34640
GENE.153054
GENE.261817
GENE.400904
GENE.441441
GENE.111752
GENE.356596
GENE.211120
GENE.530180
GENE.214719
GENE.110910
GENE.281951
GENE.536892
GENE.415331
GENE.165823
GENE.15153
GENE.68148
GENE.164091
GENE.181997
GENE.273004
GENE.214416
GENE.486714
GENE.64000
GENE.228889
GENE.389682
GENE.18844
GENE.133791
GENE.159770
GENE.144623
GENE.518662
GENE.210199
GENE.231784
GENE.282455
GENE.85560
GENE.345559
GENE.4297
GENE.294948
GENE.2278
GENE.174346
GENE.362998
GENE.427570
GENE.306114
GENE.222567
GENE.153591
GENE.377908
GENE.394411
GENE.421535
GENE.219713
GENE.416119
GENE.228003
GENE.339201
GENE.456958
GENE.442789
GENE.252279
GENE.211198
GENE.68704
GENE.337335
GENE.82518
GENE.375491
GENE.277823
GENE.406283
GENE.496094
GENE.88708
GENE.126451
GENE.202434
GENE.8728
GENE.96202
GENE.246816
GENE.340481
GENE.355661
GENE.368721
GENE.375951
GENE.118159
GENE.14553
GENE.267917
GENE.70041
GENE.297941
GENE.476672
GENE.504877
GENE.374654
GENE.418466
GENE.529393
GENE.68153
GENE.13860
GENE.159404
GENE.290614
GENE.463134
GENE.376201
GENE.110642
GENE.480193
GENE.453328
GENE.469821
GENE.496777
GENE.413946
GENE.374977
GENE.152726
GENE.477059
GENE.221980
GENE.492620
GENE.185607
GENE.429928
GENE.188239
GENE.155007
GENE.134528
GENE.392749
GENE.128713
GENE.419810
GENE.72702
GENE.207063
GENE.8065
GENE.288116
GENE.415117
GENE.491740
GENE.400448
GENE.263915
GENE.187796
GENE.386475
GENE.271929
GENE.269799
GENE.246300
GENE.16174
GENE.279984
GENE.339391
GENE.349116
GENE.531567
GENE.451556
GENE.400168
GENE.138234
GENE.59707
GENE.383288
GENE.236738
GENE.68183
GENE.176091
GENE.483524
GENE.434283
GENE.366621
GENE.319528
GENE.86650
GENE.443007
GENE.115181
GENE.230704
GENE.68302
GENE.355467
GENE.263015
GENE.66208
GENE.309843
GENE.529031
GENE.404663
GENE.289741
GENE.302289
GENE.205891
GENE.485035
GENE.198107
GENE.534262
GENE.380373
GENE.102846
GENE.284111
GENE.377638
GENE.515067
GENE.388817
GENE.528991
GENE.63655
GENE.283854
GENE.194062
GENE.51964
GENE.88005
GENE.285457
GENE.42646
GENE.142196
GENE.504947
GENE.316724
GENE.158462
GENE.260742
GENE.490990
GENE.221904
GENE.164045
GENE.383385
GENE.221740
GENE.194324
GENE.189334
GENE.471865
GENE.91242
GENE.322678
GENE.267232
GENE.8970
GENE.299429
GENE.220354
GENE.171228
GENE.365742
GENE.456888
GENE.288596
GENE.347523
GENE.465086
GENE.269488
GENE.342664
GENE.423394
GENE.174821
GENE.75866
GENE.51916
GENE.297960
GENE.376646
GENE.255949
GENE.144778
GENE.468582
GENE.322591
GENE.485117
GENE.154249
GENE.394965
GENE.454304
GENE.535381
GENE.333898
GENE.500140
GENE.133295
GENE.423058
GENE.470634
GENE.367799
GENE.289988
GENE.354713
GENE.494821
GENE.245633
GENE.340912
GENE.367676
GENE.104068
GENE.45716
GENE.132172
GENE.502331
GENE.229958
GENE.33150
GENE.483303
GENE.308797
GENE.455807
GENE.224146
GENE.334715
GENE.422922
GENE.422964
GENE.351903
GENE.458255
GENE.126364
GENE.152868
GENE.7340
GENE.362875
GENE.294367
GENE.441255
GENE.353924
GENE.430547
GENE.461707
GENE.370264
GENE.285493
GENE.528552
GENE.66285
GENE.152057
GENE.344029
GENE.450303
GENE.64557
GENE.94815
GENE.49701
GENE.398335
GENE.45360
GENE.142435
GENE.172682
GENE.170348
GENE.280396
GENE.197916
GENE.520815
GENE.433505
GENE.284615
GENE.86597
GENE.73331
GENE.450064
GENE.488290
GENE.18166
GENE.395943
GENE.403920
GENE.25364
GENE.476422
GENE.332500
GENE.81901
GENE.361060
GENE.221926
GENE.249994
GENE.376197
GENE.355357
GENE.390860
GENE.294899
GENE.32437
GENE.504662
GENE.413568
GENE.194862
GENE.64771
GENE.117514
GENE.92251
GENE.458682
GENE.432024
GENE.410516
GENE.342784
GENE.346110
GENE.34165
GENE.420041
GENE.408680
GENE.300292
GENE.409729
GENE.385940
GENE.180307
GENE.142230
GENE.153767
GENE.147477
GENE.524086
GENE.46760
GENE.225223
GENE.61646
GENE.74145
GENE.77683
GENE.330970
GENE.82780
GENE.74283
GENE.154543
GENE.59214
GENE.459087
GENE.444222
GENE.127230
GENE.225113
GENE.468179
GENE.71814
GENE.166928
GENE.14215
GENE.1624
GENE.62782
GENE.335964
GENE.250769
GENE.325378
GENE.412195
GENE.270883
GENE.10647
GENE.212051
GENE.513109
GENE.204723
GENE.320613
GENE.176416
GENE.363614
GENE.476928
GENE.112680
GENE.418095
GENE.170768
GENE.273833
GENE.309007
GENE.510071
GENE.359316
GENE.376744
GENE.37404
GENE.362622
GENE.525988
GENE.362041
GENE.122756
GENE.198366
GENE.208657
GENE.418172
GENE.375118
GENE.99041
GENE.452169
GENE.237644
GENE.205788
GENE.244438
GENE.59657
GENE.88112
GENE.505087
GENE.93707
GENE.87026
GENE.470052
GENE.246012
GENE.109878
GENE.97570
GENE.279602
GENE.340500
GENE.21819
GENE.330676
GENE.190258
GENE.40311
GENE.243411
GENE.515271
GENE.359132
GENE.213318
GENE.193226
GENE.500009
GENE.398593
GENE.393425
GENE.419596
GENE.274647
GENE.345474
GENE.161330
GENE.457295
GENE.227411
GENE.319433
GENE.238131
GENE.93011
GENE.230910
GENE.26883
GENE.267754
GENE.44407
GENE.60954
GENE.298396
GENE.327138
GENE.28864
GENE.468347
GENE.109854
GENE.176632
GENE.194830
GENE.176504
GENE.197472
GENE.501554
GENE.538375
GENE.165650
GENE.197041
GENE.268521
GENE.283881
GENE.392037
GENE.296281
GENE.265858
GENE.455333
GENE.276225
GENE.448713
GENE.28053
GENE.418972
GENE.135222
GENE.226845
GENE.165035
GENE.100103
GENE.84252
GENE.13540
GENE.378239
GENE.112577
GENE.529902
GENE.401592
GENE.115667
GENE.338509
GENE.489093
GENE.333550
GENE.258919
GENE.72942
GENE.183265
GENE.298013
GENE.389235
GENE.332861
GENE.255184
GENE.399292
GENE.485135
GENE.1641
GENE.200104
GENE.441444
GENE.45517
GENE.65350
GENE.178925
GENE.401972
GENE.246328
GENE.57112
GENE.32620
GENE.272365
GENE.30763
GENE.464598
GENE.165568
GENE.319315
GENE.477776
GENE.64675
GENE.423460
GENE.108373
GENE.399919
GENE.184315
GENE.120640
GENE.461571
GENE.289309
GENE.494677
GENE.2819
GENE.519531
GENE.191401
GENE.88677
GENE.308356
GENE.54858
GENE.7884
GENE.164795
GENE.118699
GENE.81391
GENE.93566
GENE.350987
GENE.333753
GENE.130608
GENE.285443
GENE.348554
GENE.333126
GENE.167842
GENE.381284
GENE.128465
GENE.44732
GENE.221283
GENE.296430
GENE.211971
GENE.234475
GENE.382267
GENE.334109
GENE.71830
GENE.372454
GENE.199279
GENE.284075
GENE.288458
GENE.75911
GENE.422875
GENE.145381
GENE.119940
GENE.6028
GENE.467339
GENE.349615
GENE.122612
GENE.207206
GENE.452498
GENE.72783
GENE.45124
GENE.414579
GENE.89912
GENE.345035
GENE.152866
GENE.164300
GENE.320822
GENE.458888
GENE.3163
GENE.322717
GENE.136715
GENE.64584
GENE.456142
GENE.473867
GENE.99137
GENE.435319
GENE.185305
GENE.395518
GENE.517290
GENE.303255
GENE.475397
GENE.243671
GENE.91336
GENE.407478
GENE.497471
GENE.260873
GENE.91931
GENE.106483
GENE.181291
GENE.108771
GENE.34587
GENE.366673
GENE.104436
GENE.397832
GENE.204674
GENE.152520
GENE.323448
GENE.438207
GENE.342717
GENE.236389
GENE.153360
GENE.237119
GENE.256708
GENE.110694
GENE.304810
GENE.88760
GENE.406498
GENE.268541
GENE.335317
GENE.434577
GENE.299552
GENE.188704
GENE.437174
GENE.13317
GENE.381755
GENE.162910
GENE.98361
GENE.337038
GENE.132194
GENE.424469
GENE.390262
GENE.430702
GENE.117299
GENE.397818
GENE.518534
GENE.266806
GENE.190901
GENE.318117
GENE.483383
GENE.537582
GENE.248849
GENE.151589
GENE.98412
GENE.79726
GENE.135355
GENE.404038
GENE.386459
GENE.22446
GENE.466985
GENE.470496
GENE.234170
GENE.525802
GENE.509507
GENE.305836
GENE.491804
GENE.42421
GENE.159407
GENE.107471
GENE.25735
GENE.126288
GENE.127412
GENE.92424
GENE.385184
GENE.281594
GENE.290424
GENE.83652
GENE.34342
GENE.251572
GENE.392805
GENE.137612
GENE.248437
GENE.111155
GENE.343245
GENE.210787
GENE.315146
GENE.13437
GENE.343700
GENE.241049
GENE.361942
GENE.57429
GENE.404403
GENE.284550
GENE.321301
GENE.419218
GENE.339102
GENE.423503
GENE.44819
GENE.413326
GENE.363909
GENE.196392
GENE.102368
GENE.255143
GENE.463788
GENE.322667
GENE.383032
GENE.418363
GENE.34799
GENE.295029
GENE.344159
GENE.251801
GENE.244146
GENE.397101
GENE.362427
GENE.474751
GENE.376678
GENE.298464
GENE.517749
GENE.844
GENE.259917
GENE.261517
GENE.276443
GENE.281531
GENE.447182
GENE.283677
GENE.262644
GENE.268221
GENE.177852
GENE.384393
GENE.367697
GENE.513435
GENE.435555
GENE.232424
GENE.212599
GENE.484214
GENE.534211
GENE.395398
GENE.60343
GENE.176173
GENE.342266
GENE.141733
GENE.176345
GENE.215450
GENE.247876
GENE.82701
GENE.90882
GENE.330391
GENE.37845
GENE.285328
GENE.46713
GENE.318164
GENE.488730
GENE.262749
GENE.396782
GENE.230236
GENE.130548
GENE.22373
GENE.418587
GENE.160537
GENE.354114
GENE.334180
GENE.491108
GENE.230043
GENE.76249
GENE.502385
GENE.164094
GENE.234309
GENE.184627
GENE.312165
GENE.216633
GENE.458019
GENE.433650
GENE.525320
GENE.185738
GENE.233054
GENE.4490
GENE.67445
GENE.72588
GENE.468151
GENE.378873
GENE.399733
GENE.530010
GENE.21244
GENE.367020
GENE.445601
GENE.480877
GENE.350738
GENE.367740
GENE.208457
GENE.325915
GENE.243627
GENE.318295
GENE.460345
GENE.390416
GENE.264223
GENE.53445
GENE.398672
GENE.84549
GENE.423721
GENE.142000
GENE.263470
GENE.441687
GENE.52631
GENE.48560
GENE.502189
GENE.357561
GENE.445518
GENE.68661
GENE.69071
GENE.46398
GENE.33685
GENE.303337
GENE.65304
GENE.71164
GENE.150246
GENE.113697
GENE.238317
GENE.267334
GENE.395245
GENE.159616
GENE.387925
GENE.212358
GENE.74419
GENE.422813
GENE.250301
GENE.365735
GENE.61821
GENE.244890
GENE.81569
GENE.248525
GENE.440426
GENE.299130
GENE.200290
GENE.91964
GENE.93256
GENE.351467
GENE.264712
GENE.264103
GENE.129905
GENE.91752
GENE.209938
GENE.382125
GENE.469740
GENE.242356
GENE.158499
GENE.391387
GENE.21540
GENE.69368
GENE.27514
GENE.98372
GENE.282268
GENE.244013
GENE.396627
GENE.73088
GENE.318550
GENE.421654
GENE.442503
GENE.289944
GENE.246787
GENE.105383
GENE.338475
GENE.115058
GENE.426050
GENE.478191
GENE.448209
GENE.373998
GENE.358647
GENE.274112
GENE.441718
GENE.21951
GENE.142854
GENE.455093
GENE.95282
GENE.223795
GENE.318688
GENE.165085
GENE.204643
GENE.45513
GENE.444288
GENE.424014
GENE.45221
GENE.149181
GENE.347236
GENE.341509
GENE.447750
GENE.479940
GENE.516279
GENE.170830
GENE.507476
GENE.86208
GENE.134874
GENE.472471
GENE.278178
GENE.388766
GENE.251794
GENE.482488
GENE.34697
GENE.475495
GENE.32763
GENE.453569
GENE.119680
GENE.339877
GENE.86457
GENE.488924
GENE.425461
GENE.252027
GENE.3747
GENE.105086
GENE.259272
GENE.475149
GENE.356689
GENE.488368
GENE.247562
GENE.35550
GENE.266793
GENE.364702
GENE.103206
GENE.90810
GENE.528452
GENE.234425
GENE.96352
GENE.123885
GENE.278040
GENE.461526
GENE.332182
GENE.430816
GENE.238629
GENE.531672
GENE.165400
GENE.173089
GENE.203658
GENE.125656
GENE.68390
GENE.239396
GENE.366506
GENE.373270
GENE.248340
GENE.28269
GENE.156990
GENE.485313
GENE.215130
GENE.245917
GENE.333580
GENE.296486
GENE.449160
GENE.384269
GENE.153238
GENE.18293
GENE.443713
GENE.371761
GENE.483095
GENE.28725
GENE.61904
GENE.242220
GENE.424036
GENE.31237
GENE.379794
GENE.331384
GENE.214589
GENE.128754
GENE.74099
GENE.398810
GENE.334475
GENE.311770
GENE.437252
GENE.87207
GENE.307625
GENE.220197
GENE.368325
GENE.162531
GENE.42162
GENE.495279
GENE.444050
GENE.347774
GENE.518872
GENE.354494
GENE.181009
GENE.9001
GENE.359578
GENE.105001
GENE.322161
GENE.306828
GENE.202385
GENE.125015
GENE.292624
GENE.460924
GENE.96879
GENE.46134
GENE.203538
GENE.321337
GENE.359845
GENE.352353
GENE.28467
GENE.348224
GENE.378590
GENE.45172
GENE.400139
GENE.287877
GENE.307034
GENE.111733
GENE.313122
GENE.158479
GENE.189585
GENE.197294
GENE.246558
GENE.144835
GENE.364183
GENE.536239
GENE.25987
GENE.295245
GENE.392182
GENE.533685
GENE.478099
GENE.533231
GENE.504277
GENE.180978
GENE.322809
GENE.154928
GENE.222322
GENE.256247
GENE.350915
GENE.473917
GENE.262849
GENE.310306
GENE.445620
GENE.30952
GENE.171151
GENE.28930
GENE.94484
GENE.255122
GENE.67829
GENE.407273
GENE.227380
GENE.524681
GENE.233467
GENE.519405
GENE.191117
GENE.509219
GENE.100546
GENE.381664
GENE.142559
GENE.134834
GENE.9752
GENE.129695
GENE.20045
GENE.502907
GENE.114604
GENE.215555
GENE.130824
GENE.205256
GENE.87237
GENE.226208
GENE.143217
GENE.529183
GENE.165969
GENE.88150
GENE.304117
GENE.154258
GENE.52600
GENE.163579
GENE.83676
GENE.109651
GENE.371941
GENE.335065
GENE.37737
GENE.519934
GENE.371768
GENE.464189
GENE.78879
GENE.336779
GENE.320315
GENE.371962
GENE.76354
GENE.405398
GENE.527295
GENE.454622
GENE.467488
GENE.271750
GENE.189951
GENE.28973
GENE.36868
GENE.422262
GENE.421896
GENE.199651
GENE.118579
GENE.46716
GENE.76913
GENE.472496
GENE.228697
GENE.93825
GENE.487297
GENE.81013
GENE.242902
GENE.212502
GENE.356676
GENE.162962
GENE.444601
GENE.120868
GENE.323748
GENE.218280
GENE.425078
GENE.49434
GENE.379611
GENE.319905
GENE.355094
GENE.106135
GENE.368845
GENE.462792
GENE.21802
GENE.14011
GENE.247696
GENE.118604
GENE.441545
GENE.161774
GENE.385941
GENE.178708
GENE.495138
GENE.365070
GENE.58153
GENE.214675
GENE.98924
GENE.48692
GENE.320269
GENE.63210
GENE.362332
GENE.105148
GENE.465491
GENE.354047
GENE.469987
GENE.341982
GENE.51411
GENE.163453
GENE.275898
GENE.64874
GENE.319530
GENE.435986
GENE.316199
GENE.229324
GENE.96771
GENE.439344
GENE.432087
GENE.6148
GENE.208404
GENE.440707
GENE.205130
GENE.143252
GENE.60877
GENE.345429
GENE.341475
GENE.463860
GENE.104343
GENE.116920
GENE.159191
GENE.35702
GENE.274660
GENE.134503
GENE.182773
GENE.253340
GENE.525229
GENE.501540
GENE.14654
GENE.407909
GENE.59652
GENE.391009
GENE.434183
GENE.355648
GENE.234684
GENE.346223
GENE.150936
GENE.10046
GENE.230405
GENE.120809
GENE.467004
GENE.17624
GENE.89420
GENE.411826
GENE.281567
GENE.22832
GENE.453673
GENE.189665
GENE.362238
GENE.430935
GENE.113309
GENE.344222
GENE.152445
GENE.115442
GENE.91820
GENE.10851
GENE.178686
GENE.196047
GENE.280990
GENE.531225
GENE.219007
GENE.217258
GENE.425586
GENE.321444
GENE.464188
GENE.103018
GENE.400839
GENE.130489
GENE.388506
GENE.388412
GENE.422022
GENE.187895
GENE.377762
GENE.101622
GENE.438755
GENE.508188
GENE.340709
GENE.400747
GENE.178547
GENE.510192
GENE.327144
GENE.394793
GENE.46344
GENE.352787
GENE.242447
GENE.354992
GENE.210068
GENE.280566
GENE.464641
GENE.522317
GENE.416009
GENE.189693
GENE.51030
GENE.133387
GENE.119797
GENE.92661
GENE.65918
GENE.216415
GENE.205421
GENE.221468
GENE.227036
GENE.209794
GENE.522600
GENE.105225
GENE.336226
GENE.14137
GENE.53110
GENE.376736
GENE.412637
GENE.405145
GENE.448869
GENE.304533
GENE.247967
GENE.195116
GENE.299611
GENE.429229
GENE.207222
GENE.44738
GENE.539314
GENE.104598
GENE.108829
GENE.174173
GENE.128098
GENE.524292
GENE.457205
GENE.348003
GENE.147292
GENE.172654
GENE.208580
GENE.427702
GENE.288662
GENE.534170
GENE.327109
GENE.108080
GENE.246100
GENE.41300
GENE.116858
GENE.49719
GENE.244136
GENE.138055
GENE.291048
GENE.151530
GENE.41245
GENE.12433
GENE.199965
GENE.331140
GENE.492780
GENE.26888
GENE.183520
GENE.386613
GENE.322560
GENE.449504
GENE.129185
GENE.384801
GENE.346570
GENE.416266
GENE.348527
GENE.70054
GENE.322841
GENE.450001
GENE.22500
GENE.505665
GENE.18745
GENE.114389
GENE.480365
GENE.294546
GENE.126471
GENE.468717
GENE.58761
GENE.17470
GENE.28351
GENE.233728
GENE.397123
GENE.418218
GENE.39164
GENE.470185
GENE.255722
GENE.196381
GENE.45564
GENE.120378
GENE.86777
GENE.269430
GENE.440472
GENE.253585
GENE.432716
GENE.237264
GENE.82777
GENE.521809
GENE.489101
GENE.163486
GENE.170836
GENE.2176
GENE.249656
GENE.107555
GENE.347693
GENE.162404
GENE.169541
GENE.93262
GENE.351953
GENE.363
GENE.186894
GENE.279884
GENE.389878
GENE.437794
GENE.340598
GENE.453279
GENE.350112
GENE.513148
GENE.353777
GENE.239949
GENE.271927
GENE.390585
GENE.472614
GENE.257424
GENE.110305
GENE.79749
GENE.210347
GENE.152428
GENE.173568
GENE.44367
GENE.318326
GENE.316995
GENE.262813
GENE.380887
GENE.429950
GENE.207544
GENE.65712
GENE.152816
GENE.130809
GENE.500056
GENE.159567
GENE.199845
GENE.413352
GENE.91730
GENE.409723
GENE.309706
GENE.277251
GENE.131878
GENE.355429
GENE.207931
GENE.290917
GENE.355905
GENE.278275
GENE.263642
GENE.75545
GENE.247029
GENE.523512
GENE.62437
GENE.39895
GENE.505862
GENE.182658
GENE.423563
GENE.155505
GENE.461176
GENE.196971
GENE.370987
GENE.334085
GENE.219144
GENE.175430
GENE.535001
GENE.478808
GENE.76106
GENE.218490
GENE.26230
GENE.513849
GENE.525448
GENE.332330
GENE.45766
GENE.503222
GENE.361535
GENE.199793
GENE.249770
GENE.384644
GENE.141704
GENE.366103
GENE.221999
GENE.23763
GENE.330919
GENE.304666
GENE.40389
GENE.479137
GENE.343141
GENE.207448
GENE.334908
GENE.344279
GENE.512407
GENE.92844
GENE.262348
GENE.73971
GENE.68262
GENE.32705
GENE.106139
GENE.240503
GENE.223944
GENE.321471
GENE.85165
GENE.76253
GENE.388463
GENE.92304
GENE.106272
GENE.47752
GENE.4162
GENE.64750
GENE.77429
GENE.1060
GENE.211425
GENE.78494
GENE.412525
GENE.30470
GENE.48328
GENE.496035
GENE.487373
GENE.19784
GENE.34429
GENE.527383
GENE.377614
GENE.510199
GENE.122728
GENE.236412
GENE.218546
GENE.237905
GENE.31185
GENE.13290
GENE.131401
GENE.182550
GENE.523962
GENE.47986
GENE.158481
GENE.272761
GENE.311185
GENE.323084
GENE.400037
GENE.446937
GENE.393642
GENE.409339
GENE.325429
GENE.163665
GENE.7371
GENE.132299
GENE.28528
GENE.133790
GENE.439992
GENE.43982
GENE.228571
GENE.4432
GENE.334935
GENE.211444
GENE.231965
GENE.213950
GENE.253113
GENE.332690
GENE.514599
GENE.167478
GENE.76564
GENE.482743
GENE.15597
GENE.81662
GENE.225448
GENE.533264
GENE.299650
GENE.380162
GENE.326119
GENE.171578
GENE.244847
GENE.75177
GENE.474230
GENE.446779
GENE.426900
GENE.163887
GENE.149205
GENE.245105
GENE.446846
GENE.27913
GENE.121424
GENE.93400
GENE.54960
GENE.235731
GENE.510849
GENE.238818
GENE.109978
GENE.508088
GENE.173739
GENE.28795
GENE.208469
GENE.270689
GENE.523705
GENE.300898
GENE.5629
GENE.331441
GENE.493097
GENE.392141
GENE.423247
GENE.169656
GENE.441404
GENE.445920
GENE.128409
GENE.458080
GENE.409818
GENE.191377
GENE.415709
GENE.152657
GENE.175714
GENE.89320
GENE.307719
GENE.486857
GENE.275723
GENE.283136
GENE.158752
GENE.440840
GENE.313799
GENE.96795
GENE.521859
GENE.21879
GENE.284716
GENE.184677
GENE.322093
GENE.225183
GENE.378565
GENE.231025
GENE.53686
GENE.324289
GENE.93669
GENE.21274
GENE.122590
GENE.277578
GENE.409410
GENE.385021
GENE.78920
GENE.27628
GENE.482226
GENE.412109
GENE.498577
GENE.460632
GENE.270740
GENE.491511
GENE.308
GENE.122414
GENE.6535
GENE.318993
GENE.82599
GENE.295663
GENE.237583
GENE.152239
GENE.15717
GENE.234341
GENE.85715
GENE.14688
GENE.407542
GENE.347893
GENE.436994
GENE.413074
GENE.156133
GENE.231410
GENE.522811
GENE.353595
GENE.293313
GENE.348835
GENE.353659
GENE.490795
GENE.308095
GENE.535952
GENE.91609
GENE.452584
GENE.229784
GENE.272997
GENE.5104
GENE.221289
GENE.339137
GENE.327023
GENE.215480
GENE.110216
GENE.100371
GENE.243759
GENE.107133
GENE.483535
GENE.490051
GENE.422479
GENE.537405
GENE.259294
GENE.53339
GENE.268633
GENE.66172
GENE.509831
GENE.512859
GENE.266735
GENE.425346
GENE.347320
GENE.196448
GENE.51776
GENE.441766
GENE.153184
GENE.438929
GENE.223788
GENE.254837
GENE.58077
GENE.324072
GENE.104766
GENE.81774
GENE.307088
GENE.353973
GENE.506810
GENE.257733
GENE.506839
GENE.293473
GENE.13248
GENE.248391
GENE.328218
GENE.237981
GENE.53469
GENE.83166
GENE.171018
GENE.358906
GENE.318834
GENE.122880
GENE.398900
GENE.168890
GENE.452692
GENE.26534
GENE.77218
GENE.156512
GENE.37999
GENE.406558
GENE.408019
GENE.311322
GENE.297747
GENE.7529
GENE.375780
GENE.512384
GENE.174431
GENE.57019
GENE.236469
GENE.196655
GENE.264054
GENE.487430
GENE.397737
GENE.47881
GENE.127479
GENE.320222
GENE.139344
GENE.9278
GENE.197432
GENE.352465
GENE.168006
GENE.8222
GENE.507371
GENE.195174
GENE.156119
GENE.499137
GENE.268507
GENE.335995
GENE.414212
GENE.475876
GENE.421670
GENE.405436
GENE.369872
GENE.32279
GENE.476711
GENE.76369
GENE.97091
GENE.450344
GENE.292273
GENE.260045
GENE.192291
GENE.410683
GENE.493402
GENE.212375
GENE.258602
GENE.524192
GENE.307242
GENE.435367
GENE.341172
GENE.439085
GENE.476094
GENE.15452
GENE.309308
GENE.211287
GENE.155951
GENE.407653
GENE.436545
GENE.258739
GENE.517625
GENE.185618
GENE.116483
GENE.480884
GENE.532210
GENE.24428
GENE.167480
GENE.76774
GENE.53440
GENE.482168
GENE.394088
GENE.167057
GENE.212446
GENE.235112
GENE.439442
GENE.70459
GENE.472938
GENE.364252
GENE.359297
GENE.110291
GENE.384448
GENE.468733
GENE.349911
GENE.45218
GENE.469114
GENE.189478
GENE.472321
GENE.509605
GENE.329703
GENE.404873
GENE.515502
GENE.84017
GENE.44734
GENE.133400
GENE.23829
GENE.280751
GENE.507399
GENE.129507
GENE.331590
GENE.53528
GENE.421035
GENE.245517
GENE.295257
GENE.132665
GENE.290264
GENE.358808
GENE.289977
GENE.349154
GENE.10154
GENE.328483
GENE.409697
GENE.196699
GENE.315047
GENE.407983
GENE.290549
GENE.138881
GENE.344175
GENE.347482
GENE.48688
GENE.398687
GENE.395050
GENE.398394
GENE.62339
GENE.77381
GENE.435185
GENE.534494
GENE.172095
GENE.297805
GENE.333038
GENE.269365
GENE.178252
GENE.242888
GENE.441931
GENE.109954
GENE.248839
GENE.213741
GENE.95726
GENE.117748
GENE.341612
GENE.332661
GENE.133959
GENE.5223
GENE.189859
GENE.109713
GENE.349188
GENE.464614
GENE.504378
GENE.126608
GENE.88062
GENE.37749
GENE.156684
GENE.126441
GENE.476968
GENE.229898
GENE.92799
GENE.353120
GENE.317499
GENE.325936
GENE.396474
GENE.20961
GENE.195100
GENE.358411
GENE.175049
GENE.289725
GENE.9567
GENE.402833
GENE.501975
GENE.292374
GENE.256872
GENE.109853
GENE.77503
GENE.391591
GENE.400233
GENE.323486
GENE.406416
GENE.489960
GENE.531659
GENE.352506
GENE.535310
GENE.231284
GENE.297607
GENE.521818
GENE.28967
GENE.242405
GENE.463754
GENE.179193
GENE.238402
GENE.16045
GENE.107076
GENE.466692
GENE.48657
GENE.285608
GENE.398927
GENE.475360
GENE.489943
GENE.125227
GENE.17775
GENE.59570
GENE.411694
GENE.69275
GENE.131244
GENE.17802
GENE.174182
GENE.434642
GENE.471913
GENE.223315
GENE.6844
GENE.246939
GENE.102203
GENE.39106
GENE.466998
GENE.166335
GENE.2477
GENE.453722
GENE.59520
GENE.185744
GENE.522784
GENE.49080
GENE.281149
GENE.72584
GENE.66560
GENE.149101
GENE.31300
GENE.249904
GENE.361680
GENE.171140
GENE.407957
GENE.20932
GENE.326691
GENE.229799
GENE.370294
GENE.501965
GENE.275959
GENE.250441
GENE.301232
GENE.33634
GENE.272319
GENE.351960
GENE.410510
GENE.322029
GENE.355011
GENE.77704
GENE.212958
GENE.397091
GENE.420936
GENE.43226
GENE.54182
GENE.224827
GENE.459528
GENE.254330
GENE.305110
GENE.175662
GENE.373530
GENE.535463
GENE.383713
GENE.387163
GENE.434275
GENE.36205
GENE.343152
GENE.505465
GENE.288600
GENE.250942
GENE.343497
GENE.187700
GENE.108515
GENE.262337
GENE.264214
GENE.191054
GENE.531151
GENE.529258
GENE.193197
GENE.122806
GENE.240574
GENE.11298
GENE.96308
GENE.447188
GENE.285756
GENE.477758
GENE.135148
GENE.498976
GENE.1877
GENE.338306
GENE.186750
GENE.262119
GENE.23425
GENE.141282
GENE.149240
GENE.403080
GENE.345457
GENE.340208
GENE.254917
GENE.216512
GENE.112572
GENE.315401
GENE.438294
GENE.2888
GENE.492279
GENE.522596
GENE.242974
GENE.328370
GENE.322990
GENE.388850
GENE.238637
GENE.529180
GENE.355631
GENE.334557
GENE.491281
GENE.236755
GENE.513328
GENE.351957
GENE.220469
GENE.525788
GENE.506071
GENE.7256
GENE.161800
GENE.476324
GENE.19776
GENE.80807
GENE.65599
GENE.208160
GENE.96110
GENE.508919
GENE.75300
GENE.432672
GENE.238173
GENE.308951
GENE.99215
GENE.124907
GENE.234419
GENE.260159
GENE.73288
GENE.307283
GENE.59164
GENE.6896
GENE.333966
GENE.535625
GENE.504192
GENE.206033
GENE.441397
GENE.282224
GENE.58710
GENE.208661
GENE.468988
GENE.368287
GENE.112231
GENE.342138
GENE.422267
GENE.402350
GENE.216333
GENE.311645
GENE.301702
GENE.403645
GENE.113872
GENE.332538
GENE.288912
GENE.335560
GENE.316824
GENE.55577
GENE.182329
GENE.464002
GENE.81885
GENE.539132
GENE.193801
GENE.481113
GENE.526723
GENE.24398
GENE.421914
GENE.58682
GENE.276382
GENE.365163
GENE.421087
GENE.388039
GENE.348662
GENE.49661
GENE.91074
GENE.293094
GENE.460420
GENE.195275
GENE.525790
GENE.353063
GENE.220769
GENE.230029
GENE.499356
GENE.243636
GENE.311492
GENE.53763
GENE.481482
GENE.109680
GENE.373141
GENE.451441
GENE.349367
GENE.185987
GENE.413175
GENE.487836
GENE.523562
GENE.82089
GENE.217686
GENE.472770
GENE.515609
GENE.42732
GENE.306511
GENE.486999
GENE.20593
GENE.374553
GENE.435897
GENE.58933
GENE.441269
GENE.95047
GENE.222334
GENE.479075
GENE.246502
GENE.480508
GENE.122002
GENE.264938
GENE.351411
GENE.522764
GENE.244171
GENE.487443
GENE.289975
GENE.530852
GENE.116883
GENE.373020
GENE.120030
GENE.461673
GENE.151336
GENE.309139
GENE.37543
GENE.321509
GENE.252302
GENE.417878
GENE.172648
GENE.327689
GENE.484589
GENE.106556
GENE.54477
GENE.494895
GENE.143415
GENE.510801
GENE.121420
GENE.187510
GENE.187442
GENE.135195
GENE.89474
GENE.301387
GENE.456313
GENE.128128
GENE.139815
GENE.315584
GENE.116799
GENE.432594
GENE.460165
GENE.478447
GENE.161691
GENE.479334
GENE.27752
GENE.221551
GENE.217122
GENE.306326
GENE.494981
GENE.144946
GENE.28391
GENE.474891
GENE.397038
GENE.423318
GENE.96101
GENE.405803
GENE.91847
GENE.478918
GENE.21976
GENE.300626
GENE.519600
GENE.338440
GENE.324016
GENE.294290
GENE.1258
GENE.236180
GENE.479025
GENE.266329
GENE.270584
GENE.388698
GENE.115106
GENE.390586
GENE.176125
GENE.181226
GENE.443603
GENE.97820
GENE.51065
GENE.494002
GENE.518916
GENE.469813
GENE.381046
GENE.73950
GENE.23577
GENE.64300
GENE.336314
GENE.471207
GENE.194554
GENE.133795
GENE.14417
GENE.203763
GENE.509122
GENE.266606
GENE.147650
GENE.227567
GENE.536028
GENE.404137
GENE.330704
GENE.532746
GENE.310148
GENE.329687
GENE.114611
GENE.240811
GENE.40015
GENE.499044
GENE.418936
GENE.273007
GENE.345279
GENE.397992
GENE.315639
GENE.157980
GENE.484634
GENE.345169
GENE.486626
GENE.200133
GENE.106999
GENE.99414
GENE.147872
GENE.403155
GENE.224604
GENE.395470
GENE.43286
GENE.303317
GENE.492065
GENE.454814
GENE.525364
GENE.486652
GENE.421240
GENE.212336
GENE.137541
GENE.192804
GENE.91170
GENE.212607
GENE.38099
GENE.386195
GENE.496819
GENE.418671
GENE.338067
GENE.43431
GENE.320985
GENE.305349
GENE.44524
GENE.352885
GENE.67637
GENE.135137
GENE.92880
GENE.508873
GENE.62263
GENE.433848
GENE.108584
GENE.67608
GENE.428094
GENE.43903
GENE.436538
GENE.32328
GENE.78714
GENE.104187
GENE.371
GENE.46259
GENE.10754
GENE.177666
GENE.426753
GENE.46194
GENE.319736
GENE.493213
GENE.133009
GENE.324234
GENE.419509
GENE.84990
GENE.480545
GENE.137144
GENE.181747
GENE.229822
GENE.213978
GENE.510115
GENE.244498
GENE.129852
GENE.218534
GENE.492935
GENE.450405
GENE.286177
GENE.358635
GENE.382923
GENE.443831
GENE.441863
GENE.95397
GENE.69430
GENE.237441
GENE.355915
GENE.44339
GENE.352143
GENE.269945
GENE.187475
GENE.102234
GENE.227635
GENE.422402
GENE.511448
GENE.235691
GENE.91237
GENE.173377
GENE.334969
GENE.706
GENE.234603
GENE.235472
GENE.529071
GENE.87228
GENE.384334
GENE.416905
GENE.446687
GENE.521110
GENE.104750
GENE.208726
GENE.157880
GENE.180901
GENE.372972
GENE.438784
GENE.389427
GENE.540231
GENE.213117
GENE.254848
GENE.394578
GENE.76147
GENE.228693
GENE.498416
GENE.504676
GENE.24057
GENE.387729
GENE.82769
GENE.304303
GENE.71881
GENE.199622
GENE.6737
GENE.145640
GENE.239312
GENE.390779
GENE.235566
GENE.382312
GENE.485255
GENE.342837
GENE.166663
GENE.308011
GENE.513485
GENE.417332
GENE.457262
GENE.485876
GENE.247331
GENE.246704
GENE.159450
GENE.494988
GENE.199795
GENE.401422
GENE.399200
GENE.245795
GENE.50145
GENE.494370
GENE.360415
GENE.388279
GENE.365929
GENE.68876
GENE.84900
GENE.156579
GENE.507690
GENE.101459
GENE.342974
GENE.353665
GENE.374247
GENE.369466
GENE.526386
GENE.211781
GENE.367642
GENE.272111
GENE.168909
GENE.8769
GENE.431596
GENE.200079
GENE.175820
GENE.381010
GENE.408112
GENE.426925
GENE.265061
GENE.350655
GENE.65038
GENE.169373
GENE.195987
GENE.383892
GENE.175219
GENE.143486
GENE.171924
GENE.238775
GENE.440634
GENE.325747
GENE.287897
GENE.442152
GENE.447852
GENE.120697
GENE.414165
GENE.149943
GENE.10630
GENE.110653
GENE.113267
GENE.511487
GENE.35742
GENE.517161
GENE.350714
GENE.366291
GENE.354693
GENE.36228
GENE.186833
GENE.211782
GENE.488107
GENE.497013
GENE.191693
GENE.447846
GENE.179883
GENE.141776
GENE.499708
GENE.536196
GENE.84263
GENE.502638
GENE.36799
GENE.220302
GENE.481584
GENE.366240
GENE.128105
GENE.409399
GENE.49071
GENE.172552
GENE.24990
GENE.150237
GENE.269363
GENE.377622
GENE.413879
GENE.324506
GENE.352775
GENE.205608
GENE.71918
GENE.509023
GENE.154476
GENE.419858
GENE.249270
GENE.473817
GENE.39928
GENE.418988
GENE.445111
GENE.532151
GENE.167188
GENE.157614
GENE.102530
GENE.180229
GENE.508419
GENE.362545
GENE.46817
GENE.197326
GENE.49517
GENE.162976
GENE.53822
GENE.517808
GENE.35522
GENE.491548
GENE.525498
GENE.459112
GENE.207277
GENE.304385
GENE.8251
GENE.90326
