# Supplementary material for: The Impacts of Read Length and Transcriptome Complexity for De Novo Assembly: A Simulation Study
Source: PLoS One. 2014 Apr 15;9(4):e94825. doi: 10.1371/journal.pone.0094825 (PMC3988101; doi:10.1371/journal.pone.0094825)
Supplement: Data S1 — Information of generating six human datasets with different lengths. (ZIP) [file pone.0094825.s005.zip › Data S1/generating_reads_S1.txt]

The six human datasets with lengths of 50, 75, 100, 150, 175, 200 bp are generated as follows:

 (i) download and install BEER simulation engine (http://www.cbil.upenn.edu/BEERS/)

 (ii) run the follwoing commands in linux to get five datasets:

      length 200 : perl resds_simulator.pl 50000000 length200 -numgenes 10000 -readlength 200 -outdir length200

      length 175 : perl resds_simulator.pl 50000000 length175 -numgenes 10000 -readlength 175 -outdir length200

      length 150 : perl resds_simulator.pl 50000000 length150 -numgenes 10000 -readlength 150 -outdir length150

      length 100 : perl resds_simulator.pl 50000000 length100 -numgenes 10000 -readlength 100 -outdir length100

      length 75 : perl resds_simulator.pl 50000000 length75 -numgenes 10000 -readlength 75 -outdir length75

      length 50 : perl resds_simulator.pl 50000000 length50 -numgenes 10000 -readlength 50 -outdir length50

      
