# Supplementary material for: The Impacts of Read Length and Transcriptome Complexity for De Novo Assembly: A Simulation Study
Source: PLoS One. 2014 Apr 15;9(4):e94825. doi: 10.1371/journal.pone.0094825 (PMC3988101; doi:10.1371/journal.pone.0094825)
Supplement: Data S1 — Information of generating six human datasets with different lengths. (ZIP) [file pone.0094825.s005.zip › Data S1/reads_info_S1.txt]

Read Length:	50,	75,	100,	150,	175,	200
Read Count:	50M,	50M,	50M,	50M,	50M,	50M
