# Supplementary material for: The Impacts of Read Length and Transcriptome Complexity for De Novo Assembly: A Simulation Study
Source: PLoS One. 2014 Apr 15;9(4):e94825. doi: 10.1371/journal.pone.0094825 (PMC3988101; doi:10.1371/journal.pone.0094825)
Supplement: Data S2 — Information of generating five S.cerevisiae datasets with different lengths. (ZIP) [file pone.0094825.s006.zip]

Archive with 7 entries (6 files):
- Data S2/README_S2.txt
- Data S2/add_errors.pl
- Data S2/generating_reads_S2.txt
- Data S2/reads_info_S2.txt
- Data S2/simReads.pl
- Data S2/transcripts_and_depth.txt
- Data S2/
