# Supplementary material for: The Impacts of Read Length and Transcriptome Complexity for De Novo Assembly: A Simulation Study
Source: PLoS One. 2014 Apr 15;9(4):e94825. doi: 10.1371/journal.pone.0094825 (PMC3988101; doi:10.1371/journal.pone.0094825)
Supplement: Data S2 — Information of generating five S.cerevisiae datasets with different lengths. (ZIP) [file pone.0094825.s006.zip › Data S2/README_S2.txt]

This directory contains the following files used when we generated five S.cerevisiae datasets with different lengths.


1. transcripts_and_depth.txt: 

    the transcript list(each transcript corresponds to one random depth)

2. simReads.pl

    This file is used to generate the RNA-seq read with different length based on the depths in the file      "transcripts_and_depth.txt" and the reference sequences downloaded from Ensemble      (http://www.ensembl.org/info/data/ftp/index.html).

3. reads_info_S2.txt

       This file contains the infomation of each RNA-seq reads generated.

4. generating_reads_S2.txt

   Instructions of generating human datasets with different isoforms

5. add_errors.pl

   a perl script used to simulate different sequencing error rate.    
