# Supplementary material for: The Impacts of Read Length and Transcriptome Complexity for De Novo Assembly: A Simulation Study
Source: PLoS One. 2014 Apr 15;9(4):e94825. doi: 10.1371/journal.pone.0094825 (PMC3988101; doi:10.1371/journal.pone.0094825)
Supplement: Data S2 — Information of generating five S.cerevisiae datasets with different lengths. (ZIP) [file pone.0094825.s006.zip › Data S2/add_errors.pl]

#!/usr/bin/perl

my $file = @ARGV[0];

open(IN,"< $file") || die "Cannot open $file!\n";

my @nucl = ("A","C","G","T");
my $read_length = 75;
my $error_rate = 0.01;

my $j = 0;
while (my $line = <IN>) {
  chomp($line);
  $j++;
  if ($j % 4 == 2) {
    srand();
    my $rate = rand(1000)/1000;
    if ($rate < $error_rate) {
      # add a error
      my $pos = int(rand(75));
      my $idx = int(rand(4));
      $line = substr($line,0,$pos).$nucl[$idx].substr($line,$pos+1);
    }
  }  

  print "$line\n";
  
}        
