# Supplementary material for: The Impacts of Read Length and Transcriptome Complexity for De Novo Assembly: A Simulation Study
Source: PLoS One. 2014 Apr 15;9(4):e94825. doi: 10.1371/journal.pone.0094825 (PMC3988101; doi:10.1371/journal.pone.0094825)
Supplement: Data S2 — Information of generating five S.cerevisiae datasets with different lengths. (ZIP) [file pone.0094825.s006.zip › Data S2/generating_reads_S2.txt]

The five S.cerevisiae datasets with lengths of 35, 50, 75, 100, 150 bp are generated as follows:

 (i) download reference sequences from Ensemble (http://www.ensembl.org/info/data/ftp/index.html).

 (ii) assign depth for each of reference transcripts (provided in file "transcripts and depth")
 
 (iii) generate reads with differnt length using a perl script named simReads.pl.
