# Supplementary material for: The Impacts of Read Length and Transcriptome Complexity for De Novo Assembly: A Simulation Study
Source: PLoS One. 2014 Apr 15;9(4):e94825. doi: 10.1371/journal.pone.0094825 (PMC3988101; doi:10.1371/journal.pone.0094825)
Supplement: Data S2 — Information of generating five S.cerevisiae datasets with different lengths. (ZIP) [file pone.0094825.s006.zip › Data S2/reads_info_S2.txt]

Read Length:	35,	50,	75,	100,	150	
Read count:	~50M,	~48M,	~45M,	~42M	~40M

Note: we require the seqencing depth is amost the same, so longer reads would get a little smaller read counts. 
