# Supplementary material for: The Impacts of Read Length and Transcriptome Complexity for De Novo Assembly: A Simulation Study
Source: PLoS One. 2014 Apr 15;9(4):e94825. doi: 10.1371/journal.pone.0094825 (PMC3988101; doi:10.1371/journal.pone.0094825)
Supplement: Data S2 — Information of generating five S.cerevisiae datasets with different lengths. (ZIP) [file pone.0094825.s006.zip › Data S2/simReads.pl]

#!/usr/bin/perl
use strict;


my $file =@ARGV[0];
if (@ARGV != 1) {
    print "Error, no input file!\n";
    exit;
}

my $j = 0;

open (OUT1, "> left.fa") || die "$!\n";
open (OUT2, "> right.fa") || die "$!\n";

open (IN,"<$file") || die "$!\n";
while (my $line = <IN>) {
  chomp($line);
  srand;
  if ($line =~ />/) {
      my @records = split(/\t/,$line);
      my $depth = $records[1];
      my $sequence = <IN>;
      chomp($sequence);
      #print "$records[1]\t$depth\n";
      next if ($sequence eq "");
      # sequencing      
      my $read_length = 75;
      my $flag = 0;
      for (my $i = 0; $i < $depth; ++$i) {
         my $start1 = int(rand(50));
         $flag = int(rand(time)) % 2;
         while($start1 + $read_length <= length($sequence) && $flag > 0) {
            my $gap = int(rand(200));
            my $start2 = $start1 + $read_length + $gap;
            if ($start2 + $read_length <= length($sequence)) {
                $j++;
                print OUT1 ">read$j 1\n",substr($sequence, $start1, $read_length),"\n";
                print OUT2 ">read$j 2\n",substr($sequence, $start2, $read_length),"\n";    
            }
            $start1 = $start2 + int(rand(30));
         }
      }
  }
}


close IN;
close OUT1;
close OUT2;
 
