# Supplementary material for: The Impacts of Read Length and Transcriptome Complexity for De Novo Assembly: A Simulation Study
Source: PLoS One. 2014 Apr 15;9(4):e94825. doi: 10.1371/journal.pone.0094825 (PMC3988101; doi:10.1371/journal.pone.0094825)
Supplement: Data S2 — Information of generating five S.cerevisiae datasets with different lengths. (ZIP) [file pone.0094825.s006.zip › Data S2/transcripts_and_depth.txt]

YHR055C	837
YPR161C	185
YOL138C	1289
YDR395W	940
YGR129W	755
YPR165W	446
YPR098C	500
YPL015C	697
YCL050C	1080
YAL069W	182
YMR193W	785
YLR031W	810
YIL014C-A	834
YGR053C	126
YCR101C	1061
YER087C-B	111
YOR280C	1017
YGR097W	854
YHR215W	301
YKL025C	628
YKR011C	61
YEL004W	547
YJL200C	644
YLL027W	357
YOR024W	548
YLR045C	411
YDR348C	149
YPL183C	991
YGR003W	175
YEL008C-A	290
YBL095W	923
YGL060W	320
YLL007C	66
YEL009C	380
YEL015W	590
YOR083W	447
YBR252W	47
YDR329C	277
YDL202W	971
YHR209W	464
YPR008W	1200
YER075C	255
YDL203C	769
YBR050C	745
YMR197C	693
YDR261W-A	1256
YBL049W	1085
YER054C	606
YDR305C	299
YHL019W-A	13
YNL201C	760
YHR180W-A	399
YCR061W	1210
YBR206W	749
YPL171C	1027
YHR051W	150
YDL116W	1183
YPR124W	680
YJL023C	988
YGL167C	108
YDL165W	343
YLR154C-H	1218
YPL119C-A	1083
YIL143C	293
YBR292C	501
YGR240C	759
YOR094W	759
YDR167W	126
YBR063C	951
YER052C	759
YGR178C	944
YPL118W	879
YPR187W	289
YJL065C	522
YOL141W	13
YPR086W	1073
YBR122C	876
YBR271W	345
YBR279W	1152
YHR095W	190
YMR221C	1067
YDR241W	929
YJL221C	1020
YER130C	1252
YBR155W	1145
YDR363W	663
YGR266W	824
YLR443W	170
YPL147W	137
YAL034C	616
YBR067C	449
YCR095C	1005
YLR270W	279
YPR084W	41
YBR184W	587
YMR113W	200
YGR035C	264
YDL222C	991
YCL008C	1222
YEL065W	1048
YNL335W	1184
YMR296C	574
YDR232W	305
YGR190C	763
YHR116W	158
YDR313C	171
YFR018C	1252
YKL007W	370
YIL048W	801
YDL213C	539
YDR443C	485
YNL292W	165
YKL183C-A	1007
YOR324C	1214
YNL134C	35
YKL100C	1007
YOR192C-B	879
YPL021W	969
YIL146C	771
YLR299C-A	937
YNL218W	594
YIL121W	457
YNL228W	28
YDL167C	1171
YPL214C	546
YOR228C	458
YBR270C	1210
YGR222W	579
YEL063C	211
YAL068W-A	302
YML020W	164
YGR121C	680
YBR222C	446
YDL095W	789
YDL003W	1153
YOR323C	1086
YMR183C	399
YOR274W	1125
YER146W	214
YML075C	916
YOL035C	824
YPL063W	565
YDR457W	47
YLR273C	368
YDR181C	820
YLR434C	733
YGL097W	1087
YCL056C	1226
YJL083W	96
YMR242W-A	458
YOR026W	307
YPL140C	29
YNR016C	269
YER123W	434
YGR055W	1060
YKR054C	292
YMR315W	1158
YAL024C	425
YKL202W	1042
YKL187C	124
YDR383C	538
YDR396W	293
YGR115C	591
YKL055C	812
YDR035W	97
YBL062W	1048
YHR160C	1075
YGR047C	150
YDR119W	20
YBR208C	640
YER151C	1031
YLR070C	489
YPR019W	893
YPL228W	616
YPR190C	978
YGR041W	932
YDR353W	1133
YHR097C	931
YPL047W	798
YPL014W	159
YGR007W	879
YML116W	411
YOL137W	715
YGL155W	709
YER061C	74
YKL214C	575
YPL119C	435
YDL125C	1027
YHR186C	1113
YKL011C	1135
YLL019C	982
YNL257C	378
YGL199C	689
YJR092W	540
YDR010C	657
YBL059W	162
YBR291C	757
YPL189C-A	1108
YDR262W	613
YFL012W	1149
YLR078C	344
YDR072C	958
YDR179C	994
YKL153W	1240
YOR108C-A	204
YGR220C	599
YIL053W	318
YMR161W	1006
YER011W	549
YDR258C	539
YDR467C	135
YGL162W	524
YNL243W	521
YBR234C	552
YNL047C	10
YKL038W	736
YFL053W	119
YOR200W	642
YKR060W	100
YPR200C	143
YLR411W	1135
YLR318W	825
YHR150W	614
YGL219C	32
YFL009W	872
YBR045C	27
YMR039C	967
YKL195W	950
YPR127W	332
YPL188W	1218
YGL147C	767
YDR217C	653
YML015C	668
YJR126C	91
YPR026W	1120
YHR073W	586
YMR274C	631
YMR008C	27
YHR125W	82
YER119C-A	433
YDL227C	381
YOR197W	991
YDR034C-C	1159
YNL081C	43
YKL096W-A	1110
YDR532C	867
YNL319W	616
YDR049W	892
YBR113W	126
YKL170W	242
YJL043W	411
YGL047W	950
YLR006C	1197
YHR079C	320
YPR171W	1200
YML063W	1280
YLR178C	172
YHL029C	422
YJL090C	1032
YBR008C	481
YDR372C	331
YOR184W	888
YHR218W	812
YMR203W	217
YBL006W-A	161
YIR008C	1010
YBL024W	110
YDR317W	313
YOL166C	159
YJL087C	783
YJL038C	1035
YDR043C	1135
YHR028C	111
YOR340C	1197
YCL044C	788
YEL072W	1226
YFR022W	707
YIR010W	1198
YBL008W	928
YMR178W	559
YOL008W	173
YHR017W	1223
YKR101W	132
YMR095C	444
YHR198C	849
YOR076C	499
YGL015C	1058
YNL219C	416
YLR210W	319
YIL034C	812
YLR148W	502
YOR342C	411
YOL070C	832
YDL160C	1270
YIL043C	1148
YLR124W	901
YGR231C	380
YPR202W	913
YGR034W	689
YMR266W	1161
YNL021W	659
YPL107W	990
YGR088W	872
YHR173C	185
YCR063W	839
YHR073W-A	306
YDL048C	1216
YML092C	917
YPR097W	1066
YBR201C-A	221
YNL056W	599
YAL020C	507
YDL025C	214
YDL243C	945
YFL017C	586
YGL197W	1197
YLR256W-A	652
YHR092C	757
YLL011W	118
YDR379C-A	982
YDR113C	432
YLR189C	1240
YNR074C	850
YOL159C	795
YDL247W	982
YFL028C	268
YML032C	315
YBR256C	759
YOR081C	405
YLR442C	979
YPL024W	26
YMR257C	1212
YDL219W	203
YKL122C	1131
YKR040C	224
YDL080C	150
YGL240W	94
YEL001C	80
YLR374C	722
YPR168W	708
YDL034W	475
YHR109W	1278
YJL060W	41
YPL061W	133
YDR223W	1226
YER174C	265
YGR104C	1293
YLR240W	1081
YPR062W	807
YDR402C	539
YLR037C	1062
YMR146C	469
YGR241C	82
YGL062W	574
YPR057W	117
YIL012W	581
YDR156W	27
YJR113C	684
YLR416C	469
YPR131C	809
YLR029C	407
YMR155W	918
YNL180C	39
YGR164W	139
YOL106W	1244
YIL140W	865
YIL171W-A	555
YDR272W	394
YDR114C	1098
YOR238W	846
YPR077C	507
YKL142W	709
YLR139C	763
YNR044W	577
YPR009W	722
YHR032W	1240
YDR429C	807
YGL079W	315
YNR031C	333
YHR084W	891
YOR004W	495
YMR086C-A	126
YMR233W	107
YMR244W	222
YLL010C	498
YNL188W	82
YKL156C-A	509
YNL104C	888
YIL005W	52
YOR365C	793
YNR030W	208
YBR265W	255
Q0055	1021
YGL131C	732
YDL162C	604
YDR246W-A	35
YHR033W	46
YNR040W	289
YNR034W	1185
YEL076C	719
YHL046W-A	1113
YDL071C	398
YOR173W	680
YOR337W	255
YGL104C	966
YNL181W	507
YDR164C	1074
YGR243W	978
YOR107W	521
YDR464W	618
YGR210C	1249
YLR012C	156
YOR168W	341
YLR054C	190
YNL002C	436
YHR193C	248
YNL294C	17
YOR005C	1203
YPR147C	858
YBR092C	994
YJL028W	645
YOR242C	164
YLR077W	486
YCR081W	644
YOR396C-A	586
YLR458W	1086
YBL040C	11
YJR127C	1228
YJL176C	666
YLR453C	355
YCR007C	568
YHR128W	113
YOR297C	269
YDR225W	124
YPR020W	1002
YJR003C	66
YIL101C	56
YHR136C	19
YPR114W	269
YPL189W	99
YJL056C	26
YPR169W-A	1159
YLR264C-A	500
YPL247C	199
YDR482C	1239
YJL122W	967
YBL058W	854
YLL039C	150
YKL107W	131
YCL017C	593
YER085C	1190
YMR186W	899
YCR065W	1204
YOR388C	438
YLR002C	698
YFL045C	328
YPR091C	760
YOL083W	47
YLR307C-A	80
YDR366C	617
Q0065	612
YER190C-A	442
YDR545C-A	1249
YNL020C	952
YGL125W	653
YKR038C	1226
YDL215C	772
YLR354C	16
YCR022C	809
YFR008W	786
YDR284C	117
YFL013C	429
YKL051W	747
YPR174C	96
YMR091C	743
YJL143W	914
YDR112W	1279
YGR057C	1192
YKL194C	1160
YLR308W	109
YBR065C	268
YMR029C	540
YHL042W	31
YPR121W	135
YNL068C	587
YLR156C-A	444
YGL157W	123
YGL178W	533
YMR148W	319
YML058W	937
YLR249W	210
YGR019W	775
YJL049W	43
YBR263W	1053
YOR249C	442
YBL097W	330
YCR020W-B	318
YPR044C	546
YDR286C	42
YDR170W-A	762
YLR342W-A	134
YGR027W-A	1231
YBL043W	320
YLR018C	607
YMR076C	473
YOR251C	1131
YAR070C	878
YBR124W	554
YJR135W-A	918
YOR186W	527
YDR083W	788
YOR011W-A	793
YOR267C	1075
YLR109W	914
YOR032C	708
YOR091W	1132
YKR059W	748
YBR205W	911
YLR316C	111
YDR406W-A	871
YLR292C	653
YCR044C	213
YLR216C	397
YDR046C	223
YGR069W	1069
YJL092W	346
YDR096W	276
YML018C	165
YLR445W	498
YOR138C	366
YOR369C	963
YGR246C	86
YJR145C	828
YJR138W	1283
YHR059W	109
YLR138W	386
YHL009W-B	288
YDR098C-B	484
YNL156C	541
YNL106C	611
YNL286W	616
YNL093W	483
YIL040W	1114
YKL104C	835
YLR186W	620
YDR425W	1125
YGL134W	292
YJR094W-A	261
YDR293C	1134
YBL113W-A	1014
YNR015W	136
YKL006W	1033
YLR456W	696
YDR448W	368
YIL166C	994
YDR097C	835
YER184C	398
YJL047C-A	604
YJL066C	796
YKL095W	250
YLR368W	993
YOR194C	292
YGR060W	955
YHR041C	354
YBR115C	644
YCR097W	370
YBR147W	1170
YFL003C	334
YHR086W	384
YOL120C	529
YML079W	997
YOR125C	1061
YLR065C	629
YNL298W	888
YPL134C	528
YER078C	723
YGL225W	926
YLR129W	123
YNL224C	861
YNL122C	720
YGL066W	85
YCL067C	281
YNL217W	1046
YGL063W	799
YML030W	148
YPL152W-A	134
YAL039C	1173
YOR261C	403
YLR191W	722
YMR316W	665
YCR027C	1255
YDL046W	113
YER125W	1015
YMR263W	1248
YOL113W	988
YAL001C	28
YDR517W	382
YBR197C	424
YDR192C	459
YJR132W	59
YER021W	717
YGL034C	53
YKL014C	463
YDL106C	1289
YGR197C	1152
YDR365C	1069
YNL280C	723
YCR030C	474
YDL154W	316
YDR505C	528
YGL033W	800
YMR211W	312
YBR221W-A	1099
YBL036C	1079
YGL202W	489
YIL176C	228
YOL147C	577
YPR178W	707
YFR007W	827
YEL008W	588
YGR072W	794
YER022W	39
YNL069C	630
YIL118W	1222
YJR008W	1111
YKL217W	1199
YAR060C	930
YCL010C	1066
YNL303W	41
YPL036W	978
YJR024C	342
YBR042C	314
YAL047C	405
YER056C-A	573
YFR011C	954
YDR256C	722
YFL065C	537
YNL287W	327
YAL065C	339
YGR103W	1075
YLR061W	352
YLR171W	719
YGR161W-A	758
YOR281C	299
YBR162C	1203
YJL078C	772
YMR114C	1113
YJL152W	386
YGR251W	278
YJL067W	318
YBR094W	72
YDR118W-A	940
YGR065C	472
YGR031C-A	461
YEL017C-A	171
YGL251C	224
YOR260W	958
YKL021C	612
YKR028W	814
YOR374W	887
YHL026C	903
YNR062C	682
YHR014W	328
YCR028C	1084
YDL015C	633
YJL102W	592
YCR016W	1213
YER058W	306
YER149C	241
YJL147C	535
YDL035C	1170
YDR533C	977
YGL222C	1199
YDL090C	880
YBR177C	1146
YJL034W	971
YML012C-A	564
YNR059W	68
YOR034C-A	1205
YGR156W	260
YLR066W	671
YBR125C	806
YOR376W	1107
YBR173C	132
YCL023C	1008
YHR057C	924
YAL051W	536
YOL162W	902
YOR077W	1187
YLR234W	327
YDR198C	1131
YJR124C	269
YHR107C	867
YER112W	351
YLL066C	729
YCL026C-A	847
YLR174W	93
YCR018C-A	719
YGR108W	1152
YDR346C	721
YDL232W	243
YDR091C	1150
YER165C-A	1014
YKR092C	217
YLR269C	308
YEL069C	422
YLR117C	163
YLR385C	1082
YBR250W	715
YDR143C	260
YER185W	420
YGL007W	956
YAL031C	72
YNR075C-A	275
YOL013C	1294
YGR139W	1009
YLR089C	620
YKL222C	474
YKL155C	926
YGR154C	1099
YNL277W	1132
YOL061W	511
YDL014W	617
YFR013W	685
YCL064C	487
YDR493W	771
YLR345W	936
YGL022W	763
YLR192C	95
YOR265W	498
YCL019W	981
YDR031W	871
YOR333C	437
YDL190C	1236
YKR083C	1080
YBR141C	229
YAL008W	997
YDR453C	1159
YDR191W	671
YDR490C	696
YER107W-A	783
YLR459W	406
YNL193W	450
YHR099W	762
YLR360W	1009
YKL070W	1212
YPR170W-B	404
YKL145W-A	334
YOR142W	574
YDR304C	14
YLR430W	525
YPL020C	393
YHL023C	201
YLR165C	1062
YOR283W	21
YMR052C-A	646
YJR054W	187
YOR053W	227
YER084W-A	1043
YHL005C	468
YMR255W	808
YDR029W	711
YDR033W	342
YPL154C	295
YNL043C	149
YDR253C	1197
YAL032C	681
YNL241C	214
YNL014W	979
YEL011W	748
YNL291C	490
YDL140C	810
YLR079W	449
YMR104C	31
YOR348C	819
YOR097C	955
Q0143	503
YOR072W-B	470
YHR103W	1197
YOL126C	992
YOL107W	13
YHR026W	590
YGL061C	614
YGR028W	320
YMR141W-A	35
YJL089W	446
YKL116C	268
YHR134W	851
YOR022C	1022
YBR228W	423
YNL320W	191
YGR123C	239
YBR269C	160
YMR220W	216
YLR290C	703
YMR188C	411
YNL258C	1235
YNL075W	769
YPR159W	139
YMR198W	810
YHR089C	85
YBR194W	720
YBR190W	368
YNR018W	455
YAL044C	594
YKL197C	997
YKL139W	600
YGR138C	942
YHR129C	332
YLR436C	637
YOR253W	559
YNL268W	744
YIL105C	1242
YDL029W	1054
YDR403W	356
YOR132W	1265
YPR160C-A	1071
YCL026C-B	483
YPR092W	236
YDR525W-A	841
YPL255W	932
YEL012W	1035
YOR192C	798
YGL229C	598
YER065C	524
YPR194C	495
YOL005C	163
YML052W	1201
YML064C	683
YHL019C	78
YBR167C	607
YHL046C	377
YPR176C	723
YFL016C	14
YLR383W	685
YJL062W	29
YDR140W	39
YNL252C	377
YLR048W	1263
YGR282C	148
YEL033W	48
YMR196W	84
YOR205C	1059
YLR299W	916
YER056C	785
YBR188C	1295
YHR178W	715
YOR195W	1225
YER114C	1027
YOR192C-C	191
YJL191W	1218
YGL258W	759
YIL002C	669
YDR518W	632
YKR021W	930
YLR328W	982
YKL173W	702
YBL003C	875
YNR013C	407
YJR077C	385
YDR376W	786
YJL120W	1021
YPR078C	789
YGL058W	1183
YFL005W	591
YMR284W	965
YML061C	1189
YJL139C	1173
Q0045	443
YDL129W	1188
YLR449W	1228
YAL037C-B	514
YLR021W	836
YDL007W	61
YOR145C	227
YMR317W	1241
YKR069W	1269
YOR287C	533
YIL122W	605
YHR071C-A	150
YPL218W	1043
YGR296C-B	554
YPR037C	902
YLR080W	96
YJR149W	565
YJL145W	1283
YKL036C	237
YPR198W	919
YNR052C	602
YHR098C	13
YOR244W	540
YMR314W	395
YLR173W	372
YHR190W	1240
YPL097W	392
YNL115C	265
YLR103C	876
YBR112C	460
YNL247W	81
YLR123C	1100
YOR345C	435
YNR065C	1239
YER014C-A	472
YKL132C	31
YPL222W	66
YKL012W	268
YLR395C	836
YHR141C	460
YAL041W	1174
YBL052C	836
YCL045C	625
YNL011C	539
YDL135C	67
YMR237W	1095
Q0032	671
YOR020W-A	1292
YOR054C	1152
YMR158C-A	290
Q0070	1158
YGR214W	1190
YIR021W-A	551
YGR046W	643
YGR224W	762
YMR130W	417
YLR455W	1200
YDR308C	286
YJL153C	45
YGL259W	483
YKR036C	132
YIR030W-A	1107
YDR320C	1205
YIL047C-A	875
YBR035C	724
YCR002C	21
YOR192C-A	182
YDR244W	111
YAL016W	79
YER097W	1009
Q0275	67
YPR093C	159
YMR239C	628
YLR163C	382
YDL072C	1061
YPL190C	826
YHR199C-A	10
YER059W	1255
YBR207W	1151
YIL049W	321
YBR069C	132
YML073C	561
YLR084C	521
YGL215W	1242
YPR066W	547
YOR135C	312
YNL202W	364
YOR161C-C	357
YPL143W	759
YLR099C	403
YDR092W	236
YOR080W	391
YNL277W-A	1210
YCL073C	251
YNL133C	34
YJL053W	313
YJL167W	1028
YIL097W	97
YOR198C	269
YNR025C	564
YLR014C	135
YLL065W	1175
YNL101W	1105
YGL241W	100
YML055W	637
YHR143W-A	715
YLL050C	1280
YFL052W	1211
YML035C	529
YGR133W	703
YDR357C	338
YDR023W	598
YDR006C	1049
YPL280W	1152
YNL256W	585
YML100W	680
YHR197W	1237
YER098W	1053
YDR401W	58
YNL325C	178
YDL244W	980
YGL204C	533
YBR128C	1279
YGL168W	1224
YFR010W-A	117
YPL258C	431
YDR540C	967
YNL216W	433
YIL036W	702
YDL082W	366
YJL215C	125
YOR282W	1015
YPL096C-A	146
YLR307W	80
YML119W	85
YPL273W	603
YCL066W	943
YPL201C	1036
YLR046C	384
YDR316W-A	598
YHR003C	423
YFL019C	286
YKR085C	19
YPL025C	341
YPR041W	1105
YJL050W	859
YHR171W	1148
YLR154C-G	982
YLR051C	471
YER116C	424
YOR136W	1225
YOL086W-A	1153
YBL113C	1120
YOR202W	563
YPR016W-A	16
YHR219C-A	1148
YLR364W	132
YNL054W	74
YGR137W	680
YBR153W	1043
YGR142W	268
YOL023W	624
YKL186C	490
YOL165C	951
YDR221W	360
YGR264C	156
YDL184C	434
YDR206W	264
YKL198C	639
YLR112W	125
YBL037W	639
YDR504C	293
YBL083C	251
YJR152W	812
YPR042C	871
YBR191W-A	319
YBR085W	145
YDR215C	497
YKL076C	928
YER068C-A	302
YKL106W	832
YBR281C	625
YDL153C	966
YBL078C	17
YDL150W	876
YLL001W	1159
YOL136C	1073
YER036C	1214
YGL052W	1265
YDR398W	185
YNL168C	731
YGR038W	328
YIL077C	841
YDR053W	1188
YKR031C	809
YMR153W	1092
YPL266W	866
YPL279C	840
YPL264C	659
YHR132C	371
YER115C	477
YLR336C	1185
YDR101C	591
YDR441C	925
YMR121C	339
YHL014C	464
YIL054W	905
YMR312W	372
YMR164C	952
YOR382W	377
YLR141W	876
YOR214C	301
YJL030W	871
YDR410C	313
YDR498C	741
YJR096W	645
YOR335C	850
YGL059W	625
YNL017C	942
YMR051C	313
YNL087W	815
YHR015W	397
YJL177W	365
YDR502C	807
YGL037C	73
YDR359C	592
YLR073C	1023
YLR227W-B	438
YAR018C	260
YJR076C	48
YCR105W	499
YJR057W	404
YOR112W	171
YKL045W	137
YBR121C-A	109
YBR258C	370
YHR162W	820
YPR074C	79
YFR020W	976
YLR262C-A	771
YML013W	161
YGR014W	312
YGR217W	604
YPL003W	990
YLR017W	15
YML089C	1113
YLR297W	938
YNL165W	498
YDL169C	940
YMR319C	811
YMR119W-A	156
YEL014C	1146
YDL127W	588
YDL136W	526
YOR152C	589
YDL216C	399
YBR068C	837
YFR028C	95
YHR126C	720
YHR008C	398
YDR261C-C	390
YOL001W	474
YML111W	13
YMR016C	619
YKL023W	1002
YBL017C	267
YBR133C	182
YGR229C	719
YDR015C	997
YOR092W	1045
YJL127C	1072
YER138W-A	1081
YNR010W	386
YDR047W	469
YJR119C	487
YPL001W	737
YER078W-A	770
YMR247W-A	988
YOR381W	287
YBR159W	381
YDR249C	240
YGR158C	502
YOR350C	477
YOR210W	808
YNL105W	320
YKL174C	865
YLR058C	809
YLR403W	300
YLR028C	438
YLR286C	1185
YDL044C	61
YBR274W	589
YEL032C-A	841
YER081W	721
YMR179W	1121
YNL305C	1061
YDR148C	863
YCR081C-A	1215
YER067C-A	971
YJL059W	1241
YEL044W	22
YIL130W	1202
YFR052C-A	617
YGL108C	215
YBL066C	385
YBL051C	43
YGL023C	808
YOR351C	345
YFR035C	110
YDR042C	1252
YJR068W	303
YDL168W	639
YBR020W	112
YDL049C	169
YAL019W	171
YDR484W	251
YEL037C	893
YDL114W	1275
YCL027W	851
YBR273C	825
YHR139C-A	173
YIL062C	22
YML091C	716
YCL021W-A	658
YAL017W	1028
YOR372C	989
YGL098W	14
YDL209C	812
YMR199W	1070
YNL329C	594
YJL022W	767
YCR093W	1060
YMR300C	59
YLR159C-A	967
YCR039C	268
YBL053W	267
YLR008C	1248
YIL107C	653
YIL057C	44
YGL136C	593
YBL107W-A	28
YHR024C	835
YLR120C	305
YGR211W	1107
YPR089W	145
YML007W	588
YEL030C-A	965
YPL039W	867
YGL041C-B	624
YHR120W	510
YLR237W	318
YCL076W	165
YBL007C	121
YFL034C-A	501
YMR194W	1055
YGR068C	774
YNR064C	861
YBR301W	678
YPL075W	535
YPL017C	432
YGR163W	704
YML004C	1127
YNL097W-A	16
YDR108W	1067
YMR202W	364
YGR292W	331
YOR140W	269
YHR172W	1020
YBR266C	191
YKL102C	459
YDR034C-D	1289
YEL029C	1152
YNL267W	978
YDR058C	436
YLR250W	268
YHR053C	600
YGR245C	13
YKR066C	1239
YNL040W	611
YGL161C	970
YIL003W	202
YMR105W-A	1276
YPR144C	877
YHR214W-A	1123
YOR359W	1266
YFL055W	247
YDR524W-C	82
YGR070W	189
YGR181W	396
YIL086C	158
YPL029W	1144
YGL102C	943
YER007C-A	841
YLR116W	1225
YAL047W-A	832
YDR197W	82
YJR144W	321
YPL224C	1186
YPL172C	1278
YMR083W	875
YGR086C	130
YMR156C	652
YHR205W	1163
YOL013W-A	761
YGR281W	707
YCR048W	399
YKL182W	762
YDL065C	56
YPR201W	178
YLR154W-E	962
YMR126C	995
YDR175C	542
YEL059W	358
YDR428C	1153
YJL195C	303
YER032W	1228
YMR194C-A	793
YOR182C	241
YGR194C	28
YHR056W-A	1005
YGR078C	303
YHR163W	319
YMR265C	691
YIL162W	706
YOR222W	893
YBL103C	508
YLR358C	551
YIL052C	456
YKL108W	589
YML040W	1031
YMR059W	72
YDR302W	1277
YOL017W	329
YLR382C	562
YBR242W	111
YBL021C	66
YNL246W	125
YER012W	1144
YOL030W	325
YLR301W	1081
YDR082W	758
YKL068W-A	430
YDL221W	319
YPR139C	172
YGL141W	819
YOR231C-A	534
YOR343W-B	477
YDR458C	68
YPL202C	781
YJR072C	269
YLR114C	1231
YOL068C	43
YPR071W	367
YDR267C	689
YJL019W	1029
YLR248W	93
YIL020C	171
YNL063W	195
YOR073W-A	1241
YOR391C	1045
YFR044C	35
YFL023W	360
YIL129C	572
YFL032W	875
YBR150C	455
YDR245W	859
YGL176C	1036
YDR149C	758
YDR212W	104
YMR185W	273
YOR103C	601
YJL091C	1106
YDR065W	989
YKL126W	862
YOR254C	721
YHR174W	1224
YLR441C	600
YDR182W-A	655
YFR012W	679
YBR204C	497
YLR283W	775
YGL174W	938
YGR145W	888
YDR061W	709
YGR199W	1176
YBL005W	1042
YLR466C-B	705
YNL018C	99
YIL108W	1033
YDR404C	1288
YML122C	962
YBR131W	1107
YOR058C	763
YBL104C	436
YBR095C	743
YIL004C	237
YBR084W	669
YCR095W-A	1216
YMR173W	1125
YKL203C	17
YKL221W	184
YHR085W	756
YOR301W	820
YDL210W	468
YPL044C	171
YDR168W	442
YKR052C	1035
YNL308C	215
YOL089C	1252
YOR171C	1027
YIL050W	847
YLR043C	405
YOR031W	487
YBL099W	351
YLR359W	910
YNL054W-A	616
YOR237W	13
YPL217C	29
YKL111C	823
YNR009W	850
YGL194C	366
YLR038C	411
YOR106W	1152
YMR030W-A	359
YJR056C	863
YMR236W	919
YLR287C-A	1248
YPR130C	1239
YER039C	398
YDR044W	503
YNL314W	1120
YLR118C	41
YAR073W	120
YDR387C	230
YIL071C	196
YOL130W	458
YDR169C	916
YLR157C-C	302
YER178W	501
YBL094C	1264
YDR514C	1139
YIR019C	860
YEL045C	313
YGL177W	1218
YDR333C	1110
YMR210W	190
YDR124W	914
YKR061W	16
YOR338W	1079
YER088C	1005
YLR467W	178
YML116W-A	1187
YDR360W	56
YPL283W-A	340
Q0130	798
YDR115W	1249
YOR334W	548
YGR256W	1028
YPR021C	431
YKR097W	732
YFL031C-A	728
YOL038C-A	876
YHR218W-A	1035
YMR107W	1006
YDR451C	1028
YCL063W	189
YJL192C	913
YBR039W	391
YHR177W	696
YER023C-A	587
YGL214W	784
YIR027C	438
YAL042W	521
YIL007C	852
YPR036W	295
YOR030W	1254
YHR181W	217
YPL267W	226
YOL051W	1188
YDR188W	406
YMR243C	111
YAL067W-A	200
YLR154W-F	94
YNR034W-A	929
YCR049C	1196
YHR180W	446
YEL023C	718
YNL057W	40
YNL045W	27
YPL080C	201
YPR141C	48
YJR061W	677
YIL104C	962
YLL035W	344
YHR214C-C	1081
YNL282W	1028
YNL338W	56
YLR424W	1237
YBR243C	510
YDR520C	952
YFL064C	600
YGL137W	35
YMR234W	224
YNL212W	643
YJL026C-A	1084
YMR112C	601
YGL212W	360
YHR005C-A	56
YHL009W-A	927
YJL156W-A	435
YJL134W	924
YLR454W	598
YJL127C-B	117
YOR105W	211
YDR080W	643
YKL064W	762
YNR023W	1009
YBL096C	931
YPL253C	340
YHR073C-B	1214
YLR261C	540
YBR096W	1140
YJR042W	886
YGR150C	666
YDR089W	1029
YGR074W	1151
YLR390W-A	515
YGL180W	486
YHR043C	70
YPR101W	123
YBR146W	573
YDR017C	342
YDR085C	705
YHR011W	515
YKL053W	196
YPL043W	989
YPR146C	927
YDL235C	876
YCL041C	525
YLR278C	416
YGL158W	567
YHR070C-A	156
YLR348C	334
YGR186W	239
YAL028W	152
YDL002C	799
YDR099W	96
YJL213W	1127
YNL278W	858
YNL173C	1255
YLR313C	885
YMR216C	955
YER039C-A	1295
YJL009W	498
YLR196W	1163
YMR306W	1148
YBR085C-A	56
YDL059C	1124
YOR329C	455
YHL035C	472
YHL004W	707
YJR116W	61
YBR073W	906
YDR449C	1138
YPR064W	665
YDL088C	377
YBR215W	1029
YDR435C	253
YNL161W	14
YLR331C	482
YDL052C	1101
YFL058W	40
YGR295C	919
YFR031C	147
YMR144W	938
YBR084C-A	774
YDR161W	509
YER062C	1147
YCR068W	406
YPR051W	226
YCR094W	1280
YLR253W	644
YOR285W	190
YJL001W	30
YGR068W-A	603
YLL022C	67
YGL237C	1145
YHR067W	110
YOR266W	214
YBR044C	958
YDR120C	1202
YLR071C	748
YGR151C	1235
YJL012C	750
YER126C	1004
YMR246W	902
YLR201C	744
YPL031C	1108
YJL098W	143
Q0142	1002
YBR059C	612
YDR445C	1054
YFL015W-A	1120
YGR020C	1086
YHR091C	627
YIR039C	332
YAR047C	695
YML066C	1016
YDR501W	490
YNL088W	794
YKR043C	1088
YNL053W	395
YDR137W	69
YDR400W	482
YBR231C	566
YDL120W	838
YER082C	243
YHL043W	719
YLR151C	295
YFR021W	1123
YML121W	772
YNL033W	1196
YLR310C	1114
YDR048C	825
YGR087C	69
YGR244C	1030
YGL255W	616
YNL036W	223
YHR046C	867
YKR071C	267
YOR016C	98
YGR063C	1202
YLL019W-A	1166
YML065W	976
YPR005C	360
YAR003W	437
YGR223C	383
YHR021W-A	157
YFL062W	744
YDR537C	308
YMR267W	29
YPL093W	784
YJR034W	1060
YNL077W	1069
YPL160W	755
YGL185C	386
YDR456W	641
YKL175W	280
YGL190C	521
YMR262W	851
YOR101W	720
YGL005C	954
YNL125C	112
YBL019W	813
YBR043C	913
YDL231C	384
YML101C	1214
YKL037W	53
YOL094C	637
YMR077C	627
YPR007C	1196
YIL067C	1275
YMR108W	788
YJL033W	92
YKL179C	509
YPL126W	91
YEL041W	351
YGL208W	539
YLL036C	356
YNL113W	1003
YKR099W	406
YGL025C	1215
YBR171W	1047
YDL005C	512
YNL031C	728
YGR226C	308
YOR146W	1146
YDL056W	345
YML120C	952
YOR384W	58
YLL021W	235
YGR048W	405
YOL149W	1073
YHR032W-A	204
YML129C	1204
YIL059C	1015
YBR220C	20
YLR317W	723
YPL058C	619
YOL154W	210
YBR227C	929
YER165W	913
YNR056C	607
YNL327W	863
YOR130C	234
YJL181W	716
YDL039C	147
YER016W	328
YPL099C	319
YNL242W	39
YDR365W-B	614
YLR099W-A	1101
YMR058W	1227
YNL297C	613
YAL018C	806
YOL078W	66
YEL002C	228
YJL156C	926
YCL032W	1015
YMR166C	1161
YNL146C-A	1058
YDR034C-A	734
YPL050C	160
YDR510W	412
YER158W-A	613
YLR327C	447
YPL277C	248
YOR139C	586
YBR116C	1211
YLR142W	589
YPL257W	1212
YLR104W	390
YNL222W	1201
YKR051W	534
YLR291C	268
YBR293W	941
YLR412W	149
YFR040W	927
YNR067C	11
YNL074C	627
YBR021W	200
YML021C	460
YER038C	1160
YNL044W	1140
YHR007C-A	847
YER060W-A	995
YDR203W	15
YER173W	475
YOR190W	859
YML048W	770
YBR130C	496
YPR072W	624
YFR012W-A	749
YHR048W	1107
YHL006C	761
YHL034C	1010
YDR418W	308
YGR270C-A	927
YLR183C	498
YIR024C	1227
YCR038C	1214
YOL155C	424
YIL009C-A	130
YJR040W	1177
YJL037W	457
YOR059C	32
YMR325W	962
YGL149W	1225
YGR271W	10
YGR173W	497
YNR002C	1199
YMR172C-A	421
YIL158W	793
YBR086C	1101
YLR361C-A	1254
YOR027W	429
YER048W-A	291
YML090W	522
YDR210W-B	936
YHR164C	276
YGR278W	1268
Q0085	347
YPR150W	1080
YKL204W	260
YDR462W	620
YMR273C	230
YJL162C	98
YMR175W-A	358
YLL054C	190
YDL055C	729
YPR080W	314
YFL017W-A	723
YOL019W	93
YGL127C	1047
YLR266C	1224
YGR268C	455
YHL033C	1044
YGL063C-A	524
YKR076W	605
YJR130C	900
YEL007W	214
YMR285C	1047
YBR104W	841
YPL263C	451
YER096W	386
YOR325W	384
YIL128W	293
YDR311W	20
YKL088W	954
YJL046W	15
YLR228C	656
YER053C-A	659
YKL056C	294
YPL037C	352
YDR459C	702
YOR357C	475
YNR004W	1287
YNL192W	978
YGL068W	553
YNL339W-B	916
YKL096C-B	83
YDL157C	1016
YOR007C	313
YJL029C	294
YBR105C	330
YDL013W	580
YJR052W	1176
YGL200C	690
YNL194C	902
YDR260C	672
YPL012W	733
YBL047C	919
YKR001C	1295
YNR072W	202
YLR157W-E	243
YBR154C	718
YPL156C	366
YKL048C	225
YJL020C	955
YPL105C	555
YLR251W	212
YHR049C-A	631
YGR113W	184
YEL018C-A	94
YHL006W-A	827
YGL008C	551
YBR253W	341
YLR212C	351
YCR020C	327
YDR340W	13
YJR141W	983
YHR060W	703
YDR361C	34
YPL009C	1006
YNL027W	1266
YNL065W	911
YNL211C	788
YHL038C	424
YPL070W	1159
YOL111C	317
YDR075W	19
YER009W	994
YMR219W	585
YFL034C-B	497
YIR011C	733
YMR297W	1152
YIL139C	691
YJR021C	458
YDR254W	683
YNL301C	225
YPL005W	928
YGL105W	384
YBR255C-A	720
YDL224C	436
YKL188C	86
YGR090W	568
YKL062W	917
YER044C	124
YNL315C	971
YLL049W	1122
YKL216W	373
YJL158C	174
YDR162C	355
YCR024C-B	633
YJL202C	195
YCR059C	1092
YDL183C	10
YKR046C	546
YCL039W	542
YER140W	728
YPL069C	1008
YOR386W	906
YLR365W	209
YPL151C	186
YNL042W	42
YHR207C	136
YCR064C	553
YDR171W	1184
YPL157W	329
YLR227W-A	891
YDR479C	678
YAL034W-A	178
YBR013C	1083
YOR258W	502
YNR057C	156
YJL113W	1198
YIL015W	542
YGR161W-C	130
YHR127W	860
YFL018C	1188
YNL328C	650
YCL049C	31
YLR072W	263
YHR111W	1108
YGL055W	306
YBR288C	33
YOL055C	1229
YOR347C	507
YGL065C	378
YHR013C	144
YOR307C	539
YAL042C-A	184
YNL144C	507
YIR038C	240
YLR230W	835
YAL046C	46
YPL193W	992
YER147C-A	92
YJL045W	360
YGR208W	169
YDR347W	403
YER190C-B	1132
YKR078W	224
YDR201W	850
YPR087W	1186
YLR027C	826
YOR275C	1279
YML077W	299
YGL245W	71
YHR058C	305
YPR181C	539
YDL025W-A	1139
YER190W	92
YBR106W	618
YHR018C	273
YPL197C	655
YBR170C	527
YMR304W	1183
YDL211C	743
YPL078C	95
YDR273W	177
YOL007C	134
YDR399W	68
YLR064W	382
YKL181W	1082
YML047W-A	1274
YGR192C	575
YGL045W	398
YDL078C	671
YOL041C	825
YMR226C	1085
YHR200W	1243
YDR524C	874
YLR111W	1084
YBR219C	511
YMR122C	697
YGR270W	17
YPR125W	149
YEL046C	1126
YIR015W	500
YGR136W	390
YMR242C	263
YLR379W	1133
YDR204W	1256
YPL161C	497
YMR145C	927
YIR017W-A	815
YLL031C	249
YDR300C	729
YLR229C	849
YLR421C	1279
YJR151C	212
YMR307C-A	1095
YPL096W	248
YML038C	581
YJL082W	497
YIL006W	1253
YLR392C	95
YGR075C	1175
YBR268W	858
YDR316W	204
YNR070W	1123
YKR020W	754
YOL164W-A	73
YPR142C	253
YNL145W	449
YHR068W	1205
YEL010W	215
YOL013W-B	230
YGL160W	82
YGR042W	1123
YDR430C	799
YPR160W	603
YER007W	482
YGR095C	66
YCR041W	851
YFL033C	334
YDL089W	85
YDR522C	810
YEL062W	773
YBR026C	273
YLR143W	119
YMR125W	1087
YLR126C	1238
YGL086W	815
YNL129W	578
YGL048C	905
YER106W	1278
YBR083W	1097
YJR012C	85
YGR169C	669
YDR509W	742
Q0010	835
YMR074C	1192
YJL127W-A	1162
YDR341C	10
YDR521W	391
YMR269W	1112
YJR112W-A	405
YHR138C	345
YBL039C-A	943
YFL021W	360
YPL144W	980
YML026C	80
YEL053C	615
YHL020C	67
YGR106C	599
YLR444C	292
YJR128W	1240
YMR194C-B	472
YLR452C	1133
YMR005W	456
[truncated: 4,713 more rows]
