# Supplementary material for: The Impacts of Read Length and Transcriptome Complexity for De Novo Assembly: A Simulation Study
Source: PLoS One. 2014 Apr 15;9(4):e94825. doi: 10.1371/journal.pone.0094825 (PMC3988101; doi:10.1371/journal.pone.0094825)
Supplement: Data S3 — Information of generating six mouse datasets with different lengths. (ZIP) [file pone.0094825.s007.zip]

Archive with 6 entries (5 files):
- Data S3/README_S3.txt
- Data S3/gene_list_S3.txt
- Data S3/generating_reads_S3.txt
- Data S3/reads_info_S3.txt
- Data S3/simulated_reads_transcripts_mouse.zip
- Data S3/
