# Supplementary material for: The Impacts of Read Length and Transcriptome Complexity for De Novo Assembly: A Simulation Study
Source: PLoS One. 2014 Apr 15;9(4):e94825. doi: 10.1371/journal.pone.0094825 (PMC3988101; doi:10.1371/journal.pone.0094825)
Supplement: Data S3 — Information of generating six mouse datasets with different lengths. (ZIP) [file pone.0094825.s007.zip › Data S3/gene_list_S3.txt]

GENE.10003
GENE.10007
GENE.10015
GENE.100179
GENE.100196
GENE.100233
GENE.100254
GENE.100269
GENE.100271
GENE.100280
GENE.1003
GENE.100347
GENE.100376
GENE.100398
GENE.100416
GENE.100453
GENE.100540
GENE.100583
GENE.100639
GENE.100647
GENE.100692
GENE.100826
GENE.101200
GENE.101222
GENE.101270
GENE.101287
GENE.101303
GENE.101507
GENE.101515
GENE.101538
GENE.101600
GENE.101650
GENE.101738
GENE.10176
GENE.101862
GENE.102048
GENE.102054
GENE.102136
GENE.102369
GENE.10240
GENE.102494
GENE.102496
GENE.10257
GENE.102632
GENE.102666
GENE.10268
GENE.10276
GENE.102871
GENE.102915
GENE.102941
GENE.102950
GENE.102996
GENE.103100
GENE.10318
GENE.103196
GENE.10320
GENE.103209
GENE.103260
GENE.103269
GENE.1033
GENE.103322
GENE.103345
GENE.103360
GENE.103418
GENE.103450
GENE.103481
GENE.103502
GENE.103535
GENE.10354
GENE.103607
GENE.103678
GENE.103700
GENE.103751
GENE.103783
GENE.103793
GENE.103872
GENE.103886
GENE.1039
GENE.103941
GENE.104296
GENE.104430
GENE.104463
GENE.104485
GENE.104511
GENE.104602
GENE.104603
GENE.10466
GENE.104710
GENE.104714
GENE.104771
GENE.104817
GENE.104833
GENE.104863
GENE.104867
GENE.104901
GENE.104959
GENE.105063
GENE.10510
GENE.105111
GENE.105262
GENE.105323
GENE.105329
GENE.105336
GENE.105518
GENE.105528
GENE.105583
GENE.1056
GENE.10560
GENE.105657
GENE.105719
GENE.105727
GENE.105756
GENE.105898
GENE.105934
GENE.105995
GENE.106020
GENE.106037
GENE.106063
GENE.106066
GENE.106124
GENE.106260
GENE.106288
GENE.106329
GENE.10641
GENE.106524
GENE.106533
GENE.106583
GENE.106606
GENE.106734
GENE.106818
GENE.106837
GENE.106935
GENE.106946
GENE.107000
GENE.107050
GENE.10707
GENE.107119
GENE.107127
GENE.107144
GENE.107244
GENE.107320
GENE.107327
GENE.107492
GENE.10752
GENE.107590
GENE.107602
GENE.107618
GENE.107691
GENE.107692
GENE.107728
GENE.107746
GENE.107819
GENE.107833
GENE.107959
GENE.108035
GENE.108059
GENE.108080
GENE.1081
GENE.108141
GENE.108160
GENE.108165
GENE.108214
GENE.108244
GENE.108280
GENE.108281
GENE.108282
GENE.10843
GENE.108441
GENE.108512
GENE.108551
GENE.108675
GENE.108712
GENE.108724
GENE.108937
GENE.108944
GENE.108994
GENE.108997
GENE.109096
GENE.109112
GENE.109152
GENE.109164
GENE.109189
GENE.10927
GENE.10931
GENE.109345
GENE.10940
GENE.109411
GENE.109571
GENE.109581
GENE.10961
GENE.109647
GENE.109668
GENE.109687
GENE.109702
GENE.109711
GENE.109761
GENE.109782
GENE.110091
GENE.110318
GENE.11032
GENE.110333
GENE.110367
GENE.110428
GENE.11044
GENE.110465
GENE.110488
GENE.110576
GENE.110602
GENE.110613
GENE.110695
GENE.110722
GENE.110729
GENE.110741
GENE.110748
GENE.110800
GENE.11081
GENE.110828
GENE.110891
GENE.110997
GENE.111006
GENE.111090
GENE.11110
GENE.111143
GENE.111165
GENE.111190
GENE.111222
GENE.111227
GENE.111242
GENE.111260
GENE.111316
GENE.111329
GENE.111356
GENE.111383
GENE.111386
GENE.111419
GENE.111423
GENE.111470
GENE.111481
GENE.111622
GENE.111664
GENE.111746
GENE.111754
GENE.111764
GENE.111776
GENE.111837
GENE.111869
GENE.111921
GENE.111941
GENE.112037
GENE.112045
GENE.11211
GENE.112116
GENE.112131
GENE.112139
GENE.112173
GENE.112194
GENE.112241
GENE.112266
GENE.112304
GENE.112404
GENE.112410
GENE.112441
GENE.112449
GENE.112536
GENE.112540
GENE.112586
GENE.112794
GENE.112823
GENE.112972
GENE.113032
GENE.113035
GENE.113156
GENE.113200
GENE.113367
GENE.113377
GENE.113393
GENE.113401
GENE.113491
GENE.113576
GENE.11358
GENE.113605
GENE.113633
GENE.113667
GENE.113746
GENE.113848
GENE.113853
GENE.113884
GENE.113913
GENE.113963
GENE.113971
GENE.113995
GENE.1140
GENE.114093
GENE.114114
GENE.114173
GENE.114204
GENE.114253
GENE.114273
GENE.11431
GENE.114311
GENE.114314
GENE.114358
GENE.114381
GENE.114452
GENE.114455
GENE.114475
GENE.114535
GENE.114634
GENE.11464
GENE.114756
GENE.114845
GENE.114908
GENE.114975
GENE.114990
GENE.115029
GENE.115149
GENE.115161
GENE.115209
GENE.115327
GENE.115364
GENE.115369
GENE.115518
GENE.115584
GENE.115588
GENE.115623
GENE.115645
GENE.115665
GENE.115740
GENE.115782
GENE.115886
GENE.115951
GENE.116035
GENE.116064
GENE.1161
GENE.116146
GENE.116167
GENE.116170
GENE.116208
GENE.116252
GENE.116275
GENE.116333
GENE.116339
GENE.116349
GENE.116376
GENE.116386
GENE.11655
GENE.116590
GENE.116593
GENE.116662
GENE.116676
GENE.116712
GENE.116715
GENE.11678
GENE.116873
GENE.116899
GENE.117117
GENE.117132
GENE.11725
GENE.117348
GENE.117368
GENE.117396
GENE.117449
GENE.117535
GENE.117543
GENE.117555
GENE.117572
GENE.117584
GENE.117611
GENE.117622
GENE.117690
GENE.117741
GENE.117821
GENE.11787
GENE.117955
GENE.117974
GENE.118105
GENE.118144
GENE.118334
GENE.118407
GENE.118632
GENE.118634
GENE.118658
GENE.119019
GENE.119061
GENE.119126
GENE.119149
GENE.119191
GENE.119246
GENE.119276
GENE.119278
GENE.119297
GENE.119481
GENE.119506
GENE.11951
GENE.119567
GENE.119577
GENE.119608
GENE.119631
GENE.119728
GENE.119754
GENE.119805
GENE.119901
GENE.11998
GENE.119993
GENE.120017
GENE.120021
GENE.120088
GENE.120165
GENE.120178
GENE.120250
GENE.120283
GENE.120363
GENE.120431
GENE.120461
GENE.120566
GENE.120568
GENE.120579
GENE.120594
GENE.120649
GENE.120696
GENE.12071
GENE.120710
GENE.120711
GENE.12077
GENE.120814
GENE.120858
GENE.120929
GENE.120932
GENE.120952
GENE.121041
GENE.121049
GENE.121063
GENE.121112
GENE.121114
GENE.121184
GENE.121191
GENE.12124
GENE.121301
GENE.121327
GENE.12136
GENE.121373
GENE.121463
GENE.121745
GENE.121780
GENE.121862
GENE.121897
GENE.121918
GENE.12193
GENE.121947
GENE.121992
GENE.122021
GENE.122109
GENE.122176
GENE.122247
GENE.122276
GENE.122302
GENE.122361
GENE.122384
GENE.12248
GENE.122551
GENE.122607
GENE.122632
GENE.122689
GENE.122697
GENE.122714
GENE.122761
GENE.122798
GENE.122814
GENE.122917
GENE.123023
GENE.123144
GENE.12316
GENE.123247
GENE.123251
GENE.123260
GENE.123303
GENE.123307
GENE.123407
GENE.123475
GENE.12354
GENE.123573
GENE.123588
GENE.123636
GENE.123646
GENE.123673
GENE.123786
GENE.123808
GENE.123812
GENE.123813
GENE.123838
GENE.123843
GENE.123981
GENE.12402
GENE.124122
GENE.124178
GENE.124179
GENE.1242
GENE.124211
GENE.124260
GENE.12438
GENE.124445
GENE.12447
GENE.124492
GENE.124555
GENE.124572
GENE.124619
GENE.124623
GENE.124634
GENE.124642
GENE.124648
GENE.124693
GENE.124751
GENE.124759
GENE.124800
GENE.124809
GENE.12481
GENE.124813
GENE.124837
GENE.124840
GENE.124850
GENE.124879
GENE.124880
GENE.124979
GENE.125023
GENE.125043
GENE.125065
GENE.125067
GENE.125082
GENE.125191
GENE.125245
GENE.125247
GENE.125250
GENE.125259
GENE.125263
GENE.125274
GENE.125384
GENE.1254
GENE.125424
GENE.125524
GENE.125571
GENE.125575
GENE.125657
GENE.125697
GENE.125725
GENE.125733
GENE.125792
GENE.125908
GENE.125933
GENE.125982
GENE.126080
GENE.126083
GENE.126121
GENE.126140
GENE.12616
GENE.126184
GENE.126188
GENE.126206
GENE.126279
GENE.126283
GENE.126294
GENE.126368
GENE.126429
GENE.12650
GENE.126615
GENE.126638
GENE.126762
GENE.126775
GENE.126852
GENE.126862
GENE.126878
GENE.126914
GENE.126976
GENE.126979
GENE.1270
GENE.127016
GENE.127081
GENE.1271
GENE.127216
GENE.127220
GENE.127307
GENE.12733
GENE.127404
GENE.127421
GENE.12744
GENE.127459
GENE.127484
GENE.127497
GENE.127566
GENE.12764
GENE.127643
GENE.127658
GENE.127709
GENE.127763
GENE.127881
GENE.127929
GENE.128005
GENE.128012
GENE.128055
GENE.12812
GENE.128126
GENE.128158
GENE.128174
GENE.128180
GENE.128206
GENE.128266
GENE.128360
GENE.128386
GENE.128443
GENE.128450
GENE.128499
GENE.128550
GENE.128579
GENE.12862
GENE.128665
GENE.128686
GENE.128695
GENE.128705
GENE.128779
GENE.128781
GENE.128812
GENE.128815
GENE.128930
GENE.12894
GENE.129070
GENE.129130
GENE.129132
GENE.129159
GENE.129166
GENE.129176
GENE.129197
GENE.12920
GENE.129251
GENE.129282
GENE.129307
GENE.129310
GENE.129328
GENE.129384
GENE.129441
GENE.129641
GENE.129652
GENE.129681
GENE.129705
GENE.129769
GENE.129788
GENE.129790
GENE.129876
GENE.129913
GENE.12992
GENE.129926
GENE.129946
GENE.129978
GENE.130029
GENE.130055
GENE.130081
GENE.130103
GENE.130119
GENE.130166
GENE.130168
GENE.130192
GENE.130297
GENE.130432
GENE.130509
GENE.130652
GENE.130698
GENE.130707
GENE.130784
GENE.130786
GENE.130797
GENE.130870
GENE.130937
GENE.130988
GENE.130995
GENE.131083
GENE.131180
GENE.131287
GENE.131298
GENE.131340
GENE.131462
GENE.131497
GENE.131514
GENE.131638
GENE.131701
GENE.131710
GENE.131739
GENE.131759
GENE.131977
GENE.132036
GENE.13206
GENE.132111
GENE.132162
GENE.132208
GENE.132225
GENE.13229
GENE.132298
GENE.132388
GENE.132458
GENE.132479
GENE.13259
GENE.132658
GENE.132734
GENE.132799
GENE.132863
GENE.132892
GENE.132953
GENE.132955
GENE.132960
GENE.133001
GENE.133003
GENE.133148
GENE.133158
GENE.133174
GENE.133191
GENE.133232
GENE.133279
GENE.133319
GENE.13332
GENE.133344
GENE.13335
GENE.133375
GENE.133390
GENE.133403
GENE.133518
GENE.133557
GENE.133605
GENE.133607
GENE.133743
GENE.133786
GENE.133818
GENE.133826
GENE.133896
GENE.134020
GENE.134139
GENE.134172
GENE.1342
GENE.13420
GENE.134266
GENE.134273
GENE.134314
GENE.134323
GENE.134418
GENE.134432
GENE.134454
GENE.134524
GENE.13455
GENE.134551
GENE.13457
GENE.134578
GENE.134699
GENE.134743
GENE.134821
GENE.134855
GENE.134902
GENE.134958
GENE.134981
GENE.135017
GENE.135080
GENE.135160
GENE.135190
GENE.135310
GENE.13535
GENE.135382
GENE.135439
GENE.135518
GENE.135533
GENE.135553
GENE.135569
GENE.135652
GENE.135656
GENE.135695
GENE.135710
GENE.135738
GENE.135799
GENE.135863
GENE.136012
GENE.136205
GENE.136284
GENE.136311
GENE.136381
GENE.136406
GENE.136471
GENE.136475
GENE.136502
GENE.136625
GENE.136645
GENE.13666
GENE.136686
GENE.136729
GENE.136773
GENE.136788
GENE.136795
GENE.13691
GENE.136938
GENE.137214
GENE.137218
GENE.137231
GENE.137436
GENE.137466
GENE.137510
GENE.137547
GENE.137623
GENE.137709
GENE.137754
GENE.137816
GENE.137829
GENE.137832
GENE.137833
GENE.13784
GENE.137861
GENE.137878
GENE.137913
GENE.137922
GENE.137987
GENE.138002
GENE.138020
GENE.138051
GENE.1381
GENE.138172
GENE.138192
GENE.138200
GENE.138215
GENE.138325
GENE.138328
GENE.138431
GENE.138521
GENE.138622
GENE.138633
GENE.138681
GENE.138691
GENE.138759
GENE.138801
GENE.138803
GENE.138856
GENE.138891
GENE.138929
GENE.138981
GENE.139025
GENE.139033
GENE.139054
GENE.13923
GENE.139292
GENE.139306
GENE.139307
GENE.139352
GENE.139392
GENE.13946
GENE.13947
GENE.139490
GENE.139685
GENE.13969
GENE.139700
GENE.139832
GENE.139894
GENE.139912
GENE.139954
GENE.140318
GENE.140413
GENE.140423
GENE.140455
GENE.140466
GENE.1405
GENE.140523
GENE.140533
GENE.140594
GENE.140614
GENE.140678
GENE.140684
GENE.140720
GENE.140726
GENE.140770
GENE.140846
GENE.140917
GENE.140942
GENE.140973
GENE.141087
GENE.14112
GENE.141153
GENE.141246
GENE.141304
GENE.141436
GENE.141533
GENE.141569
GENE.141583
GENE.141602
GENE.141603
GENE.141642
GENE.141700
GENE.141755
GENE.14185
GENE.141906
GENE.141907
GENE.142078
GENE.142090
GENE.142136
GENE.14216
GENE.142181
GENE.142206
GENE.14223
GENE.142325
GENE.142411
GENE.142488
GENE.142520
GENE.142614
GENE.142616
GENE.142619
GENE.142713
GENE.142806
GENE.142828
GENE.142829
GENE.142998
GENE.143088
GENE.143121
GENE.143325
GENE.143390
GENE.143466
GENE.143473
GENE.143479
GENE.143496
GENE.143531
GENE.143603
GENE.143653
GENE.143747
GENE.143957
GENE.143963
GENE.143970
GENE.144014
GENE.14404
GENE.144133
GENE.144218
GENE.144255
GENE.144265
GENE.144396
GENE.144407
GENE.144472
GENE.144481
GENE.144491
GENE.144623
GENE.144654
GENE.144703
GENE.144709
GENE.144735
GENE.14483
GENE.144855
GENE.144937
GENE.145031
GENE.145058
GENE.145098
GENE.145119
GENE.145145
GENE.145224
GENE.145366
GENE.145457
GENE.145487
GENE.145506
GENE.145537
GENE.145577
GENE.145589
GENE.145706
GENE.145846
GENE.145871
GENE.145875
GENE.145927
GENE.14593
GENE.145947
GENE.14598
GENE.146042
GENE.146143
GENE.146238
GENE.146281
GENE.146283
GENE.146306
GENE.146399
GENE.146638
GENE.146784
GENE.146856
GENE.146949
GENE.146994
GENE.147046
GENE.147096
GENE.147187
GENE.147193
GENE.147194
GENE.147269
GENE.147289
GENE.147327
GENE.147342
GENE.147353
GENE.147369
GENE.147407
GENE.147436
GENE.147531
GENE.147579
GENE.147593
GENE.147613
GENE.14765
GENE.147705
GENE.147736
GENE.147753
GENE.148009
GENE.148056
GENE.14807
GENE.148094
GENE.148115
GENE.14814
GENE.14819
GENE.148270
GENE.148383
GENE.148472
GENE.148478
GENE.148490
GENE.148526
GENE.1486
GENE.148651
GENE.148831
GENE.148889
GENE.149011
GENE.149105
GENE.149158
GENE.149163
GENE.149177
GENE.149238
GENE.14924
GENE.14925
GENE.149262
GENE.149288
GENE.149329
GENE.149369
GENE.149520
GENE.149642
GENE.149759
GENE.149767
GENE.149789
GENE.149871
GENE.150079
GENE.150153
GENE.150184
GENE.150218
GENE.150268
GENE.150279
GENE.150297
GENE.150310
GENE.150311
GENE.150362
GENE.150515
GENE.150584
GENE.150731
GENE.150836
GENE.150863
GENE.150888
GENE.150958
GENE.15106
GENE.151067
GENE.151207
GENE.15122
GENE.151398
GENE.15140
GENE.151559
GENE.151563
GENE.15170
GENE.151708
GENE.151768
GENE.151823
GENE.151875
GENE.151955
GENE.15196
GENE.152076
GENE.152077
GENE.152088
GENE.15210
GENE.152105
GENE.152143
GENE.152146
GENE.15216
GENE.152167
GENE.152211
GENE.152265
GENE.152269
GENE.152276
GENE.152330
GENE.152389
GENE.152428
GENE.152463
GENE.15248
GENE.152639
GENE.152692
GENE.15270
GENE.152835
GENE.152937
GENE.152942
GENE.152981
GENE.153022
GENE.153026
GENE.153137
GENE.15316
GENE.15318
GENE.153209
GENE.153291
GENE.153294
GENE.153354
GENE.153438
GENE.153470
GENE.153525
GENE.153543
GENE.153704
GENE.153712
GENE.15383
GENE.153871
GENE.153909
GENE.153946
GENE.153972
GENE.154
GENE.154022
GENE.154172
GENE.154188
GENE.154209
GENE.154242
GENE.154303
GENE.15436
GENE.154408
GENE.154416
GENE.15448
GENE.154540
GENE.154604
GENE.154645
GENE.15469
GENE.15476
GENE.154875
GENE.154947
GENE.154953
GENE.155006
GENE.155054
GENE.155103
GENE.155113
GENE.155143
GENE.155167
GENE.155190
GENE.155255
GENE.155344
GENE.155386
GENE.155437
GENE.155459
GENE.1555
GENE.155501
GENE.155535
GENE.155544
GENE.155592
GENE.155621
GENE.155644
GENE.155661
GENE.155673
GENE.15577
GENE.155799
GENE.155869
GENE.155875
GENE.155892
GENE.1559
GENE.155949
GENE.156009
GENE.156012
GENE.156152
GENE.156181
GENE.15619
GENE.156194
GENE.15625
GENE.156256
GENE.156276
GENE.156290
GENE.156310
GENE.156331
GENE.156386
GENE.156440
GENE.156596
GENE.156608
GENE.156657
GENE.156713
GENE.156749
GENE.156791
GENE.156904
GENE.156909
GENE.156970
GENE.15707
GENE.157079
GENE.157080
GENE.15709
GENE.157261
GENE.157272
GENE.157281
GENE.157282
GENE.157350
GENE.157410
GENE.157428
GENE.157452
GENE.157504
GENE.157548
GENE.157615
GENE.157648
GENE.157656
GENE.15774
GENE.157785
GENE.158013
GENE.158032
GENE.158036
GENE.158097
GENE.15810
GENE.158237
GENE.158285
GENE.158496
GENE.158563
GENE.158603
GENE.158614
GENE.158732
GENE.158744
GENE.158766
GENE.15882
GENE.15883
GENE.158886
GENE.158971
GENE.159030
GENE.159052
GENE.159066
GENE.159258
GENE.159309
GENE.159370
GENE.159383
GENE.159434
GENE.159516
GENE.159557
GENE.159584
GENE.159595
GENE.159670
GENE.159777
GENE.159909
GENE.159932
GENE.159941
GENE.160069
GENE.160109
GENE.160126
GENE.160292
GENE.16030
GENE.160340
GENE.160380
GENE.160492
GENE.160536
GENE.160541
GENE.160567
GENE.160594
GENE.160603
GENE.160657
GENE.160699
GENE.160754
GENE.160794
GENE.160890
GENE.161082
GENE.161360
GENE.161379
GENE.161497
GENE.161505
GENE.161564
GENE.161594
GENE.161647
GENE.161734
GENE.161772
GENE.161793
GENE.161796
GENE.161918
GENE.161920
GENE.162078
GENE.162120
GENE.162154
GENE.162205
GENE.162210
GENE.162244
GENE.162261
GENE.162273
GENE.162289
GENE.162367
GENE.162437
GENE.162455
GENE.162482
GENE.162575
GENE.162628
GENE.162637
GENE.16264
GENE.162845
GENE.162948
GENE.162996
GENE.163087
GENE.1631
GENE.163138
GENE.163192
GENE.163199
GENE.163236
GENE.163253
GENE.163288
GENE.163412
GENE.163450
GENE.163517
GENE.163535
GENE.163554
GENE.163627
GENE.163698
GENE.163810
GENE.163812
GENE.163876
GENE.163899
GENE.163940
GENE.163966
GENE.163984
GENE.164051
GENE.164076
GENE.164086
GENE.164181
GENE.164183
GENE.164264
GENE.16436
GENE.164458
GENE.164485
GENE.164565
GENE.164566
GENE.164574
GENE.164583
GENE.164591
GENE.164597
GENE.164602
GENE.16464
GENE.164700
GENE.164799
GENE.164854
GENE.164867
GENE.164886
GENE.16496
GENE.164986
GENE.165056
GENE.165136
GENE.165260
GENE.165291
GENE.165332
GENE.165370
GENE.165408
GENE.165519
GENE.165668
GENE.165692
GENE.1657
GENE.165765
GENE.165814
GENE.165825
GENE.165957
GENE.165973
GENE.165998
GENE.166071
GENE.166170
GENE.166253
GENE.166299
GENE.166342
GENE.166525
GENE.166572
GENE.166609
GENE.166682
GENE.166728
GENE.166768
GENE.166775
GENE.166780
GENE.166782
GENE.166805
GENE.166857
GENE.16689
GENE.16691
GENE.166910
GENE.166929
GENE.166934
GENE.166937
GENE.167003
GENE.167072
GENE.167090
GENE.167092
GENE.167160
GENE.167220
GENE.167225
GENE.167246
GENE.167271
GENE.167344
GENE.167378
GENE.167393
GENE.167397
GENE.167483
GENE.167534
GENE.167542
GENE.16760
GENE.167712
GENE.167761
GENE.167829
GENE.167921
GENE.16804
GENE.168151
GENE.168161
GENE.168230
GENE.168294
GENE.168358
GENE.168396
GENE.168481
GENE.168505
GENE.168514
GENE.168545
GENE.168568
GENE.168614
GENE.168685
GENE.168787
GENE.168804
GENE.168840
GENE.168888
GENE.168900
GENE.169225
GENE.169307
GENE.169357
GENE.169362
GENE.169381
GENE.169425
GENE.169445
GENE.16948
GENE.169530
GENE.169538
GENE.169582
GENE.169614
GENE.169691
GENE.169736
GENE.169744
GENE.16976
GENE.169821
GENE.169982
GENE.170010
GENE.170125
GENE.170209
GENE.170285
GENE.17029
GENE.170415
GENE.170424
GENE.170601
GENE.170611
GENE.170641
GENE.170684
GENE.170719
GENE.170778
GENE.170803
GENE.170838
GENE.170845
GENE.170908
GENE.170974
GENE.170980
GENE.170985
GENE.170990
GENE.170994
GENE.171033
GENE.171102
GENE.171267
GENE.171308
GENE.17138
GENE.171448
GENE.171465
GENE.171496
GENE.171565
GENE.171600
GENE.171673
GENE.171697
GENE.1717
GENE.171740
GENE.171745
GENE.17181
GENE.171863
GENE.171958
GENE.172017
GENE.172073
GENE.172162
GENE.17217
GENE.172285
GENE.172288
GENE.172432
GENE.172451
GENE.172457
GENE.17246
GENE.172513
GENE.17261
GENE.172668
GENE.172779
GENE.172841
GENE.172980
GENE.173063
GENE.173090
GENE.173124
GENE.173185
GENE.173273
GENE.173289
GENE.173348
GENE.173379
GENE.173451
GENE.173581
GENE.17370
GENE.173782
GENE.1738
GENE.173840
GENE.173851
GENE.173854
GENE.173856
GENE.17387
GENE.173879
GENE.17388
GENE.17389
GENE.173945
GENE.173946
GENE.174123
GENE.174195
GENE.174261
GENE.174334
GENE.17436
GENE.174362
GENE.174476
GENE.17461
GENE.17464
GENE.174689
GENE.174827
GENE.174878
GENE.174936
GENE.174954
GENE.175018
GENE.175020
GENE.175073
GENE.175102
GENE.175119
GENE.175164
GENE.175224
GENE.175253
GENE.175304
GENE.175369
GENE.175386
GENE.175470
GENE.175477
GENE.175492
GENE.175514
GENE.175662
GENE.175663
GENE.17573
GENE.175743
GENE.17577
GENE.175894
GENE.175895
GENE.175908
GENE.175914
GENE.175943
GENE.176064
GENE.176106
GENE.176228
GENE.176398
GENE.176447
GENE.176488
GENE.176555
GENE.17661
GENE.176672
GENE.176674
GENE.176701
GENE.176715
GENE.176732
GENE.176733
GENE.176797
GENE.177010
GENE.177043
GENE.177088
GENE.177122
GENE.177176
GENE.177181
GENE.177246
GENE.177270
GENE.177382
GENE.177410
GENE.177449
GENE.17746
GENE.177500
GENE.177504
GENE.177641
GENE.177690
GENE.177848
GENE.177902
GENE.177921
GENE.177951
GENE.178
GENE.178007
GENE.178013
GENE.178019
GENE.178051
GENE.178060
GENE.178086
GENE.178118
GENE.178186
GENE.178226
GENE.178236
GENE.178248
GENE.178269
GENE.1783
GENE.178312
GENE.178329
GENE.178342
GENE.178373
GENE.178384
GENE.178407
GENE.178452
GENE.178472
GENE.178574
GENE.178592
GENE.178644
GENE.178696
GENE.178744
GENE.178782
GENE.178906
GENE.178934
GENE.178958
GENE.179122
GENE.179124
GENE.179128
GENE.179182
GENE.179200
GENE.179301
GENE.179336
GENE.179346
GENE.179353
GENE.179362
GENE.17945
GENE.179456
GENE.17949
GENE.179538
GENE.179628
GENE.179663
GENE.179719
GENE.17974
GENE.179819
GENE.179829
GENE.17988
GENE.179894
GENE.179978
GENE.180013
GENE.180065
GENE.180108
GENE.180177
GENE.180288
GENE.1803
GENE.180408
GENE.180473
GENE.180558
GENE.180605
GENE.180759
GENE.180800
GENE.180806
GENE.18081
GENE.180830
GENE.180892
GENE.180896
GENE.180897
GENE.181120
GENE.18114
GENE.181158
GENE.181183
GENE.181205
GENE.181213
GENE.18129
GENE.181290
GENE.181309
GENE.181311
GENE.181342
GENE.181417
GENE.181444
GENE.181706
GENE.181756
GENE.181782
GENE.181933
GENE.182007
GENE.182041
GENE.182065
GENE.182139
GENE.182143
GENE.182152
GENE.182159
GENE.182222
GENE.182226
GENE.182244
GENE.182267
GENE.182273
GENE.182281
GENE.182304
GENE.182360
GENE.182423
GENE.18248
GENE.182563
GENE.18257
GENE.182599
GENE.182617
GENE.18280
GENE.182800
GENE.182863
GENE.182866
GENE.18291
GENE.183056
GENE.183061
GENE.183073
GENE.183227
GENE.183286
GENE.18330
GENE.183317
GENE.183375
GENE.183417
GENE.183493
GENE.183504
GENE.183589
GENE.183602
GENE.183652
GENE.183835
GENE.183840
GENE.183875
GENE.18398
GENE.184065
GENE.184068
GENE.184145
GENE.184186
GENE.18428
GENE.184354
GENE.184356
GENE.184407
GENE.184413
GENE.184445
GENE.184478
GENE.184501
GENE.184509
GENE.184526
GENE.184607
GENE.184624
GENE.184733
GENE.184811
GENE.18495
GENE.184970
GENE.184994
GENE.185045
GENE.185049
GENE.185106
GENE.185133
GENE.185161
GENE.185226
GENE.185260
GENE.185279
GENE.185282
GENE.185338
GENE.185364
GENE.185385
GENE.185478
GENE.185539
GENE.185597
GENE.185608
GENE.185616
GENE.185647
GENE.185722
GENE.185775
GENE.185785
GENE.185816
GENE.185886
GENE.18590
GENE.185906
GENE.185917
GENE.185978
GENE.186009
GENE.18614
GENE.186167
GENE.186187
GENE.186197
GENE.186309
GENE.186359
GENE.186434
GENE.186548
GENE.186595
GENE.186603
GENE.186604
GENE.186699
GENE.186701
GENE.186709
GENE.186731
GENE.186756
GENE.186815
GENE.18686
GENE.18690
GENE.186922
GENE.186980
GENE.187070
GENE.187083
GENE.187091
GENE.187112
GENE.187184
GENE.187219
GENE.187251
GENE.187268
GENE.187273
GENE.187303
GENE.187305
GENE.18734
GENE.187384
GENE.187386
GENE.187424
GENE.187451
GENE.187452
GENE.187463
GENE.187477
GENE.187494
GENE.187546
GENE.187564
GENE.187575
GENE.187636
GENE.187658
GENE.18768
GENE.187707
GENE.187726
GENE.18779
GENE.187815
GENE.187842
GENE.187887
GENE.187990
GENE.188016
GENE.188042
GENE.188082
GENE.188103
GENE.188177
GENE.188185
GENE.188229
GENE.188234
GENE.188320
GENE.188342
GENE.188351
GENE.188429
GENE.188433
GENE.188438
GENE.188446
GENE.188598
GENE.188829
GENE.188852
GENE.188914
GENE.188942
GENE.188981
GENE.18905
GENE.189102
GENE.189139
GENE.18914
GENE.189198
GENE.189324
GENE.18941
GENE.189432
GENE.189443
GENE.189475
GENE.189485
GENE.189638
GENE.189762
GENE.189787
GENE.189850
GENE.189899
GENE.19007
GENE.190073
GENE.190225
GENE.190378
GENE.19041
GENE.190447
GENE.190473
GENE.190475
GENE.190540
GENE.190587
GENE.190599
GENE.190623
GENE.190641
GENE.190675
GENE.190713
GENE.190729
GENE.190781
GENE.190822
GENE.190869
GENE.190894
GENE.19094
GENE.190961
GENE.190969
GENE.190992
GENE.191020
GENE.191070
GENE.19109
GENE.19118
GENE.191192
GENE.19123
GENE.191272
GENE.191283
GENE.191284
GENE.191357
GENE.191497
GENE.191598
GENE.191612
GENE.191631
GENE.191691
GENE.191713
GENE.191737
GENE.19174
GENE.191745
GENE.19178
GENE.191787
GENE.19179
GENE.191798
GENE.191849
GENE.1921
GENE.19213
GENE.192173
GENE.192218
GENE.192263
GENE.192323
GENE.192527
GENE.192535
GENE.192600
GENE.192626
GENE.192671
GENE.192694
GENE.192712
GENE.19272
GENE.192872
GENE.192967
GENE.192984
GENE.192991
GENE.193088
GENE.193116
GENE.193147
GENE.193222
GENE.193252
GENE.193331
GENE.193421
GENE.19351
GENE.193531
GENE.193539
GENE.193547
GENE.193619
GENE.193671
GENE.193695
GENE.193739
GENE.193916
GENE.193956
GENE.193987
GENE.194048
GENE.194058
GENE.194073
GENE.194181
GENE.194244
GENE.194303
GENE.194323
GENE.194375
GENE.194386
GENE.194388
GENE.194495
GENE.194646
GENE.194662
GENE.194664
GENE.194790
GENE.194799
GENE.194880
GENE.194945
GENE.195088
GENE.195120
GENE.195295
GENE.1953
GENE.195376
GENE.19543
GENE.195516
GENE.195518
GENE.195568
GENE.19558
GENE.195613
GENE.195647
GENE.195690
GENE.195757
GENE.195768
GENE.195843
GENE.195856
GENE.195892
GENE.195928
GENE.195932
GENE.195943
GENE.196034
GENE.196058
GENE.196086
GENE.196129
GENE.196132
GENE.196154
GENE.196167
GENE.196205
GENE.196244
GENE.196327
GENE.196366
GENE.196373
GENE.196473
GENE.196474
GENE.196485
GENE.196496
GENE.196530
GENE.196548
GENE.196553
GENE.196584
GENE.196626
GENE.196662
GENE.196761
GENE.196888
GENE.196925
GENE.196938
GENE.196966
GENE.196972
GENE.196986
GENE.196995
GENE.197114
GENE.197191
GENE.197239
GENE.197284
GENE.197302
GENE.197410
GENE.197492
GENE.197511
GENE.197589
GENE.197609
GENE.197617
GENE.197630
GENE.197646
GENE.197703
GENE.197752
GENE.197809
GENE.197841
GENE.197845
GENE.197855
GENE.197932
GENE.197957
GENE.198110
GENE.198127
GENE.198171
GENE.198238
GENE.19827
GENE.198280
GENE.198568
GENE.19860
GENE.19862
GENE.19866
GENE.198768
GENE.198839
GENE.198865
GENE.199148
GENE.199306
GENE.199310
GENE.199321
GENE.199367
GENE.199393
GENE.199423
GENE.199427
GENE.19956
GENE.199580
GENE.199636
GENE.19965
GENE.199664
GENE.199692
GENE.199718
GENE.199757
GENE.199762
GENE.19982
GENE.199856
GENE.199860
GENE.199897
GENE.199912
GENE.199918
GENE.200076
GENE.200077
GENE.200092
GENE.200100
GENE.200168
GENE.200192
GENE.200237
GENE.200244
GENE.20026
GENE.200277
GENE.2003
GENE.200377
GENE.200387
GENE.200453
GENE.200502
GENE.200509
GENE.200537
GENE.200549
GENE.200577
GENE.200594
GENE.200621
GENE.200664
GENE.200683
GENE.200712
GENE.200745
GENE.200797
GENE.200837
GENE.200883
GENE.200905
GENE.200961
GENE.200999
GENE.201100
GENE.2012
GENE.201251
GENE.201261
GENE.201284
GENE.201389
GENE.201416
GENE.201453
GENE.201509
GENE.201541
GENE.201569
GENE.201606
GENE.201644
GENE.201765
GENE.201775
GENE.201895
GENE.201932
GENE.202028
GENE.202117
GENE.202129
GENE.202133
GENE.202137
GENE.202156
GENE.202185
GENE.202193
GENE.202198
GENE.202226
GENE.202443
GENE.202495
GENE.202524
GENE.202649
GENE.202673
GENE.202716
GENE.202721
GENE.202744
GENE.202755
GENE.202881
GENE.202926
GENE.202998
GENE.203081
GENE.203109
GENE.203139
GENE.203149
GENE.203179
GENE.203243
GENE.203263
GENE.203273
GENE.203306
GENE.203307
GENE.203348
GENE.203386
GENE.20341
GENE.203423
GENE.203513
GENE.203525
GENE.203620
GENE.203640
GENE.203685
GENE.203755
GENE.203764
GENE.203778
GENE.203868
GENE.203911
GENE.203923
GENE.203977
GENE.204124
GENE.204174
GENE.204216
GENE.204235
GENE.204255
GENE.204337
GENE.20443
GENE.204448
GENE.204540
GENE.204545
GENE.204599
GENE.204620
GENE.204737
GENE.204756
GENE.20477
GENE.204791
GENE.204796
GENE.204959
GENE.205037
GENE.205044
GENE.205126
GENE.205147
GENE.205183
GENE.205221
GENE.205296
GENE.205339
GENE.205516
GENE.205612
GENE.205700
GENE.205734
GENE.205745
GENE.20578
GENE.205800
GENE.205820
GENE.205935
GENE.206142
GENE.206185
GENE.206231
GENE.206257
GENE.206421
GENE.206514
GENE.206617
GENE.206656
GENE.206727
GENE.206746
GENE.20676
GENE.206840
GENE.206879
GENE.20690
GENE.206945
GENE.207086
GENE.207111
GENE.207222
GENE.207348
GENE.207435
GENE.207442
GENE.207446
GENE.207504
GENE.207549
GENE.207575
GENE.20761
GENE.207692
GENE.207834
GENE.20787
GENE.207942
GENE.208014
GENE.208036
GENE.208078
GENE.208229
GENE.20829
GENE.208306
GENE.208396
GENE.208440
GENE.208509
GENE.208652
GENE.208699
GENE.208885
GENE.208949
GENE.208997
GENE.209004
GENE.209069
GENE.209102
GENE.209141
GENE.209198
GENE.209243
GENE.209248
GENE.209347
GENE.209364
GENE.209379
GENE.20940
GENE.209482
GENE.209574
GENE.209616
GENE.209725
GENE.20986
GENE.209860
GENE.209870
GENE.209896
GENE.20995
GENE.209995
GENE.209996
GENE.210034
GENE.210077
GENE.210108
GENE.210170
GENE.210176
GENE.210218
GENE.210266
GENE.210268
GENE.210312
GENE.210313
GENE.210341
GENE.210355
GENE.210411
GENE.210484
GENE.210521
GENE.210603
GENE.210614
GENE.21068
GENE.210730
GENE.210775
GENE.210897
GENE.210902
GENE.210913
GENE.210932
GENE.210941
GENE.210942
GENE.210945
GENE.210992
GENE.211079
GENE.211099
GENE.211171
GENE.211216
GENE.211307
GENE.211349
GENE.211367
GENE.211424
GENE.211439
GENE.211527
GENE.211559
GENE.211599
GENE.211619
GENE.211660
GENE.21178
GENE.211802
GENE.211803
GENE.211805
GENE.211863
GENE.211875
GENE.211893
GENE.211911
GENE.211912
GENE.211941
GENE.211948
GENE.212075
GENE.21208
GENE.212100
GENE.212353
GENE.212418
GENE.21243
GENE.212440
GENE.212511
GENE.212527
GENE.212538
GENE.212559
GENE.212612
GENE.212626
GENE.212643
GENE.212715
GENE.21277
GENE.212790
GENE.212848
GENE.212955
GENE.213005
GENE.213056
GENE.213076
GENE.213077
GENE.213107
GENE.213249
GENE.213263
GENE.213317
GENE.213327
GENE.213363
GENE.213377
GENE.213416
GENE.213496
GENE.21354
GENE.213592
GENE.213594
GENE.2136
GENE.213624
GENE.21378
GENE.213851
GENE.213886
GENE.213903
GENE.213920
GENE.213924
GENE.213965
GENE.214046
GENE.214218
GENE.214232
GENE.214259
GENE.214341
GENE.214387
GENE.214454
GENE.214461
GENE.214475
GENE.214511
GENE.214641
GENE.214653
GENE.214769
GENE.214787
GENE.21494
GENE.214965
GENE.215002
GENE.215100
GENE.215107
GENE.215119
GENE.215224
GENE.215260
GENE.215334
GENE.21534
GENE.215341
GENE.215376
GENE.215384
GENE.215478
GENE.215497
GENE.215543
GENE.215556
GENE.215563
GENE.215778
GENE.215786
GENE.215788
GENE.215794
GENE.215797
GENE.215806
GENE.215892
GENE.216059
GENE.216147
GENE.216190
GENE.216204
GENE.216253
GENE.216300
GENE.216337
GENE.216433
GENE.216452
GENE.216681
GENE.216723
GENE.216731
GENE.216745
GENE.216792
GENE.216848
GENE.216913
GENE.217021
GENE.217072
GENE.21711
GENE.217146
GENE.217202
GENE.217231
GENE.217287
GENE.21733
GENE.217359
GENE.217423
GENE.217437
GENE.217544
GENE.217547
GENE.21758
GENE.21774
GENE.217801
GENE.217834
GENE.217842
GENE.217876
GENE.217926
GENE.21793
GENE.217961
GENE.217965
GENE.218196
GENE.218224
GENE.218255
GENE.218312
GENE.218329
GENE.218407
GENE.218517
GENE.218631
GENE.218667
GENE.218670
GENE.218678
GENE.218755
GENE.218766
GENE.21885
GENE.218871
GENE.218894
GENE.218953
GENE.219077
GENE.2191
GENE.219105
GENE.219114
GENE.219134
GENE.219143
GENE.219153
GENE.219183
GENE.219202
GENE.219212
GENE.219244
GENE.219328
GENE.219333
GENE.219405
GENE.219482
GENE.219484
GENE.219503
GENE.21960
GENE.219613
GENE.219641
GENE.219697
GENE.219706
GENE.219800
GENE.219851
GENE.219940
GENE.219965
GENE.220140
GENE.220189
GENE.22021
GENE.220227
GENE.220502
GENE.220519
GENE.220566
GENE.220588
GENE.220595
GENE.220644
GENE.220648
GENE.220686
GENE.220766
GENE.220867
GENE.220927
GENE.220957
GENE.220993
GENE.221006
GENE.221008
GENE.221108
GENE.221127
GENE.22114
GENE.221167
GENE.221176
GENE.221178
GENE.221181
GENE.221231
GENE.221281
GENE.221328
GENE.221360
GENE.221408
GENE.221420
GENE.221421
GENE.221456
GENE.221532
GENE.22157
GENE.221633
GENE.221681
GENE.221688
GENE.221789
GENE.221863
GENE.221919
GENE.221956
GENE.221985
GENE.222092
GENE.222110
GENE.222153
GENE.222192
GENE.222202
GENE.222218
GENE.222227
GENE.222235
GENE.222265
GENE.22227
GENE.222315
GENE.222328
GENE.222388
GENE.222443
GENE.2225
GENE.222534
GENE.222539
GENE.222540
GENE.222580
GENE.222581
GENE.222647
GENE.222724
GENE.222736
GENE.22274
GENE.222773
GENE.222825
GENE.222875
GENE.222905
GENE.223012
GENE.223015
GENE.223036
GENE.22307
GENE.223073
GENE.22308
GENE.223107
GENE.223156
GENE.223173
GENE.223193
GENE.223241
GENE.223252
GENE.223343
GENE.223349
GENE.223385
GENE.223395
GENE.223427
GENE.223439
GENE.223540
GENE.223586
GENE.223786
GENE.223787
GENE.223851
GENE.223909
GENE.223945
GENE.224237
GENE.224258
GENE.224279
GENE.224370
GENE.224386
GENE.224392
GENE.224418
GENE.224746
GENE.224804
GENE.224834
GENE.224838
GENE.224881
GENE.224892
GENE.224900
GENE.224930
GENE.2251
GENE.225110
GENE.225115
GENE.225187
GENE.225271
GENE.225293
GENE.225442
GENE.225452
GENE.225513
GENE.225828
GENE.225955
GENE.22597
GENE.225977
GENE.226076
GENE.226083
GENE.22614
GENE.226195
GENE.226233
GENE.226243
GENE.226383
GENE.226406
GENE.226410
GENE.226499
GENE.226620
GENE.226644
GENE.226685
GENE.226695
GENE.226711
GENE.226731
GENE.226748
GENE.226766
GENE.226773
GENE.226840
GENE.226844
GENE.226859
GENE.226887
GENE.226902
GENE.226905
GENE.226939
GENE.226956
GENE.226996
GENE.227021
GENE.227023
GENE.227041
GENE.22713
GENE.22726
GENE.227268
GENE.227278
GENE.227291
GENE.227417
GENE.22752
GENE.227624
GENE.227646
GENE.227742
GENE.227760
GENE.227800
GENE.227847
GENE.227849
GENE.227898
GENE.228026
GENE.228063
GENE.228069
GENE.228190
GENE.228236
GENE.228321
GENE.228444
GENE.228448
GENE.228491
GENE.228551
GENE.228803
GENE.228819
GENE.228851
GENE.228860
GENE.228870
GENE.228940
GENE.228962
GENE.228982
GENE.229007
GENE.22907
GENE.229203
GENE.229226
GENE.229251
GENE.229272
GENE.229333
GENE.229388
GENE.229466
GENE.229545
GENE.229548
GENE.229686
GENE.229768
GENE.22984
GENE.229857
GENE.229870
GENE.2299
GENE.229925
GENE.229982
GENE.230018
GENE.230118
GENE.230217
GENE.230239
GENE.230353
GENE.23040
GENE.230528
GENE.230552
GENE.230596
GENE.230676
GENE.230678
GENE.230686
GENE.230709
GENE.230725
GENE.230728
GENE.230785
GENE.230897
GENE.230919
GENE.231077
GENE.231082
GENE.231161
GENE.231229
GENE.231236
GENE.231333
GENE.231400
GENE.231416
GENE.231461
GENE.231495
GENE.231516
GENE.231601
GENE.231606
GENE.23168
GENE.231815
GENE.231831
GENE.231839
GENE.23186
GENE.231931
GENE.231956
GENE.232043
GENE.232150
GENE.2322
GENE.232242
GENE.23225
GENE.23229
GENE.232290
GENE.232293
GENE.23231
GENE.232404
GENE.232477
GENE.232566
GENE.232584
GENE.232586
GENE.232651
GENE.232667
GENE.232687
GENE.232697
GENE.23276
GENE.232787
GENE.232792
GENE.232805
GENE.232815
GENE.232846
GENE.232875
GENE.232885
GENE.232950
GENE.232996
GENE.233074
GENE.233100
GENE.233132
GENE.23314
GENE.233147
GENE.233288
GENE.233351
GENE.233386
GENE.233427
GENE.23353
GENE.233580
GENE.233594
GENE.233612
GENE.233636
GENE.233648
GENE.233758
GENE.233759
GENE.233791
GENE.233794
GENE.233806
GENE.23382
GENE.233825
GENE.233835
GENE.233844
GENE.233894
GENE.233934
GENE.233981
GENE.233989
GENE.234014
GENE.234057
GENE.23408
GENE.234128
GENE.234189
GENE.234198
GENE.234214
GENE.234255
GENE.234275
GENE.234276
GENE.234281
GENE.234286
GENE.23429
GENE.234305
GENE.234356
GENE.234361
GENE.234387
GENE.234473
GENE.234493
GENE.234510
GENE.234587
GENE.234592
GENE.23466
GENE.234734
GENE.234866
GENE.234920
GENE.23499
GENE.235006
GENE.235081
GENE.235127
GENE.235168
GENE.235179
GENE.235292
GENE.235334
GENE.23535
GENE.235416
GENE.235449
GENE.23549
GENE.235492
GENE.235541
GENE.235554
GENE.235579
GENE.235584
GENE.235656
GENE.235665
GENE.235733
GENE.235734
GENE.235735
GENE.235782
GENE.235865
GENE.235967
GENE.236016
GENE.236040
GENE.236075
GENE.236091
GENE.236137
GENE.236217
GENE.236218
GENE.236355
GENE.236362
GENE.236386
GENE.236388
GENE.236408
GENE.236482
GENE.236553
GENE.236599
GENE.236650
GENE.236734
GENE.236815
GENE.23684
GENE.236893
GENE.236899
GENE.236950
GENE.237002
GENE.237145
GENE.237202
GENE.23726
GENE.237339
GENE.23734
GENE.237346
GENE.237383
GENE.237443
GENE.237447
GENE.237499
GENE.2375
GENE.237510
GENE.237518
GENE.237566
GENE.237586
GENE.237612
GENE.237635
GENE.23776
GENE.237809
GENE.237874
GENE.2379
GENE.237923
GENE.237980
GENE.237989
GENE.238049
GENE.238079
GENE.238123
GENE.238164
GENE.238199
GENE.2382
GENE.23839
GENE.238532
GENE.238538
GENE.238563
GENE.238631
GENE.238677
GENE.23869
GENE.238775
GENE.238783
GENE.238828
GENE.238837
GENE.238878
GENE.239003
GENE.239063
GENE.239234
GENE.239270
GENE.239324
GENE.239391
GENE.239415
GENE.239435
GENE.239458
GENE.239474
GENE.239514
GENE.239556
GENE.239563
GENE.239616
GENE.239647
GENE.239718
GENE.239768
GENE.239787
GENE.239837
GENE.239856
GENE.239914
GENE.23993
GENE.239941
GENE.239972
GENE.239981
GENE.240017
GENE.240039
GENE.240042
GENE.240224
GENE.240261
GENE.240307
GENE.240324
GENE.240337
GENE.240435
GENE.240483
GENE.2405
GENE.240559
GENE.240574
GENE.240586
GENE.24071
GENE.240721
GENE.240733
GENE.240756
GENE.240774
GENE.240856
GENE.240997
GENE.241052
GENE.241116
GENE.241121
GENE.241123
GENE.241203
GENE.241225
GENE.241237
GENE.24127
GENE.241310
GENE.241334
GENE.241352
GENE.24137
GENE.241430
GENE.241510
GENE.24156
GENE.241566
GENE.241570
GENE.241640
GENE.241644
GENE.241735
GENE.241749
GENE.241750
GENE.241771
GENE.241855
GENE.241886
GENE.241903
GENE.241946
GENE.241984
GENE.2420
GENE.242049
GENE.242056
GENE.242110
GENE.242111
GENE.242260
GENE.242335
GENE.242420
GENE.24243
GENE.242481
GENE.242498
GENE.242509
GENE.24253
GENE.24254
GENE.24256
GENE.242573
GENE.242746
GENE.242792
GENE.242843
GENE.2429
GENE.242950
GENE.243021
GENE.243061
GENE.243069
GENE.243205
GENE.243240
GENE.243247
GENE.243297
GENE.243366
GENE.243429
GENE.24345
GENE.243452
GENE.243476
GENE.243480
GENE.243687
GENE.243715
GENE.243750
GENE.243796
GENE.243861
GENE.24391
GENE.24396
GENE.244011
GENE.244023
GENE.24403
GENE.244126
GENE.244136
GENE.244190
GENE.244192
GENE.244249
GENE.244262
GENE.244349
GENE.244436
GENE.24447
GENE.244496
GENE.244621
GENE.244863
GENE.244915
GENE.24496
GENE.24499
GENE.245008
GENE.245048
GENE.245056
GENE.245061
GENE.24508
GENE.245119
GENE.245122
GENE.245174
GENE.245181
GENE.24526
GENE.245288
GENE.245300
GENE.245353
GENE.245360
GENE.245418
GENE.245457
GENE.245460
GENE.245480
GENE.245701
GENE.245737
GENE.245964
GENE.24604
GENE.246126
GENE.246182
GENE.24632
GENE.246457
GENE.246568
GENE.246653
GENE.246673
GENE.246703
GENE.24681
GENE.246832
GENE.246844
GENE.246847
GENE.246903
GENE.246918
GENE.246934
GENE.246965
GENE.247044
GENE.247063
GENE.247131
GENE.247148
GENE.247158
GENE.247267
GENE.247276
GENE.247475
GENE.247608
GENE.247617
GENE.247657
GENE.247745
GENE.247778
GENE.247798
GENE.247844
GENE.247867
GENE.24787
GENE.247872
GENE.247950
GENE.247984
GENE.248008
GENE.248041
GENE.248080
GENE.248198
GENE.248218
GENE.24824
GENE.248261
GENE.248281
GENE.248335
GENE.248390
GENE.248395
GENE.248417
GENE.248530
GENE.248539
GENE.248541
GENE.248581
GENE.24862
GENE.248629
GENE.248639
GENE.248660
GENE.248715
GENE.248762
GENE.248787
GENE.248867
GENE.248924
GENE.248928
GENE.249090
GENE.249166
GENE.249309
GENE.249363
GENE.249373
GENE.249427
GENE.249438
GENE.249479
GENE.249503
GENE.249524
GENE.249536
GENE.249544
GENE.249555
GENE.24958
GENE.249588
GENE.249598
GENE.249626
GENE.249640
GENE.249726
GENE.249819
GENE.249834
GENE.249882
GENE.249999
GENE.250106
GENE.250148
GENE.250153
GENE.250299
GENE.250314
GENE.250336
GENE.250354
GENE.250363
GENE.25054
GENE.250588
GENE.250593
GENE.250604
GENE.250614
GENE.250660
GENE.250668
GENE.250686
GENE.250806
GENE.250912
GENE.250967
GENE.250977
GENE.251085
GENE.2512
GENE.25122
GENE.25124
GENE.251264
GENE.25127
GENE.251346
GENE.251347
GENE.251410
GENE.251559
GENE.251699
GENE.251709
GENE.251782
GENE.251809
GENE.251849
GENE.251874
GENE.251890
GENE.251923
GENE.251950
GENE.252027
GENE.252058
GENE.252070
GENE.252073
GENE.252077
GENE.252078
GENE.252145
GENE.252159
GENE.252173
GENE.252188
GENE.252195
GENE.252198
GENE.252223
GENE.252307
GENE.252358
GENE.252412
GENE.252420
GENE.252494
GENE.252538
GENE.252545
GENE.252564
GENE.25263
GENE.252670
GENE.252721
GENE.25273
GENE.252738
GENE.252741
GENE.252753
GENE.25284
GENE.252901
GENE.252937
GENE.253011
GENE.253018
GENE.253065
GENE.25309
GENE.253130
GENE.253145
GENE.253192
GENE.253269
GENE.253310
GENE.253340
GENE.253504
GENE.253524
GENE.253532
GENE.25360
GENE.253810
GENE.253833
GENE.253849
GENE.253858
GENE.253899
GENE.253913
GENE.253921
GENE.253924
GENE.253946
GENE.253958
GENE.254021
GENE.254065
GENE.254077
GENE.254100
GENE.254101
GENE.254176
GENE.254211
GENE.254441
GENE.254509
GENE.254518
GENE.254635
GENE.254637
GENE.254647
GENE.254698
GENE.254738
GENE.254742
GENE.254762
GENE.254827
GENE.254831
GENE.254846
GENE.25488
GENE.255023
GENE.255028
GENE.255036
GENE.255225
GENE.255235
GENE.255278
GENE.255286
GENE.255331
GENE.25534
GENE.25542
GENE.255444
GENE.255487
GENE.255517
GENE.255578
GENE.255589
GENE.255684
GENE.255725
GENE.255823
GENE.255840
GENE.255864
GENE.255867
GENE.256025
GENE.256157
GENE.256169
GENE.256193
GENE.256329
GENE.256364
GENE.256392
GENE.256448
GENE.256583
GENE.256599
GENE.256600
GENE.256601
GENE.256673
GENE.256878
GENE.256936
GENE.25705
GENE.257056
GENE.257118
GENE.257217
GENE.257317
GENE.257330
GENE.257359
GENE.257368
GENE.257421
GENE.257424
GENE.25749
GENE.257533
GENE.257564
GENE.257574
GENE.257623
GENE.257645
GENE.257762
GENE.257775
GENE.25778
GENE.257795
GENE.257890
GENE.25790
GENE.257916
GENE.257948
GENE.257969
GENE.25801
GENE.258012
GENE.258135
GENE.258291
GENE.258325
GENE.258373
GENE.258412
GENE.258419
GENE.258464
GENE.258511
GENE.258540
GENE.258578
GENE.258605
GENE.258679
GENE.258697
GENE.258713
GENE.258782
GENE.258833
GENE.258859
GENE.259148
GENE.25917
GENE.259176
GENE.259214
GENE.259315
GENE.259391
GENE.2594
GENE.259431
GENE.259460
GENE.259495
GENE.259524
GENE.259605
GENE.259630
GENE.259698
GENE.259704
GENE.259765
GENE.259829
GENE.259861
GENE.259941
GENE.260076
GENE.260080
GENE.260110
GENE.26012
GENE.260148
GENE.260167
GENE.260231
GENE.260252
GENE.260263
GENE.260369
GENE.260376
GENE.260423
GENE.260467
GENE.260541
GENE.260588
GENE.260593
GENE.260674
GENE.260709
GENE.260713
GENE.26076
GENE.260847
GENE.260879
GENE.260922
GENE.260936
GENE.261011
GENE.261065
GENE.261225
GENE.261313
GENE.261325
GENE.261367
GENE.261450
GENE.261508
GENE.261545
GENE.2616
GENE.261602
GENE.261643
GENE.261704
GENE.261729
GENE.261730
GENE.261752
GENE.261835
GENE.26189
GENE.261955
GENE.262012
GENE.262078
GENE.26212
GENE.262149
GENE.262310
GENE.262406
GENE.262418
GENE.262439
GENE.262447
GENE.262594
GENE.262632
GENE.262637
GENE.262784
GENE.262848
GENE.26302
GENE.263043
GENE.263049
GENE.26309
GENE.26317
GENE.263184
GENE.263217
GENE.263230
GENE.263263
GENE.263436
GENE.263444
GENE.263451
GENE.263562
GENE.263578
GENE.263647
GENE.263758
GENE.263846
GENE.26386
GENE.263883
GENE.26403
GENE.264035
GENE.264171
GENE.264215
GENE.26423
GENE.264319
GENE.26434
GENE.264341
GENE.264365
GENE.264406
GENE.264413
GENE.264420
GENE.264447
GENE.264544
GENE.264613
GENE.264650
GENE.264748
GENE.264764
GENE.264859
GENE.264874
GENE.265017
GENE.265070
GENE.26512
GENE.265147
GENE.265179
GENE.265234
GENE.265325
GENE.26535
GENE.265369
GENE.265376
GENE.265470
GENE.265502
GENE.26564
GENE.265659
GENE.265792
GENE.2658
GENE.265804
GENE.265846
GENE.265872
GENE.266030
GENE.266064
GENE.266112
GENE.26612
GENE.266139
GENE.266157
GENE.266160
GENE.266164
GENE.266223
GENE.26623
GENE.266230
GENE.266367
GENE.266387
GENE.266490
GENE.266525
GENE.266604
GENE.266609
GENE.266699
GENE.266735
GENE.266746
GENE.26678
GENE.266817
GENE.266849
GENE.266863
GENE.266866
GENE.266868
GENE.266980
GENE.267014
GENE.267020
GENE.267026
GENE.267034
GENE.267053
GENE.267083
GENE.267096
GENE.267109
GENE.267123
GENE.267138
GENE.267143
GENE.267149
GENE.267188
GENE.267191
GENE.267321
GENE.267352
GENE.26745
GENE.267459
GENE.267479
GENE.267495
GENE.26757
GENE.267590
GENE.267697
GENE.267780
GENE.26782
GENE.267859
GENE.267870
GENE.267889
GENE.267975
GENE.268036
GENE.268055
GENE.268057
GENE.268142
GENE.268152
GENE.268270
GENE.268281
GENE.268299
GENE.268419
GENE.268442
GENE.268703
GENE.268723
GENE.268757
GENE.268829
GENE.268884
GENE.26891
GENE.269147
GENE.269168
GENE.269250
GENE.269251
GENE.269266
GENE.269317
GENE.269353
GENE.269384
GENE.269411
GENE.269470
GENE.269475
GENE.26959
GENE.269597
GENE.269701
GENE.269732
GENE.269807
GENE.269837
GENE.270016
GENE.270096
GENE.270104
GENE.27011
GENE.270128
GENE.270149
GENE.270162
GENE.270173
GENE.270256
GENE.270292
GENE.270416
GENE.270470
GENE.270473
GENE.270578
GENE.270596
GENE.270616
GENE.270630
GENE.270635
GENE.270663
GENE.270714
GENE.270731
GENE.270778
GENE.270809
GENE.270959
GENE.27108
GENE.271080
GENE.27118
GENE.271265
GENE.27130
GENE.271447
GENE.271562
GENE.271623
GENE.271632
GENE.271667
GENE.271724
GENE.271876
GENE.271901
GENE.271950
GENE.271953
GENE.272034
GENE.272066
GENE.27207
GENE.272082
GENE.272096
GENE.272120
GENE.272129
GENE.272190
GENE.272327
GENE.272345
GENE.272375
GENE.272403
GENE.272469
GENE.272627
GENE.272673
GENE.272818
GENE.272834
GENE.272889
GENE.272902
GENE.272932
GENE.272933
GENE.272976
GENE.272986
GENE.273005
GENE.27302
GENE.273101
GENE.273102
GENE.273106
GENE.273117
GENE.27312
GENE.273136
GENE.27315
GENE.273164
GENE.273231
GENE.273241
GENE.273269
GENE.273303
GENE.273407
GENE.273419
GENE.273524
GENE.273619
GENE.273798
GENE.273857
GENE.273907
GENE.274131
GENE.274190
GENE.274230
GENE.274265
GENE.274310
GENE.274356
GENE.274371
GENE.274388
GENE.274389
GENE.274445
GENE.274454
GENE.274464
GENE.274506
GENE.274524
GENE.274560
GENE.274576
GENE.274690
GENE.274755
GENE.274777
GENE.274809
GENE.275030
GENE.275047
GENE.275048
GENE.275162
GENE.275189
GENE.275236
GENE.275334
GENE.2754
GENE.27547
GENE.275487
GENE.275584
GENE.275593
GENE.275652
GENE.275660
GENE.275758
GENE.275824
GENE.275903
GENE.276019
GENE.276043
GENE.276085
GENE.27625
GENE.276308
GENE.276335
GENE.276337
GENE.276511
GENE.276514
GENE.276592
GENE.276659
GENE.276718
GENE.276724
GENE.276735
GENE.276760
GENE.27682
GENE.276930
GENE.277
GENE.277020
GENE.277026
GENE.277126
GENE.277166
GENE.277329
GENE.277415
GENE.277524
GENE.27754
GENE.277546
GENE.277559
GENE.277594
GENE.2776
GENE.277633
GENE.277642
GENE.277770
GENE.277806
GENE.277852
GENE.277853
GENE.278052
GENE.278108
GENE.278143
GENE.278175
GENE.278200
GENE.278331
GENE.278361
GENE.278386
GENE.278388
GENE.278399
GENE.278423
GENE.27843
GENE.278460
GENE.278466
GENE.278488
GENE.278527
GENE.278531
GENE.278553
GENE.278591
GENE.278600
GENE.27875
GENE.278817
GENE.278818
GENE.278851
GENE.278932
GENE.279030
GENE.279061
GENE.279067
GENE.279073
GENE.279114
GENE.279180
GENE.279235
GENE.279278
GENE.279310
GENE.279318
GENE.279461
GENE.279490
GENE.279534
GENE.279600
GENE.279615
GENE.279799
GENE.279803
GENE.279878
GENE.279893
GENE.279939
GENE.279978
GENE.28001
GENE.280027
GENE.280066
GENE.280068
GENE.280126
GENE.280205
GENE.28023
GENE.280269
GENE.280273
GENE.280278
GENE.280287
GENE.280398
GENE.280408
GENE.280447
GENE.280488
GENE.280534
GENE.280732
GENE.280781
GENE.280850
GENE.280955
GENE.281094
GENE.281200
GENE.281255
GENE.281380
GENE.281463
GENE.281464
GENE.28151
GENE.281520
GENE.28166
GENE.281783
GENE.281801
GENE.281819
GENE.281891
GENE.28198
GENE.282
GENE.282043
GENE.282083
GENE.282092
GENE.282094
GENE.282177
GENE.282227
GENE.282235
GENE.282240
GENE.28229
GENE.282378
GENE.282447
GENE.282512
GENE.282541
GENE.282557
GENE.28256
GENE.282767
GENE.282920
GENE.282933
GENE.283002
GENE.283033
GENE.283068
GENE.283174
GENE.283275
GENE.283301
GENE.283320
GENE.283386
GENE.283425
GENE.283544
GENE.283577
GENE.283603
GENE.283626
GENE.28363
GENE.283703
GENE.283706
GENE.283731
GENE.283787
GENE.283789
GENE.284008
GENE.28402
GENE.284128
GENE.284194
GENE.284235
GENE.284302
GENE.284318
GENE.284343
GENE.28435
GENE.284504
GENE.28457
GENE.284598
GENE.284641
GENE.284646
GENE.284662
GENE.284686
GENE.28470
GENE.284741
GENE.284745
GENE.284769
GENE.284798
GENE.284978
GENE.285014
GENE.285057
GENE.285191
GENE.285263
GENE.285266
GENE.285282
GENE.285312
GENE.285315
GENE.285418
GENE.285506
GENE.285537
GENE.285554
GENE.28559
GENE.285621
GENE.285638
GENE.285669
GENE.285733
GENE.28580
GENE.285819
GENE.285945
GENE.285981
GENE.285992
GENE.286055
GENE.286059
GENE.286150
GENE.286184
GENE.286258
GENE.286260
GENE.286293
GENE.286308
GENE.286330
GENE.286401
GENE.286459
GENE.28651
GENE.28652
GENE.286611
GENE.286660
GENE.28670
GENE.286744
GENE.286818
GENE.286837
GENE.286841
GENE.286874
GENE.28689
GENE.28694
GENE.286965
GENE.28700
GENE.287051
GENE.287114
GENE.287228
GENE.2873
GENE.287331
GENE.287407
GENE.28744
GENE.287494
GENE.287501
GENE.287557
GENE.287657
GENE.287945
GENE.287959
GENE.288028
GENE.288029
GENE.288032
GENE.2881
GENE.288170
GENE.288198
GENE.288329
GENE.288336
GENE.288341
GENE.288347
GENE.288349
GENE.288415
GENE.28842
GENE.288436
GENE.288513
GENE.288543
GENE.288607
GENE.288749
GENE.288783
GENE.28879
GENE.288811
GENE.288820
GENE.28884
GENE.288864
GENE.288907
GENE.288915
GENE.28898
GENE.289001
GENE.289038
GENE.289056
GENE.289059
GENE.289063
GENE.289112
GENE.28915
GENE.289215
GENE.289223
GENE.289335
GENE.289342
GENE.289399
GENE.289408
GENE.289417
GENE.289447
GENE.289498
GENE.289515
GENE.289528
GENE.289537
GENE.289565
GENE.289579
GENE.289606
GENE.289630
GENE.289664
GENE.289739
GENE.289843
GENE.289865
GENE.290076
GENE.290108
GENE.290148
GENE.290180
GENE.290220
GENE.290229
GENE.290299
GENE.290501
GENE.290502
GENE.290532
GENE.290560
GENE.290640
GENE.29074
GENE.290757
GENE.290808
GENE.290822
GENE.290892
GENE.29095
GENE.291014
GENE.291066
GENE.291137
GENE.291170
GENE.291208
GENE.291236
GENE.291272
GENE.291278
GENE.291336
GENE.291356
GENE.291385
GENE.291403
GENE.291439
GENE.291440
GENE.291499
GENE.291605
GENE.291652
GENE.2917
GENE.291737
GENE.291942
GENE.291987
GENE.291994
GENE.292047
GENE.292064
GENE.29214
GENE.292179
GENE.29219
GENE.292268
GENE.292279
GENE.292360
GENE.292388
GENE.292405
GENE.292432
GENE.292489
GENE.292522
GENE.292651
GENE.292785
GENE.29280
GENE.293019
GENE.293191
GENE.293235
GENE.293329
GENE.293366
GENE.293447
GENE.293591
GENE.293685
GENE.293702
GENE.293847
GENE.293925
GENE.293999
GENE.294048
GENE.29410
GENE.294108
GENE.294109
GENE.294166
GENE.294230
GENE.294251
GENE.294269
GENE.294314
GENE.294334
GENE.294377
GENE.294415
GENE.29460
GENE.294638
GENE.29464
GENE.294646
GENE.294763
GENE.294787
GENE.294829
GENE.294858
GENE.294883
GENE.294914
GENE.294923
GENE.294992
GENE.295000
GENE.295005
GENE.295076
GENE.295116
GENE.295133
GENE.295186
GENE.29537
GENE.29538
GENE.295438
GENE.29545
GENE.295771
GENE.295779
GENE.296177
GENE.29620
GENE.296293
GENE.296324
GENE.296408
GENE.296442
GENE.29650
GENE.296545
GENE.296619
GENE.296622
GENE.296714
GENE.296733
GENE.29674
GENE.296858
GENE.296895
GENE.296920
GENE.296928
GENE.296955
GENE.296981
GENE.296994
GENE.297017
GENE.297018
GENE.297040
GENE.297145
GENE.29718
GENE.297451
GENE.297508
GENE.297589
GENE.297633
GENE.297771
GENE.297799
GENE.297834
GENE.297849
GENE.297857
GENE.297863
GENE.297995
GENE.297999
GENE.2980
GENE.298066
GENE.29809
GENE.298206
GENE.298232
GENE.298243
GENE.298410
GENE.298452
GENE.298637
GENE.298641
GENE.298680
GENE.298768
GENE.298798
GENE.298813
GENE.298828
GENE.298838
GENE.298873
GENE.298885
GENE.298936
GENE.298943
GENE.298949
GENE.298974
GENE.298996
GENE.299058
GENE.299084
GENE.299128
GENE.299160
GENE.29917
GENE.299193
GENE.299218
GENE.299251
GENE.299261
GENE.299282
GENE.299331
GENE.299422
GENE.299512
GENE.299566
GENE.299599
GENE.299654
GENE.29970
GENE.299711
GENE.299742
GENE.299743
GENE.299821
GENE.299854
GENE.299916
GENE.299956
GENE.299989
GENE.299992
GENE.300002
GENE.300013
GENE.300021
GENE.300188
GENE.300201
GENE.300262
GENE.300329
GENE.300418
GENE.300461
GENE.300486
GENE.300605
GENE.300633
GENE.30068
GENE.300732
GENE.300779
GENE.300780
GENE.300938
GENE.301041
GENE.301048
GENE.301082
GENE.301086
GENE.301151
GENE.301173
GENE.301202
GENE.301248
GENE.301256
GENE.30126
GENE.30127
GENE.301287
GENE.301321
GENE.301350
GENE.301414
GENE.301461
GENE.301552
GENE.301569
GENE.301587
GENE.301679
GENE.301703
GENE.301720
GENE.301782
GENE.301871
GENE.301974
GENE.301980
GENE.302023
GENE.302054
GENE.302148
GENE.302173
GENE.302199
GENE.302201
GENE.302428
GENE.302463
GENE.302482
GENE.302489
GENE.302516
GENE.302524
GENE.302621
GENE.302622
GENE.302643
GENE.302680
GENE.302717
GENE.302734
GENE.302784
GENE.302815
GENE.302831
GENE.302868
GENE.302915
GENE.303007
GENE.303096
GENE.303097
GENE.303100
GENE.303287
GENE.303300
GENE.303327
GENE.303351
GENE.303357
GENE.303401
GENE.303424
GENE.303449
GENE.30347
GENE.303551
GENE.303594
GENE.303596
GENE.303648
GENE.303652
GENE.303653
GENE.3037
GENE.303739
GENE.303742
GENE.303751
GENE.303764
GENE.303765
GENE.303782
GENE.303800
GENE.303964
GENE.30403
GENE.30404
GENE.304129
GENE.304230
GENE.304313
GENE.304322
GENE.304360
GENE.304400
GENE.304471
GENE.304544
GENE.304695
GENE.304765
GENE.304789
GENE.304811
GENE.304831
GENE.304838
GENE.30485
GENE.304904
GENE.304927
GENE.304970
GENE.305028
GENE.305060
GENE.305061
GENE.305064
GENE.305068
GENE.30512
GENE.305202
GENE.305210
GENE.305228
GENE.305263
GENE.305266
GENE.305325
GENE.305327
GENE.305427
GENE.305441
GENE.30545
GENE.305459
GENE.305487
GENE.305555
GENE.305557
GENE.30570
GENE.305805
GENE.305853
GENE.305887
GENE.305927
GENE.3060
GENE.306106
GENE.306125
GENE.306131
GENE.306175
GENE.3062
GENE.306270
GENE.306291
GENE.306302
GENE.306370
GENE.306477
GENE.306556
GENE.306584
GENE.306592
GENE.306597
GENE.306737
GENE.306791
GENE.306807
GENE.306831
GENE.306852
GENE.306898
GENE.306899
GENE.30690
GENE.306914
GENE.306949
GENE.306972
GENE.306987
GENE.307024
GENE.307030
GENE.307070
GENE.307139
GENE.307159
GENE.307265
GENE.307284
GENE.307335
GENE.307383
GENE.307490
GENE.307587
GENE.307722
GENE.307732
GENE.307801
GENE.307824
GENE.307859
GENE.30787
GENE.307882
GENE.307935
GENE.307961
GENE.308208
GENE.308216
GENE.308351
GENE.308409
GENE.308431
GENE.308748
GENE.308771
GENE.308864
GENE.308884
GENE.308962
GENE.308983
GENE.309029
GENE.309045
GENE.309133
GENE.30914
GENE.309254
GENE.309312
GENE.309326
GENE.309368
GENE.309420
GENE.309494
GENE.309550
GENE.309589
GENE.309673
GENE.309692
GENE.30998
GENE.309990
GENE.310033
GENE.310092
GENE.310169
GENE.310172
GENE.310186
GENE.310225
GENE.310232
GENE.31025
GENE.310302
GENE.310315
GENE.310360
GENE.310398
GENE.310400
GENE.310451
GENE.310459
GENE.310471
GENE.310522
GENE.310570
GENE.310594
GENE.310644
GENE.310744
GENE.310838
GENE.310866
GENE.310881
GENE.310896
GENE.310908
GENE.310935
GENE.311024
GENE.311074
GENE.31108
GENE.311108
GENE.311169
GENE.31117
GENE.311217
GENE.311227
GENE.311232
GENE.311342
GENE.311385
GENE.311394
GENE.311410
GENE.311436
GENE.311457
GENE.311563
GENE.311572
GENE.311589
GENE.311605
GENE.31164
GENE.311682
GENE.311820
GENE.311838
GENE.312022
GENE.312073
GENE.312086
GENE.312113
GENE.312281
GENE.312321
GENE.312326
GENE.312327
GENE.312366
GENE.312428
GENE.312449
GENE.312471
GENE.312483
GENE.312484
GENE.312577
GENE.312651
GENE.312652
GENE.312675
GENE.31272
GENE.312737
GENE.312772
GENE.31280
GENE.31291
GENE.312933
GENE.312942
GENE.312989
GENE.313061
GENE.313210
GENE.313221
GENE.313225
GENE.313226
GENE.313230
GENE.313319
GENE.313323
GENE.313326
GENE.313372
GENE.313450
GENE.313464
GENE.313475
GENE.313489
GENE.3135
GENE.313605
GENE.31374
GENE.313803
GENE.313804
GENE.31383
GENE.313854
GENE.313872
GENE.31391
GENE.313949
GENE.313953
GENE.313992
GENE.313993
GENE.314001
GENE.314028
GENE.314095
GENE.314139
GENE.31415
GENE.314193
GENE.314232
GENE.314334
GENE.314474
GENE.314538
GENE.314582
GENE.314583
GENE.314596
GENE.314598
GENE.31479
GENE.314921
GENE.315022
GENE.315053
GENE.31515
GENE.315161
GENE.315171
GENE.315211
GENE.315223
GENE.315226
GENE.315254
GENE.315286
GENE.31531
GENE.31533
GENE.315364
GENE.315375
GENE.315418
GENE.315492
GENE.315524
GENE.315575
GENE.31558
GENE.31559
GENE.315651
GENE.315662
GENE.31584
GENE.315885
GENE.316107
GENE.316175
GENE.316232
GENE.316285
GENE.316402
GENE.316404
GENE.316407
GENE.316419
GENE.316422
GENE.316477
GENE.316493
GENE.316500
GENE.31653
GENE.316613
GENE.316616
GENE.316669
GENE.316959
GENE.317003
GENE.317047
GENE.317076
GENE.317088
GENE.317179
GENE.31735
GENE.317437
GENE.317529
GENE.317600
GENE.317666
GENE.317745
GENE.31778
GENE.317797
GENE.317811
GENE.317855
GENE.317868
GENE.317905
GENE.317930
GENE.318074
GENE.318085
GENE.318121
GENE.318133
GENE.318182
GENE.318218
GENE.318282
GENE.318292
GENE.318354
GENE.318370
GENE.318378
GENE.318538
GENE.31858
GENE.318589
GENE.318632
GENE.318648
GENE.318701
GENE.318705
GENE.318720
GENE.318750
GENE.31879
GENE.31882
GENE.318845
GENE.31893
GENE.318931
GENE.318999
GENE.319073
GENE.319077
GENE.31914
GENE.319194
GENE.319211
GENE.31922
GENE.319222
GENE.319224
GENE.319329
GENE.319360
GENE.319426
GENE.319472
GENE.3195
GENE.319535
GENE.319615
GENE.319708
GENE.31978
GENE.319793
GENE.319819
GENE.319847
GENE.319855
GENE.320218
GENE.320291
GENE.32032
GENE.320347
GENE.320358
GENE.320370
GENE.320373
GENE.32038
GENE.320388
GENE.320406
GENE.320416
GENE.320442
GENE.320458
GENE.320472
GENE.320482
GENE.320560
GENE.320579
GENE.320683
GENE.320690
GENE.320757
GENE.320763
GENE.320814
GENE.320826
GENE.32091
GENE.320954
GENE.321010
GENE.32102
GENE.321024
GENE.321118
GENE.321157
GENE.321304
GENE.321328
GENE.32141
GENE.321428
GENE.321460
GENE.321463
GENE.321528
GENE.321537
GENE.321588
GENE.321610
GENE.32178
GENE.321787
GENE.321813
GENE.321835
GENE.321916
GENE.321929
GENE.321955
GENE.321994
GENE.322096
GENE.32210
GENE.322115
GENE.322118
GENE.322137
GENE.322166
GENE.322257
GENE.322327
GENE.322382
GENE.322401
GENE.322419
GENE.322455
GENE.322471
GENE.322555
GENE.322646
GENE.322679
GENE.32270
GENE.322713
GENE.322733
GENE.322736
GENE.322769
GENE.322785
GENE.322831
GENE.322882
GENE.322977
GENE.323001
GENE.323071
GENE.32311
GENE.32322
GENE.323223
GENE.32326
GENE.323270
GENE.323287
GENE.32330
GENE.32332
GENE.323393
GENE.323398
GENE.32345
GENE.32386
GENE.323886
GENE.323930
GENE.323977
GENE.324005
GENE.324025
GENE.324084
GENE.32410
GENE.324144
GENE.32417
GENE.324192
GENE.32421
GENE.324245
GENE.324251
GENE.32426
GENE.324305
GENE.32433
GENE.324353
GENE.32436
GENE.32440
GENE.324429
GENE.324466
GENE.324488
GENE.324490
GENE.324491
GENE.324502
GENE.32453
GENE.324688
GENE.324694
GENE.324732
GENE.324792
GENE.324818
GENE.324860
GENE.324867
GENE.324873
GENE.32499
GENE.325081
GENE.325101
GENE.325131
GENE.325172
GENE.325198
GENE.325414
GENE.325431
GENE.325463
GENE.325474
GENE.325478
GENE.325592
GENE.325618
GENE.325668
GENE.325713
GENE.32581
GENE.325887
GENE.325941
GENE.32598
GENE.32601
GENE.326072
GENE.326088
GENE.326112
GENE.326130
GENE.326192
GENE.326227
GENE.326308
GENE.32633
GENE.326410
GENE.326436
GENE.326445
GENE.326471
GENE.326536
GENE.326577
GENE.326601
GENE.326618
GENE.326714
GENE.326804
GENE.326835
GENE.326837
GENE.326842
GENE.326915
GENE.326978
GENE.327010
GENE.327088
GENE.327098
GENE.327102
GENE.327126
GENE.3272
GENE.327206
GENE.327222
GENE.327240
GENE.327290
GENE.327343
GENE.327559
GENE.327660
GENE.32768
GENE.327693
GENE.327694
GENE.327757
GENE.327785
GENE.327814
GENE.327907
GENE.327926
GENE.327966
GENE.327988
GENE.328089
GENE.328095
GENE.328198
GENE.328201
GENE.328227
GENE.328301
GENE.328400
GENE.328417
GENE.328464
GENE.328517
GENE.328529
GENE.328553
GENE.328562
GENE.328578
GENE.328592
GENE.328617
GENE.328628
GENE.32865
GENE.328741
GENE.328780
GENE.328830
GENE.328834
GENE.328926
GENE.328967
GENE.329084
GENE.32916
GENE.329192
GENE.329200
GENE.329318
GENE.32937
GENE.329375
GENE.329397
GENE.329431
GENE.329504
GENE.329533
GENE.329579
GENE.329584
GENE.329714
GENE.329740
GENE.329835
GENE.329872
GENE.329921
GENE.329923
GENE.330089
GENE.33010
GENE.330165
GENE.33017
GENE.330220
GENE.330315
GENE.330342
GENE.330349
GENE.330373
GENE.330450
GENE.330496
GENE.330505
GENE.330561
GENE.330571
GENE.330600
GENE.33061
GENE.330610
GENE.330728
GENE.330729
GENE.330748
GENE.330788
GENE.330837
GENE.330898
GENE.331041
GENE.331114
GENE.331164
GENE.331173
GENE.331304
GENE.331317
GENE.33136
GENE.331397
GENE.331425
GENE.331485
GENE.33149
GENE.331494
GENE.331580
GENE.331656
GENE.331686
GENE.33171
GENE.331733
GENE.331790
GENE.331948
GENE.331968
GENE.331973
GENE.332044
GENE.332093
GENE.332104
GENE.332147
GENE.33220
GENE.332274
GENE.332275
GENE.332302
GENE.33238
GENE.332400
GENE.332415
GENE.332438
GENE.332442
GENE.332522
GENE.332576
GENE.332591
GENE.332605
GENE.332678
GENE.332711
GENE.332763
GENE.33280
GENE.332859
GENE.33292
GENE.332928
GENE.332982
GENE.333109
GENE.333119
GENE.333163
GENE.333188
GENE.333212
GENE.333268
GENE.333363
GENE.333382
GENE.333417
GENE.333429
GENE.33346
GENE.333511
GENE.333514
GENE.333525
GENE.333547
GENE.333562
GENE.333619
GENE.333638
GENE.333656
GENE.333717
GENE.333786
GENE.333906
GENE.333916
GENE.333930
GENE.334005
GENE.334067
GENE.334072
GENE.334131
GENE.334162
GENE.334308
GENE.334498
GENE.334529
GENE.334550
GENE.334588
GENE.334626
GENE.334628
GENE.334633
GENE.334676
GENE.33479
GENE.334918
GENE.334923
GENE.334924
GENE.334936
GENE.334998
GENE.33500
GENE.335062
GENE.335079
GENE.33508
GENE.335132
GENE.335226
GENE.335297
GENE.335329
GENE.335424
GENE.33546
GENE.335582
GENE.335602
GENE.335660
GENE.335684
GENE.335743
GENE.335788
GENE.335806
GENE.33585
GENE.335893
GENE.335935
GENE.336048
GENE.336057
GENE.336059
GENE.336083
GENE.336110
GENE.336158
GENE.336248
GENE.336296
GENE.336345
GENE.33637
GENE.336453
GENE.336504
GENE.336651
GENE.336656
GENE.33666
GENE.336745
GENE.336914
GENE.33694
GENE.336941
GENE.336961
GENE.337063
GENE.337081
GENE.337102
GENE.33713
GENE.337343
GENE.337427
GENE.337444
GENE.337465
GENE.33754
GENE.33769
GENE.337714
GENE.337763
GENE.337816
GENE.337918
GENE.337928
GENE.337951
GENE.337988
GENE.338009
GENE.338043
GENE.338134
GENE.33814
GENE.338164
GENE.338205
GENE.338269
GENE.338290
GENE.338307
GENE.338318
GENE.338334
GENE.33837
GENE.338433
GENE.338438
GENE.338497
GENE.338548
GENE.338616
GENE.338647
GENE.338711
GENE.338716
GENE.338779
GENE.338782
GENE.338807
GENE.33886
GENE.33907
GENE.339113
GENE.339261
GENE.339342
GENE.339483
GENE.339608
GENE.339681
GENE.339688
GENE.339750
GENE.339784
GENE.339825
GENE.339869
GENE.339878
GENE.339889
GENE.339901
GENE.339910
GENE.339923
GENE.339930
GENE.34005
GENE.340089
GENE.340183
GENE.340314
GENE.34038
GENE.340399
GENE.340405
GENE.340471
GENE.340476
GENE.340513
GENE.340525
GENE.340545
GENE.340620
GENE.340653
GENE.340749
GENE.340808
GENE.340882
GENE.340889
GENE.341073
GENE.341124
GENE.34121
GENE.341233
GENE.341295
GENE.341296
GENE.341325
GENE.341346
GENE.341459
GENE.341585
GENE.341600
GENE.341601
GENE.34166
GENE.341673
GENE.341695
GENE.341729
GENE.341754
GENE.341831
GENE.341857
GENE.34186
GENE.341923
GENE.341979
GENE.341998
GENE.342040
GENE.34219
GENE.342191
GENE.342192
GENE.342222
GENE.342238
GENE.342275
GENE.34235
GENE.342421
GENE.342444
GENE.342450
GENE.342496
GENE.342587
GENE.342653
GENE.342772
GENE.342833
GENE.342853
GENE.342901
GENE.34296
GENE.343004
GENE.343011
GENE.34310
GENE.343139
GENE.343208
GENE.343216
GENE.343253
GENE.343257
GENE.343282
GENE.343297
GENE.34331
GENE.343333
GENE.343339
GENE.34336
GENE.343393
GENE.343408
GENE.343421
GENE.34347
GENE.343567
GENE.343573
GENE.343578
GENE.343619
GENE.343626
GENE.343659
GENE.343739
GENE.343772
GENE.343824
GENE.34383
GENE.34387
GENE.343878
GENE.343921
GENE.343970
GENE.344087
GENE.344088
GENE.344103
GENE.344130
GENE.344131
GENE.344251
GENE.34426
GENE.344270
GENE.344332
GENE.344342
GENE.344439
GENE.344455
GENE.344568
GENE.344583
GENE.344822
GENE.344937
GENE.345009
GENE.345026
GENE.34521
GENE.345283
GENE.345358
GENE.34536
GENE.345446
GENE.345451
GENE.345478
GENE.345489
GENE.345518
GENE.345525
GENE.345554
GENE.345557
GENE.345575
GENE.345586
GENE.34567
GENE.345712
GENE.345725
GENE.345753
GENE.345792
GENE.345882
GENE.345917
GENE.345924
GENE.345983
GENE.345990
GENE.345999
GENE.34601
GENE.346036
GENE.346075
GENE.346088
GENE.346095
GENE.346125
GENE.346236
GENE.346290
GENE.346332
GENE.346349
GENE.346369
GENE.346370
GENE.346402
GENE.346533
GENE.346549
GENE.346622
GENE.346623
GENE.346633
GENE.346736
GENE.346795
GENE.346806
GENE.34683
GENE.346886
GENE.346918
GENE.346987
GENE.346998
GENE.347069
GENE.347126
GENE.347139
GENE.347252
GENE.347273
GENE.347284
GENE.347287
GENE.347352
GENE.347401
GENE.347457
GENE.347470
GENE.347621
GENE.347660
GENE.347695
GENE.347811
GENE.347822
GENE.347876
GENE.347892
GENE.3479
GENE.347964
GENE.348020
GENE.348080
GENE.348117
GENE.348131
GENE.34814
GENE.348230
GENE.348353
GENE.348381
GENE.348575
GENE.348632
GENE.348636
GENE.348650
GENE.348757
GENE.348772
GENE.348787
GENE.348808
GENE.348819
GENE.348820
GENE.348865
GENE.34892
GENE.348969
GENE.349015
GENE.349022
GENE.349057
GENE.349070
GENE.349082
GENE.349085
GENE.349110
GENE.349180
GENE.349198
GENE.349262
GENE.349280
GENE.349283
GENE.349312
GENE.349326
GENE.349343
GENE.349349
GENE.349468
GENE.349492
GENE.349512
GENE.349577
GENE.349644
GENE.349651
GENE.34971
GENE.349726
GENE.349961
GENE.35
GENE.350049
GENE.350097
GENE.350182
GENE.350183
GENE.350219
GENE.350261
GENE.350320
GENE.350340
GENE.350363
GENE.350382
GENE.350466
GENE.350511
GENE.350575
GENE.350674
GENE.350704
GENE.350706
GENE.350713
GENE.350849
GENE.350953
GENE.350962
GENE.351016
GENE.351074
GENE.351163
GENE.351165
GENE.351178
GENE.351188
GENE.351274
GENE.351275
GENE.351276
GENE.351314
GENE.351340
GENE.351366
GENE.351413
GENE.351479
GENE.351485
GENE.351555
GENE.351592
GENE.351604
GENE.351657
GENE.35166
GENE.351677
GENE.351711
GENE.351800
GENE.351870
GENE.351872
GENE.351902
GENE.351929
GENE.351959
GENE.351971
GENE.352096
GENE.352340
GENE.35246
GENE.352496
GENE.352509
GENE.352515
GENE.352633
GENE.352651
GENE.352674
GENE.352677
GENE.352684
GENE.352759
GENE.352765
GENE.352847
GENE.352860
GENE.352884
GENE.352936
GENE.352978
GENE.352999
GENE.353076
GENE.353099
GENE.35324
GENE.353284
GENE.353371
GENE.353496
GENE.353565
GENE.353603
GENE.353693
GENE.3537
GENE.353775
GENE.353787
GENE.353929
GENE.354088
GENE.354102
GENE.354136
GENE.354146
GENE.354151
GENE.354296
GENE.354352
GENE.354371
GENE.35442
GENE.354472
GENE.354490
GENE.354560
GENE.354592
GENE.354634
GENE.35464
GENE.354844
GENE.354852
GENE.355022
GENE.355028
GENE.355078
GENE.355082
GENE.355091
GENE.355211
GENE.355231
GENE.355389
GENE.355426
GENE.355432
GENE.355440
GENE.355598
GENE.355632
GENE.355665
GENE.355702
GENE.355754
GENE.355793
GENE.355854
GENE.355858
GENE.355872
GENE.355882
GENE.355930
GENE.355951
GENE.356012
GENE.356051
GENE.356080
GENE.356098
GENE.356143
GENE.356192
GENE.356306
GENE.356360
GENE.356372
GENE.356405
GENE.356491
GENE.356644
GENE.356648
GENE.356690
GENE.356736
GENE.356738
GENE.356791
GENE.356840
GENE.356864
GENE.356886
GENE.356894
GENE.356923
GENE.357262
GENE.357328
GENE.357339
GENE.357381
GENE.357440
GENE.357487
GENE.357520
GENE.357546
GENE.357549
GENE.35755
GENE.357714
GENE.357752
GENE.357880
GENE.357896
GENE.357947
GENE.357984
GENE.358020
GENE.358144
GENE.35817
GENE.358189
GENE.358218
GENE.35842
GENE.358428
GENE.358508
GENE.358530
GENE.358573
GENE.358583
GENE.358597
GENE.358737
GENE.358791
GENE.358837
GENE.358839
GENE.358863
GENE.358973
GENE.358976
GENE.3590
GENE.359036
GENE.359139
GENE.359181
GENE.359297
GENE.359328
GENE.359445
GENE.359475
GENE.359638
GENE.359647
GENE.359663
GENE.359780
GENE.359798
GENE.359803
GENE.359879
GENE.359883
GENE.35993
GENE.359949
GENE.359956
GENE.359966
GENE.36008
GENE.360140
GENE.360218
GENE.360299
GENE.360305
GENE.360341
GENE.360387
GENE.360393
GENE.360438
GENE.360533
GENE.360594
GENE.360650
GENE.360787
GENE.360805
GENE.360814
GENE.360816
GENE.36083
GENE.360886
GENE.361020
GENE.361076
GENE.36111
GENE.361136
GENE.361139
GENE.361211
GENE.36127
GENE.361289
GENE.361300
GENE.361322
GENE.361324
GENE.361481
GENE.361486
GENE.361556
GENE.361700
GENE.361731
GENE.361787
GENE.361852
GENE.361920
GENE.361930
GENE.361945
GENE.361952
GENE.36200
GENE.362076
GENE.362098
GENE.362211
GENE.362233
GENE.362319
GENE.362321
GENE.362505
GENE.36252
GENE.36263
GENE.362640
GENE.362659
GENE.362709
GENE.362786
GENE.362794
GENE.362835
GENE.362909
GENE.362970
GENE.363010
GENE.363091
GENE.363289
GENE.363401
GENE.363556
GENE.36357
GENE.363630
GENE.363636
GENE.363668
GENE.363670
GENE.363727
GENE.3638
GENE.363870
GENE.363892
GENE.363955
GENE.363963
GENE.363970
GENE.364144
GENE.364161
GENE.364225
GENE.36452
GENE.364710
GENE.364784
GENE.364809
GENE.364829
GENE.36485
GENE.364909
GENE.36495
GENE.364988
GENE.365042
GENE.365117
GENE.365142
GENE.365207
GENE.365222
GENE.365243
GENE.365266
GENE.365279
GENE.36530
GENE.365336
GENE.365356
GENE.365366
GENE.365433
GENE.365505
GENE.365570
GENE.365631
GENE.365674
GENE.365727
GENE.365728
GENE.36573
GENE.365798
GENE.365814
GENE.365831
GENE.365895
GENE.365916
GENE.365921
GENE.365938
GENE.365942
GENE.365958
GENE.365971
GENE.365975
GENE.366034
GENE.366064
GENE.366121
GENE.366169
GENE.36624
GENE.366313
GENE.366355
GENE.366365
GENE.366389
GENE.366547
GENE.36655
GENE.366717
GENE.366738
GENE.366754
GENE.36679
GENE.366825
GENE.366898
GENE.366975
GENE.367145
GENE.367165
GENE.367174
GENE.367782
GENE.367786
GENE.367883
GENE.368033
GENE.368044
GENE.368135
GENE.36816
GENE.368202
GENE.368224
GENE.368264
GENE.368312
GENE.368388
GENE.368397
GENE.368524
GENE.368627
GENE.368749
GENE.368831
GENE.368841
GENE.368866
GENE.368869
GENE.368893
GENE.368928
GENE.368936
GENE.368980
GENE.368996
GENE.369001
GENE.369055
GENE.369094
GENE.369121
GENE.369123
GENE.369132
GENE.369167
GENE.369287
GENE.369344
GENE.369422
GENE.36946
GENE.369494
GENE.369658
GENE.369703
GENE.369733
GENE.369762
GENE.369776
GENE.369874
GENE.370050
GENE.370118
GENE.370309
GENE.370490
GENE.370578
GENE.370629
GENE.370725
GENE.370762
GENE.370796
GENE.370851
GENE.37093
GENE.371130
GENE.37127
GENE.371294
GENE.371381
GENE.371435
GENE.371471
GENE.371497
GENE.371500
GENE.371506
GENE.371568
GENE.371605
GENE.371656
GENE.371789
GENE.371842
GENE.371904
GENE.371915
GENE.371931
GENE.371949
GENE.372037
GENE.372083
GENE.372087
GENE.372179
GENE.37221
GENE.37225
GENE.372269
GENE.372271
GENE.37252
GENE.372527
GENE.37254
GENE.372586
GENE.372618
GENE.372630
GENE.372696
GENE.37276
GENE.372761
GENE.372762
GENE.372769
GENE.372820
GENE.372826
GENE.373137
GENE.37316
GENE.373173
GENE.373208
GENE.37321
GENE.373328
GENE.373436
GENE.373508
GENE.373549
GENE.373658
GENE.373682
GENE.373739
GENE.373748
GENE.373780
GENE.373982
GENE.374042
GENE.374050
GENE.374109
GENE.374115
GENE.374200
GENE.374300
GENE.374308
GENE.374340
GENE.374483
GENE.374523
GENE.374624
GENE.37466
GENE.374690
GENE.374758
GENE.37479
GENE.374794
GENE.374880
GENE.374946
GENE.374987
GENE.375026
GENE.37512
GENE.375303
GENE.375308
GENE.375415
GENE.375460
GENE.375483
GENE.375498
GENE.375582
GENE.375654
GENE.375823
GENE.375946
GENE.375953
GENE.375958
GENE.375971
GENE.376031
GENE.376207
GENE.376268
GENE.376286
GENE.376302
GENE.37633
GENE.376433
GENE.376515
GENE.376521
GENE.376562
GENE.376622
GENE.376803
GENE.376894
GENE.376895
GENE.376932
GENE.37700
GENE.377205
GENE.377210
GENE.377212
GENE.377298
GENE.377308
GENE.377353
GENE.377371
GENE.377377
GENE.377442
GENE.37748
GENE.37754
GENE.377552
GENE.377583
GENE.377595
GENE.377606
GENE.377680
GENE.377747
GENE.377773
GENE.377949
GENE.377968
GENE.377970
GENE.378045
GENE.378061
GENE.378068
GENE.378171
GENE.378187
GENE.378188
GENE.378231
GENE.378321
GENE.378357
GENE.378403
GENE.378458
GENE.378469
GENE.378540
GENE.378574
GENE.378617
GENE.378666
GENE.378693
GENE.378850
GENE.378866
GENE.378906
GENE.379059
GENE.37906
GENE.379085
GENE.379112
GENE.379123
GENE.379142
GENE.379214
GENE.379244
GENE.379329
GENE.379343
GENE.379344
GENE.379361
GENE.379362
GENE.379462
GENE.379467
GENE.37948
GENE.379613
GENE.379616
GENE.379647
GENE.379681
GENE.379717
GENE.379781
GENE.379840
GENE.379848
GENE.379912
GENE.380040
GENE.380121
GENE.380193
GENE.380229
GENE.380233
GENE.380295
GENE.380296
GENE.380337
GENE.380358
GENE.380392
GENE.380403
GENE.380407
GENE.380431
GENE.380572
GENE.380617
GENE.380630
GENE.380710
GENE.380773
GENE.380838
GENE.380845
GENE.380887
GENE.380939
GENE.380965
GENE.380986
GENE.381068
GENE.381110
GENE.38112
GENE.381178
GENE.3813
GENE.381350
GENE.381359
GENE.381400
GENE.381581
GENE.381615
GENE.381778
GENE.381799
GENE.381837
GENE.381957
GENE.382018
GENE.38206
GENE.38208
GENE.382098
GENE.382143
GENE.382215
GENE.382225
GENE.382274
GENE.382320
GENE.382457
GENE.382567
GENE.382635
GENE.382657
GENE.382750
GENE.382761
GENE.382805
GENE.382843
GENE.382869
GENE.382904
GENE.382937
GENE.3830
GENE.383056
GENE.383058
GENE.383091
GENE.383118
GENE.38313
GENE.383387
GENE.383425
GENE.383487
GENE.383560
GENE.383583
GENE.383699
GENE.384131
GENE.384189
GENE.384300
GENE.384387
GENE.384451
GENE.384469
GENE.384545
GENE.384600
GENE.384636
GENE.38469
GENE.384696
GENE.384725
GENE.384759
GENE.384760
GENE.384852
GENE.384854
GENE.385002
GENE.38504
GENE.385154
GENE.385166
GENE.385171
GENE.385306
GENE.385408
GENE.385415
GENE.385437
GENE.385440
GENE.385443
GENE.385552
GENE.385660
GENE.385697
GENE.38577
GENE.385842
GENE.386036
GENE.38604
GENE.386096
GENE.386172
GENE.386190
GENE.386231
GENE.386252
GENE.386270
GENE.386362
GENE.386532
GENE.386533
GENE.386654
GENE.386712
GENE.386766
GENE.386806
GENE.386831
GENE.386896
GENE.386946
GENE.386980
GENE.387075
GENE.38710
GENE.387106
GENE.387127
GENE.387169
GENE.387191
GENE.387213
GENE.38724
GENE.387256
GENE.387272
GENE.387273
GENE.387291
GENE.387392
GENE.387399
GENE.38740
GENE.387417
GENE.387467
GENE.387567
GENE.387640
GENE.387683
GENE.387703
GENE.38771
GENE.387812
GENE.387819
GENE.38782
GENE.387834
GENE.387970
GENE.387991
GENE.387995
GENE.388000
GENE.388007
GENE.388100
GENE.388112
GENE.388195
GENE.38821
GENE.388211
GENE.388261
GENE.388314
GENE.388321
GENE.38837
GENE.388422
GENE.388426
GENE.388462
GENE.388495
GENE.388723
GENE.388878
GENE.388934
GENE.388937
GENE.389017
GENE.389063
GENE.389076
GENE.389107
GENE.389108
GENE.38911
GENE.389132
GENE.38926
GENE.389262
GENE.389273
GENE.389327
GENE.389345
GENE.389409
GENE.389440
GENE.389463
GENE.389488
GENE.389496
GENE.389654
GENE.389687
GENE.389691
GENE.389700
GENE.389798
GENE.389819
GENE.389832
GENE.389886
GENE.389976
GENE.390038
GENE.390049
GENE.390087
GENE.390103
GENE.390147
GENE.39015
GENE.390241
GENE.390272
GENE.39032
GENE.390349
GENE.390385
GENE.390397
GENE.390406
GENE.390464
GENE.390538
GENE.390563
GENE.390951
GENE.390952
GENE.391068
GENE.391089
GENE.391127
GENE.391161
GENE.391166
GENE.391240
GENE.391268
GENE.39131
GENE.391379
GENE.391391
GENE.391395
GENE.391538
GENE.391565
GENE.391608
GENE.391630
GENE.391733
GENE.391743
GENE.391841
GENE.391870
GENE.3919
GENE.391915
GENE.391967
GENE.392007
GENE.392031
GENE.392085
GENE.392095
GENE.392286
GENE.392314
GENE.392379
GENE.392484
GENE.392509
GENE.392554
GENE.392753
GENE.392808
GENE.392855
GENE.392931
GENE.392988
GENE.392999
GENE.393065
GENE.39309
GENE.393212
GENE.393258
GENE.393278
GENE.393340
GENE.393347
GENE.393369
GENE.393402
GENE.393407
GENE.393488
GENE.393504
GENE.393520
GENE.393604
GENE.393652
GENE.393743
GENE.393832
GENE.393879
GENE.393981
GENE.394014
GENE.394033
GENE.394037
GENE.394077
GENE.394086
GENE.394229
GENE.394314
GENE.394349
GENE.394393
GENE.394426
GENE.394588
GENE.394699
GENE.394724
GENE.394800
GENE.394859
GENE.394957
GENE.394977
GENE.395046
GENE.395284
GENE.395361
GENE.395471
GENE.395611
GENE.395682
GENE.395689
GENE.395716
GENE.395745
GENE.395799
GENE.395824
GENE.395827
GENE.395844
GENE.395860
GENE.395874
GENE.395914
GENE.396098
GENE.396181
GENE.396187
GENE.396284
GENE.396369
GENE.3964
GENE.396619
GENE.396701
GENE.396775
GENE.396794
GENE.396828
GENE.39683
GENE.396857
GENE.39690
GENE.39692
GENE.396921
GENE.396998
GENE.397028
GENE.39707
GENE.397097
GENE.397183
GENE.397192
GENE.397218
GENE.397224
GENE.397250
GENE.397290
GENE.397323
GENE.397328
GENE.397334
GENE.397343
GENE.397411
GENE.397499
GENE.39754
GENE.397563
GENE.397567
GENE.397590
GENE.397730
GENE.39774
GENE.397752
GENE.397824
GENE.397828
GENE.397916
GENE.397957
GENE.398032
GENE.398069
GENE.398114
GENE.398229
GENE.398233
GENE.398243
GENE.398301
GENE.398338
GENE.398435
GENE.398561
GENE.398572
GENE.39859
GENE.398603
GENE.39861
GENE.398617
GENE.39866
GENE.39867
GENE.398695
GENE.398722
GENE.398751
GENE.398824
GENE.398879
GENE.398933
GENE.398989
GENE.399138
GENE.39924
GENE.39927
GENE.39932
GENE.399384
GENE.399392
GENE.399459
GENE.399476
GENE.399571
GENE.399588
GENE.39963
GENE.399637
GENE.399712
GENE.399721
GENE.399722
GENE.399730
GENE.399740
GENE.399806
GENE.399831
GENE.399837
GENE.399926
GENE.400103
GENE.400106
GENE.400235
GENE.400241
GENE.400278
GENE.400315
GENE.400365
GENE.400482
GENE.40049
GENE.400584
GENE.400589
GENE.400644
GENE.400750
GENE.400752
GENE.40079
GENE.400892
GENE.400941
GENE.401020
GENE.401025
GENE.401140
GENE.401255
GENE.401359
GENE.401367
GENE.401371
GENE.40139
GENE.401397
GENE.401398
GENE.401403
GENE.401455
GENE.40148
GENE.401516
GENE.401526
GENE.401583
GENE.401599
GENE.401625
GENE.401638
GENE.401664
GENE.401708
GENE.401732
GENE.401772
GENE.401822
GENE.401876
GENE.401892
GENE.401895
GENE.401898
GENE.401905
GENE.401953
GENE.401988
GENE.402023
GENE.402032
GENE.402073
GENE.40212
GENE.402136
GENE.402203
GENE.402272
GENE.402425
GENE.402488
GENE.40250
GENE.402684
GENE.402706
GENE.402768
GENE.402823
GENE.402843
GENE.402864
GENE.402890
GENE.402921
GENE.402965
GENE.402979
GENE.402982
GENE.402994
GENE.40301
GENE.403047
GENE.403128
GENE.403416
GENE.403436
GENE.403465
GENE.403508
GENE.403512
GENE.403522
GENE.403533
GENE.403558
GENE.403559
GENE.403576
GENE.403586
GENE.403798
GENE.403821
GENE.403912
GENE.403919
GENE.404026
GENE.404101
GENE.404176
GENE.404298
GENE.404431
GENE.404442
GENE.404479
GENE.404519
GENE.404616
GENE.404617
GENE.404631
GENE.404636
GENE.404683
GENE.404720
GENE.404724
GENE.404783
GENE.404828
GENE.40491
GENE.404956
GENE.404972
GENE.404995
GENE.405047
GENE.405083
GENE.405324
GENE.405349
GENE.405460
GENE.405529
GENE.405583
GENE.405708
GENE.405735
GENE.405797
GENE.405833
GENE.405864
GENE.405945
GENE.406066
GENE.406074
GENE.40611
GENE.406144
GENE.406216
GENE.406237
GENE.406246
GENE.406249
GENE.406316
GENE.406410
GENE.406416
GENE.406417
GENE.406425
GENE.406435
GENE.406484
GENE.406557
GENE.406565
GENE.406666
GENE.406764
GENE.406977
GENE.407002
GENE.407070
GENE.407100
GENE.407126
GENE.407157
GENE.407298
GENE.407326
GENE.407346
GENE.407476
GENE.407498
GENE.407522
GENE.407570
GENE.407588
GENE.407645
GENE.407709
GENE.407810
GENE.407845
GENE.407847
GENE.407881
GENE.407894
GENE.407903
GENE.40792
GENE.407941
GENE.40795
GENE.407953
GENE.408136
GENE.408143
GENE.408262
GENE.408301
GENE.408320
GENE.408443
GENE.408465
GENE.408466
GENE.40850
GENE.408577
GENE.408632
GENE.408664
GENE.408695
GENE.408726
GENE.408755
GENE.408819
GENE.408898
GENE.408900
GENE.408928
GENE.40896
GENE.409106
GENE.409198
GENE.4092
GENE.409278
GENE.409318
GENE.409320
GENE.409482
GENE.409483
GENE.409560
GENE.409598
GENE.4096
GENE.409607
GENE.409624
GENE.409640
GENE.40970
GENE.409711
GENE.409787
GENE.409903
GENE.409944
GENE.41
GENE.410055
GENE.410078
GENE.410113
GENE.410200
GENE.410201
GENE.410248
GENE.410250
GENE.410338
GENE.410439
GENE.41048
GENE.410533
GENE.410537
GENE.410549
GENE.41057
GENE.410624
GENE.410787
GENE.41081
GENE.410823
GENE.410902
GENE.411098
GENE.411100
GENE.411138
GENE.411146
GENE.41115
GENE.411189
GENE.411190
GENE.411241
GENE.411270
GENE.41132
GENE.411338
GENE.411400
GENE.411439
GENE.411536
GENE.411588
GENE.411620
GENE.411659
GENE.411668
GENE.411766
GENE.411829
GENE.411895
GENE.41192
GENE.411932
GENE.411950
GENE.411959
GENE.411967
GENE.412008
GENE.41207
GENE.412084
GENE.41214
GENE.412196
GENE.412200
GENE.412206
GENE.412238
GENE.412240
GENE.412312
GENE.412359
GENE.412440
GENE.412464
GENE.412473
GENE.412484
GENE.412589
GENE.412604
GENE.412657
GENE.412678
GENE.412710
GENE.412786
GENE.412916
GENE.412954
GENE.412973
GENE.412995
GENE.413037
GENE.413056
GENE.413086
GENE.413096
GENE.413130
GENE.413188
GENE.41326
GENE.413261
GENE.413457
GENE.413459
GENE.413462
GENE.413469
GENE.41347
GENE.413500
GENE.41355
GENE.413665
GENE.413666
GENE.413684
GENE.413704
GENE.413767
GENE.413813
GENE.413877
GENE.413986
GENE.413991
GENE.414109
GENE.414161
GENE.414208
GENE.414215
GENE.414230
GENE.414353
GENE.414361
GENE.414407
GENE.414417
GENE.414564
GENE.414582
GENE.414599
GENE.414616
GENE.414785
GENE.414806
GENE.414831
GENE.414832
GENE.414880
GENE.414955
GENE.414982
GENE.415003
GENE.415004
GENE.415011
GENE.415065
GENE.415116
GENE.415179
GENE.415392
GENE.415460
GENE.415466
GENE.415489
GENE.41551
GENE.415540
GENE.415561
GENE.415565
GENE.41566
GENE.415680
GENE.415789
GENE.415858
GENE.415884
GENE.415886
GENE.415894
GENE.415929
GENE.415935
GENE.415970
GENE.415994
GENE.415997
GENE.416154
GENE.416230
GENE.416250
GENE.416286
GENE.416357
GENE.416386
GENE.4164
GENE.416426
GENE.416586
GENE.416605
GENE.416630
GENE.416632
GENE.416633
GENE.416646
GENE.416666
GENE.416679
GENE.416682
GENE.416711
GENE.416759
GENE.417049
GENE.417067
GENE.417156
GENE.417194
GENE.417195
GENE.417231
GENE.417249
GENE.417375
GENE.417436
GENE.417456
GENE.417458
GENE.41746
GENE.417497
GENE.417539
GENE.417593
GENE.417654
GENE.417655
GENE.417724
GENE.417737
GENE.417756
GENE.417922
GENE.417934
GENE.418149
GENE.418162
GENE.4182
GENE.418209
GENE.418247
GENE.418300
GENE.418338
GENE.418342
GENE.418364
GENE.418388
GENE.418486
GENE.418504
GENE.4186
GENE.418615
GENE.418621
GENE.418635
GENE.418667
GENE.418717
GENE.418801
GENE.418854
GENE.418883
GENE.419166
GENE.419218
GENE.419221
GENE.419269
GENE.41927
GENE.419315
GENE.419323
GENE.419399
GENE.419405
GENE.419445
GENE.419446
GENE.419642
GENE.419716
GENE.419773
GENE.419863
GENE.419894
GENE.419901
GENE.419924
GENE.420008
GENE.420051
GENE.420135
GENE.420254
GENE.420262
GENE.420377
GENE.420475
GENE.420519
GENE.420520
GENE.420532
GENE.420618
GENE.42068
GENE.420723
GENE.420741
GENE.420766
GENE.420774
GENE.420805
GENE.420906
GENE.420939
GENE.421046
GENE.421068
GENE.421079
GENE.4211
GENE.42110
GENE.421187
GENE.421218
GENE.421308
GENE.421315
GENE.421383
GENE.421483
GENE.421488
GENE.421567
GENE.421594
GENE.421679
GENE.421703
GENE.421704
GENE.42176
GENE.421770
GENE.421776
GENE.421841
GENE.42188
GENE.421897
GENE.421922
GENE.421994
GENE.421995
GENE.422014
GENE.42202
GENE.422135
GENE.422154
GENE.42228
GENE.422283
GENE.42231
GENE.422315
GENE.422762
GENE.422771
GENE.422790
GENE.422798
GENE.422848
GENE.423024
GENE.423102
GENE.423160
GENE.423190
GENE.423196
GENE.423416
GENE.423427
GENE.423490
GENE.423494
GENE.423525
GENE.423542
GENE.423554
GENE.423603
GENE.423661
GENE.423716
GENE.423830
GENE.423855
GENE.4239
GENE.423929
GENE.424017
GENE.424030
GENE.424051
GENE.424070
GENE.424073
GENE.424161
GENE.424204
GENE.424225
GENE.424242
GENE.424311
GENE.424360
GENE.424404
GENE.424489
GENE.424491
GENE.424577
GENE.424656
GENE.42471
GENE.424712
GENE.424801
GENE.424829
GENE.424833
GENE.424908
GENE.42492
GENE.424983
GENE.424991
GENE.425010
GENE.425041
GENE.425104
GENE.425177
GENE.425193
GENE.425274
GENE.425286
GENE.425338
GENE.425353
GENE.42540
GENE.425445
GENE.42546
GENE.42548
GENE.425488
GENE.425583
GENE.425610
GENE.425619
GENE.425823
GENE.425846
GENE.425882
GENE.426000
GENE.426047
GENE.426090
GENE.426126
GENE.426176
GENE.426184
GENE.426186
GENE.426198
GENE.426237
GENE.426305
GENE.426310
GENE.426332
GENE.426360
GENE.426423
GENE.426428
GENE.426440
GENE.426468
GENE.426488
GENE.42649
GENE.426490
GENE.426667
GENE.426669
GENE.426746
GENE.426760
GENE.426764
GENE.426777
GENE.426791
GENE.42686
GENE.426962
GENE.426977
GENE.426993
GENE.427019
GENE.427129
GENE.427134
GENE.427148
GENE.427166
GENE.427203
GENE.427209
GENE.427226
GENE.427229
GENE.427285
GENE.42731
GENE.427335
GENE.427380
GENE.427428
GENE.427480
GENE.427484
GENE.427501
GENE.427547
GENE.427579
GENE.427609
GENE.427669
GENE.427710
GENE.427718
GENE.427853
GENE.427911
GENE.427962
GENE.428001
GENE.428013
GENE.428048
GENE.428089
GENE.428098
GENE.428124
GENE.428260
GENE.428280
GENE.428354
GENE.428378
GENE.428392
GENE.428407
GENE.428482
GENE.428658
GENE.428699
GENE.428742
GENE.428781
GENE.428799
GENE.42887
GENE.428908
GENE.428997
GENE.429005
GENE.429072
GENE.429228
GENE.429246
GENE.429264
GENE.429289
GENE.429297
GENE.429416
GENE.429480
GENE.429509
GENE.429652
GENE.429706
GENE.429734
GENE.429754
GENE.429785
GENE.429913
GENE.429918
GENE.429970
GENE.429976
GENE.429986
GENE.430087
GENE.430152
GENE.43025
GENE.430268
GENE.430294
GENE.430397
GENE.430488
GENE.430520
GENE.430531
GENE.430537
GENE.430610
GENE.430623
GENE.430644
GENE.430764
GENE.430822
GENE.430843
GENE.43087
GENE.430928
GENE.431065
GENE.431083
GENE.43114
GENE.431251
GENE.431304
GENE.43134
GENE.431385
GENE.431524
GENE.431537
GENE.431601
GENE.431613
GENE.431616
GENE.431642
GENE.431662
GENE.431669
GENE.431786
GENE.431824
GENE.431872
GENE.432041
GENE.432045
GENE.43211
GENE.432115
GENE.432154
GENE.432168
GENE.432259
GENE.432340
GENE.432348
GENE.432404
GENE.432431
GENE.432459
GENE.432484
GENE.432489
GENE.432526
GENE.432554
GENE.432642
GENE.432665
GENE.432670
GENE.43272
GENE.432841
GENE.432857
GENE.432903
GENE.432928
GENE.432939
GENE.432988
GENE.433155
GENE.433163
GENE.433206
GENE.433237
GENE.43327
GENE.433412
GENE.433420
GENE.433428
GENE.433488
GENE.433500
GENE.433550
GENE.433598
GENE.43363
GENE.43367
GENE.433774
GENE.43389
GENE.433902
GENE.433946
GENE.434013
GENE.434128
GENE.434176
GENE.434179
GENE.434184
GENE.434193
GENE.434196
GENE.434207
GENE.434329
GENE.434350
GENE.434396
GENE.434449
GENE.434488
GENE.434519
GENE.434537
GENE.43459
GENE.434592
GENE.434593
GENE.434633
GENE.434671
GENE.434736
GENE.434738
GENE.434765
GENE.43483
GENE.434885
GENE.434965
GENE.435002
GENE.435039
GENE.435078
GENE.435099
GENE.435132
GENE.435215
GENE.435234
GENE.435301
GENE.435428
GENE.435443
GENE.435464
GENE.435533
GENE.435556
GENE.435687
GENE.435724
GENE.435794
GENE.435821
GENE.436004
GENE.436013
GENE.436015
GENE.436054
GENE.436062
GENE.436071
GENE.436173
GENE.436189
GENE.436190
GENE.436271
GENE.436377
GENE.436418
GENE.436553
GENE.436609
GENE.436650
GENE.436652
GENE.436668
GENE.436693
GENE.436701
GENE.436745
GENE.436783
GENE.436795
GENE.436843
GENE.436981
GENE.437003
GENE.437049
GENE.43708
GENE.437114
GENE.437139
GENE.437157
GENE.43728
GENE.437326
GENE.437347
GENE.437409
GENE.43746
GENE.437460
GENE.43747
GENE.437614
GENE.437666
GENE.437744
GENE.437761
GENE.437775
GENE.437803
GENE.437813
GENE.437816
GENE.437854
GENE.437901
GENE.437909
GENE.437932
GENE.437937
GENE.438075
GENE.438080
GENE.438095
GENE.438163
GENE.43820
GENE.438247
GENE.43829
GENE.438342
GENE.438345
GENE.438414
GENE.4385
GENE.438586
GENE.438596
GENE.438673
GENE.438719
GENE.438720
GENE.438867
GENE.438947
GENE.439093
GENE.439102
GENE.439118
GENE.439147
GENE.439264
GENE.439284
GENE.439328
GENE.439335
GENE.439345
GENE.439358
GENE.439365
GENE.439406
GENE.439584
GENE.439596
GENE.439654
GENE.43973
GENE.439774
GENE.43984
GENE.439883
GENE.439895
GENE.439974
GENE.440035
GENE.440084
GENE.440126
GENE.440128
GENE.440151
GENE.44017
GENE.44020
GENE.440235
GENE.440247
GENE.44026
GENE.440331
GENE.440333
GENE.440407
GENE.440468
GENE.440596
GENE.440623
GENE.440629
GENE.440637
GENE.44068
GENE.440689
GENE.440755
GENE.440775
GENE.440885
GENE.440934
GENE.44100
GENE.441007
GENE.44104
GENE.441310
GENE.441334
GENE.441403
GENE.441411
GENE.441417
GENE.441503
GENE.441590
GENE.441632
GENE.441645
GENE.441690
GENE.441755
GENE.441859
GENE.44189
GENE.441968
GENE.441969
GENE.441998
GENE.442086
GENE.442119
GENE.44214
GENE.442181
GENE.442206
GENE.442402
GENE.442431
GENE.442451
GENE.442478
GENE.442528
GENE.442544
GENE.442549
GENE.442569
GENE.442577
GENE.442678
GENE.442724
GENE.442816
GENE.442931
GENE.442965
GENE.442995
GENE.443276
GENE.443279
GENE.443312
GENE.443422
GENE.443497
GENE.443543
GENE.443564
GENE.443616
GENE.443631
GENE.443669
GENE.443694
GENE.443746
GENE.443800
GENE.443906
GENE.443911
GENE.443979
GENE.444081
GENE.444112
GENE.444113
GENE.444127
GENE.444171
GENE.444218
GENE.444274
GENE.44444
GENE.444490
GENE.44452
GENE.444547
GENE.444556
GENE.444572
GENE.444586
GENE.444599
GENE.444616
GENE.444622
GENE.444697
GENE.44475
GENE.44483
GENE.444856
GENE.444991
GENE.445027
GENE.445029
GENE.445044
GENE.445070
GENE.445170
GENE.445188
GENE.445310
GENE.445317
GENE.445347
GENE.445404
GENE.445512
GENE.445562
GENE.445586
GENE.445605
GENE.445638
GENE.445659
GENE.445714
GENE.445759
GENE.445856
GENE.445872
GENE.44589
GENE.445943
GENE.44597
GENE.445979
GENE.446024
GENE.446048
GENE.446130
GENE.446154
GENE.44621
GENE.446245
GENE.446282
GENE.446303
GENE.446385
GENE.446503
GENE.446510
GENE.446564
GENE.446576
GENE.446605
GENE.446607
GENE.446666
GENE.446733
GENE.446786
GENE.446816
GENE.446817
GENE.446821
GENE.44683
GENE.44687
GENE.446975
GENE.447033
GENE.447046
GENE.447167
GENE.447261
GENE.447282
GENE.447334
GENE.447427
GENE.447477
GENE.44762
GENE.447708
GENE.447729
GENE.447741
GENE.447747
GENE.447786
GENE.447807
GENE.447914
GENE.448028
GENE.448051
GENE.448074
GENE.448125
GENE.448172
GENE.448392
GENE.448488
GENE.44861
GENE.448695
GENE.448711
GENE.448737
GENE.448759
GENE.44879
GENE.44880
GENE.448816
GENE.448837
GENE.448864
GENE.448890
GENE.448995
GENE.449047
GENE.44908
GENE.449087
GENE.44910
GENE.44911
GENE.449168
GENE.449201
GENE.449244
GENE.44934
GENE.449344
GENE.449412
GENE.44946
GENE.449626
GENE.449666
GENE.449784
GENE.44987
GENE.449895
GENE.449962
GENE.45003
GENE.450172
GENE.450245
GENE.45029
GENE.450311
GENE.450334
GENE.450335
GENE.450502
GENE.450542
GENE.450552
GENE.450587
GENE.450721
GENE.450733
GENE.450771
GENE.45097
GENE.451005
GENE.45106
GENE.451097
GENE.451149
GENE.451150
GENE.45118
GENE.451291
GENE.451323
GENE.451499
GENE.451511
GENE.451705
GENE.45175
GENE.451769
GENE.45179
GENE.451826
GENE.451850
GENE.451958
GENE.451999
GENE.452050
GENE.452078
GENE.452201
GENE.452297
GENE.452325
GENE.452339
GENE.45238
GENE.452418
GENE.452523
GENE.45259
GENE.452608
GENE.452737
GENE.452753
GENE.452816
GENE.452980
GENE.452986
GENE.453011
GENE.453101
GENE.453105
GENE.453147
GENE.453199
GENE.453255
GENE.45341
GENE.453421
GENE.453597
GENE.45362
GENE.453627
GENE.453703
GENE.453705
GENE.453772
GENE.453783
GENE.453896
GENE.453967
GENE.454028
GENE.454044
GENE.454148
GENE.454207
GENE.454216
GENE.454217
GENE.454266
GENE.454273
GENE.454379
GENE.454495
GENE.454501
GENE.454518
GENE.454549
GENE.454556
GENE.45457
GENE.454583
GENE.454594
GENE.45471
GENE.454729
GENE.45487
GENE.454970
GENE.454998
GENE.455101
GENE.455136
GENE.455152
GENE.455233
GENE.455265
GENE.455283
GENE.455312
GENE.455367
GENE.455429
GENE.45551
GENE.455626
GENE.455691
GENE.455711
GENE.455751
GENE.455780
GENE.45590
GENE.455912
GENE.45597
GENE.456002
GENE.456049
GENE.456087
GENE.45612
GENE.456150
GENE.456164
GENE.45617
GENE.456191
GENE.456212
GENE.456235
GENE.456317
GENE.456378
GENE.456429
GENE.456440
GENE.456465
GENE.456482
GENE.456606
GENE.456677
GENE.456799
GENE.456827
GENE.456905
GENE.456912
GENE.456935
GENE.457021
GENE.457035
GENE.457037
GENE.457103
GENE.457119
GENE.457120
GENE.457160
GENE.457221
GENE.45726
GENE.457304
GENE.457357
GENE.457374
GENE.457443
GENE.457601
GENE.457685
GENE.457770
GENE.457790
GENE.457803
GENE.457872
GENE.457873
GENE.457949
GENE.457980
GENE.457985
GENE.458039
GENE.458059
GENE.458097
GENE.45813
GENE.45816
GENE.458161
GENE.458224
GENE.45826
GENE.458265
GENE.458284
GENE.458299
GENE.458421
GENE.458489
GENE.458648
GENE.45865
GENE.458701
GENE.458720
GENE.45884
GENE.458977
GENE.458992
GENE.458999
GENE.459082
GENE.45914
GENE.459241
GENE.459244
GENE.459262
GENE.459354
GENE.459444
GENE.459515
GENE.459626
GENE.459673
GENE.45970
GENE.459755
GENE.45978
GENE.459831
GENE.459870
GENE.459996
GENE.460052
GENE.46012
GENE.460169
GENE.460210
GENE.460252
GENE.460275
GENE.460304
GENE.460318
GENE.460323
GENE.460465
GENE.460478
GENE.460501
GENE.460645
GENE.460710
GENE.460721
GENE.46096
GENE.461041
GENE.461106
GENE.461185
GENE.461216
GENE.461260
GENE.461314
GENE.461330
GENE.461431
GENE.461432
GENE.461458
GENE.461642
GENE.461736
GENE.461751
GENE.461781
GENE.461862
GENE.462063
GENE.462084
GENE.462102
GENE.462117
GENE.462285
GENE.462302
GENE.46234
GENE.462364
GENE.462378
GENE.462385
GENE.462422
GENE.462447
GENE.462449
GENE.462457
GENE.462466
GENE.462508
GENE.462537
GENE.462548
GENE.46258
GENE.462665
GENE.462678
GENE.462773
GENE.462829
GENE.462862
GENE.462880
GENE.462917
GENE.463027
GENE.463133
GENE.463141
GENE.463142
GENE.463159
GENE.463178
GENE.46319
GENE.463237
GENE.463291
GENE.463295
GENE.463352
GENE.46338
GENE.463413
GENE.463418
GENE.46342
GENE.463422
GENE.463451
GENE.463455
GENE.46348
GENE.463513
GENE.46360
GENE.463608
GENE.463668
GENE.463695
GENE.463724
GENE.463768
GENE.463901
GENE.46392
GENE.46396
GENE.464000
GENE.464027
GENE.464306
GENE.464385
GENE.46443
GENE.464457
GENE.464461
GENE.46453
GENE.464538
GENE.464553
GENE.464568
GENE.46458
GENE.46461
GENE.464623
GENE.464626
GENE.464634
GENE.464734
GENE.464754
GENE.464765
GENE.464808
GENE.46481
GENE.464875
GENE.465127
GENE.465135
GENE.465141
GENE.465194
GENE.465275
GENE.46529
GENE.465343
GENE.465353
GENE.465443
GENE.46552
GENE.465533
GENE.465588
GENE.465613
GENE.465704
GENE.465713
GENE.465744
GENE.465772
GENE.465790
GENE.465827
GENE.465863
GENE.466005
GENE.466012
GENE.46607
GENE.466086
GENE.466142
GENE.466151
GENE.46617
GENE.466301
GENE.466360
GENE.466380
GENE.466389
GENE.466392
GENE.466395
GENE.466407
GENE.466481
GENE.466566
GENE.46659
GENE.466622
GENE.466647
GENE.466697
GENE.466852
GENE.466884
GENE.466892
GENE.466934
GENE.4670
GENE.467004
GENE.467110
GENE.467112
GENE.46713
GENE.46725
GENE.467253
GENE.467255
GENE.467293
GENE.46740
GENE.467409
GENE.467484
GENE.467497
GENE.467544
GENE.467599
GENE.467808
GENE.467816
GENE.467927
GENE.467930
GENE.468074
GENE.468126
GENE.468127
GENE.468224
GENE.46823
GENE.468237
GENE.468262
GENE.46829
GENE.468400
GENE.468429
GENE.468441
GENE.468464
GENE.468484
GENE.468499
GENE.46859
GENE.468686
GENE.46870
GENE.468871
GENE.46888
GENE.468892
GENE.468952
GENE.468993
GENE.469004
GENE.469065
GENE.469183
GENE.469188
GENE.469252
GENE.469335
GENE.469446
GENE.469519
GENE.469583
GENE.469657
GENE.469663
GENE.469713
GENE.469758
GENE.469948
GENE.470026
GENE.470029
GENE.470125
GENE.470163
GENE.470291
GENE.470323
GENE.47038
GENE.470433
GENE.47052
GENE.47055
GENE.470550
GENE.470557
GENE.470602
GENE.470632
GENE.470637
GENE.470641
GENE.470661
GENE.470725
GENE.470753
GENE.470816
GENE.47082
GENE.470851
GENE.470878
GENE.47091
GENE.470993
GENE.471070
GENE.471153
GENE.471338
GENE.471365
GENE.471418
GENE.471601
GENE.471608
GENE.471624
GENE.471711
GENE.471715
GENE.471717
GENE.471731
GENE.471764
GENE.471783
GENE.471819
GENE.471858
GENE.471943
GENE.471944
GENE.472171
GENE.472288
GENE.472299
GENE.472306
GENE.472335
GENE.472346
GENE.47236
GENE.472363
GENE.472393
GENE.472442
GENE.472451
GENE.47246
GENE.47249
GENE.472496
GENE.472502
GENE.472559
GENE.472611
GENE.472625
GENE.472667
GENE.472674
GENE.472762
GENE.472825
GENE.472827
GENE.472881
GENE.472912
GENE.472918
GENE.472951
GENE.472987
GENE.472997
GENE.473017
GENE.473105
GENE.473166
GENE.473229
GENE.47323
GENE.473261
GENE.473299
GENE.473330
GENE.473346
GENE.473352
GENE.473386
GENE.473479
GENE.473489
GENE.473497
GENE.473528
GENE.473663
GENE.473696
GENE.473740
GENE.473743
GENE.473770
GENE.47380
GENE.473835
GENE.473880
GENE.473918
GENE.473943
GENE.474000
GENE.474141
GENE.474142
GENE.474162
GENE.474178
GENE.47418
GENE.474212
GENE.474228
GENE.47423
GENE.474295
GENE.474404
GENE.474406
GENE.474422
GENE.474462
GENE.474521
GENE.474525
GENE.474570
GENE.474612
GENE.474618
GENE.474625
GENE.474708
GENE.47490
GENE.474907
GENE.474967
GENE.475015
GENE.475054
GENE.475069
GENE.475079
GENE.475212
GENE.475306
GENE.475395
GENE.475399
GENE.475427
GENE.475541
GENE.475542
GENE.475614
GENE.475688
GENE.475778
GENE.475826
GENE.475910
GENE.476057
GENE.47611
GENE.476190
GENE.47636
GENE.476481
GENE.476616
GENE.476619
GENE.476627
GENE.476700
GENE.476713
GENE.47676
GENE.476787
GENE.476834
GENE.47688
GENE.476898
GENE.476942
GENE.476954
GENE.476982
GENE.476999
GENE.477078
GENE.477082
GENE.47709
GENE.477207
GENE.477279
GENE.477389
GENE.477498
GENE.477512
GENE.477650
GENE.477727
GENE.477739
GENE.477828
GENE.477840
GENE.477872
GENE.477888
GENE.477971
GENE.478047
GENE.478048
GENE.478076
GENE.478111
GENE.478134
GENE.478203
GENE.478292
GENE.478359
GENE.478409
GENE.478421
GENE.478432
GENE.478629
GENE.47863
GENE.478644
GENE.478679
GENE.478701
GENE.478797
GENE.478973
GENE.479045
GENE.479055
GENE.479169
GENE.479267
GENE.47927
GENE.479394
GENE.479422
GENE.479425
GENE.47949
GENE.479491
GENE.479563
GENE.479644
GENE.479682
GENE.479871
GENE.479902
GENE.479912
GENE.479994
GENE.480018
GENE.480092
GENE.48016
GENE.480187
GENE.48019
GENE.48040
GENE.480401
GENE.480468
GENE.480509
GENE.480520
GENE.480555
GENE.480590
GENE.480591
GENE.480659
GENE.480746
GENE.480755
GENE.48077
GENE.4808
GENE.480811
GENE.480823
GENE.480890
GENE.480907
GENE.480919
GENE.480998
GENE.481051
GENE.481088
GENE.48109
GENE.481155
GENE.481166
GENE.481167
GENE.48121
GENE.481316
GENE.481339
GENE.481341
GENE.481534
GENE.481594
GENE.481646
GENE.48166
GENE.481660
GENE.481686
GENE.481737
GENE.481747
GENE.48176
GENE.481799
GENE.481869
GENE.481920
GENE.481939
GENE.481986
GENE.482177
GENE.482209
GENE.482215
GENE.482240
GENE.482268
GENE.482353
GENE.482361
GENE.482367
GENE.482448
GENE.482627
GENE.482694
GENE.482753
GENE.482754
GENE.482834
GENE.482903
GENE.482908
GENE.482967
GENE.483108
GENE.483161
GENE.483192
GENE.483206
GENE.483234
GENE.483245
GENE.483457
GENE.483555
GENE.483577
GENE.483593
GENE.483612
GENE.483613
GENE.483618
GENE.483710
GENE.483730
GENE.483756
GENE.483953
GENE.483974
GENE.484055
GENE.484091
GENE.484156
GENE.484178
GENE.484253
GENE.484255
GENE.484263
GENE.484277
GENE.484383
GENE.484607
GENE.484661
GENE.484678
GENE.484688
GENE.484833
GENE.484869
GENE.484871
GENE.484979
GENE.485110
GENE.485142
GENE.485150
GENE.485170
GENE.485189
GENE.485281
GENE.485291
GENE.485423
GENE.485463
GENE.485531
GENE.485604
GENE.485776
GENE.485896
GENE.485941
GENE.485961
GENE.485995
GENE.486024
GENE.486113
GENE.486201
GENE.486302
GENE.486329
GENE.486357
GENE.486420
GENE.486573
GENE.486606
GENE.486675
GENE.486800
GENE.486829
GENE.486859
GENE.486931
GENE.487033
GENE.487093
GENE.487172
GENE.487194
GENE.48720
GENE.487223
GENE.487238
GENE.487260
GENE.48734
GENE.487432
GENE.487544
GENE.487547
GENE.487670
GENE.48775
GENE.487769
GENE.487886
GENE.487978
GENE.488016
GENE.488076
GENE.488195
GENE.488197
GENE.488238
GENE.488278
GENE.488335
GENE.488357
GENE.4884
GENE.488457
GENE.488478
GENE.488488
GENE.488567
GENE.488583
GENE.488616
GENE.488628
GENE.488647
GENE.488661
GENE.488708
GENE.488745
GENE.488751
GENE.488817
GENE.488830
GENE.488865
GENE.488900
GENE.488914
GENE.488930
GENE.488931
GENE.48901
GENE.489039
GENE.489143
GENE.489151
GENE.489256
GENE.489288
GENE.489313
GENE.489317
GENE.489337
GENE.489364
GENE.489382
GENE.489491
GENE.489573
GENE.489602
GENE.489612
GENE.489642
GENE.489672
GENE.489727
GENE.489815
GENE.489845
GENE.489888
GENE.489985
GENE.489987
GENE.490163
GENE.490226
GENE.490300
GENE.490470
GENE.490541
GENE.490551
GENE.49059
GENE.490645
GENE.490706
GENE.490731
GENE.490741
GENE.490797
GENE.491093
GENE.491106
GENE.491169
GENE.491172
GENE.491273
GENE.491288
GENE.491333
GENE.491352
GENE.491387
GENE.49144
GENE.491463
GENE.491541
GENE.491583
GENE.49164
GENE.491651
GENE.491653
GENE.491708
GENE.491709
GENE.491750
GENE.491755
GENE.491758
GENE.49179
GENE.491803
GENE.491845
GENE.491873
GENE.491975
GENE.492011
GENE.492019
GENE.492028
GENE.492054
GENE.49209
GENE.492113
GENE.492194
GENE.492229
GENE.492437
GENE.492465
GENE.492477
GENE.492488
GENE.492499
GENE.492573
GENE.492575
GENE.492580
GENE.492584
GENE.492589
GENE.49267
GENE.492689
GENE.493017
GENE.49312
GENE.493141
GENE.493148
GENE.493159
GENE.493183
GENE.493215
GENE.493245
GENE.493292
GENE.493314
GENE.493322
GENE.493329
GENE.493340
GENE.49336
GENE.493397
GENE.493399
GENE.493582
GENE.493664
GENE.493710
GENE.493717
GENE.493729
GENE.49373
GENE.49376
GENE.49378
GENE.493786
GENE.493852
GENE.493884
GENE.493885
GENE.493947
GENE.493963
GENE.494048
GENE.494151
GENE.494287
GENE.49434
GENE.49458
GENE.494636
GENE.494701
GENE.494715
GENE.494716
GENE.49472
GENE.494774
GENE.494778
GENE.494917
GENE.494977
GENE.495002
GENE.49501
GENE.495037
GENE.495062
GENE.495227
GENE.495228
GENE.495237
GENE.495321
GENE.495376
GENE.495398
GENE.495415
GENE.495526
GENE.495540
GENE.495702
GENE.495770
GENE.495949
GENE.496047
GENE.49609
GENE.496131
GENE.496341
GENE.496395
GENE.496498
GENE.496550
GENE.496598
GENE.496746
GENE.496771
GENE.496831
GENE.496892
GENE.497027
GENE.497062
GENE.497069
GENE.497120
GENE.497123
GENE.497225
GENE.497237
GENE.497242
GENE.497275
GENE.497320
GENE.497443
GENE.497511
GENE.49754
GENE.497585
GENE.497789
GENE.497936
GENE.498147
GENE.498152
GENE.498155
GENE.498170
GENE.498203
GENE.49827
GENE.498384
GENE.498469
GENE.498479
GENE.498559
GENE.49864
GENE.498688
GENE.498715
GENE.498786
GENE.498852
GENE.498880
GENE.498892
GENE.499004
GENE.499007
GENE.499013
GENE.499014
GENE.49906
GENE.499139
GENE.499192
GENE.499239
GENE.499258
GENE.499262
GENE.499274
GENE.499410
GENE.499418
GENE.499439
GENE.499451
GENE.49946
GENE.499500
GENE.499582
GENE.499641
GENE.499739
GENE.499744
GENE.49985
GENE.499872
GENE.499939
GENE.49994
GENE.499970
GENE.500046
GENE.500061
GENE.500129
GENE.500204
GENE.500221
GENE.500307
GENE.500331
GENE.500500
GENE.500505
GENE.500522
GENE.500562
GENE.500673
GENE.500716
GENE.500920
GENE.500934
GENE.501000
GENE.501258
GENE.501280
GENE.501313
GENE.501415
GENE.501416
GENE.501423
GENE.501513
GENE.501514
GENE.501593
GENE.501680
GENE.502013
GENE.502031
GENE.502099
GENE.502403
GENE.502498
GENE.502531
GENE.50264
GENE.502694
GENE.502734
GENE.502764
GENE.502812
GENE.50287
GENE.502874
GENE.50291
GENE.50292
GENE.502974
GENE.502987
GENE.503047
GENE.503048
GENE.503085
GENE.5031
GENE.503120
GENE.503143
GENE.503212
GENE.503283
GENE.503364
GENE.503402
GENE.503453
GENE.503457
GENE.503522
GENE.503721
GENE.503764
GENE.50378
GENE.503785
GENE.503820
GENE.503864
GENE.503906
GENE.503947
GENE.503957
GENE.504006
GENE.504048
GENE.504055
GENE.504084
GENE.504208
GENE.504298
GENE.504300
GENE.504374
GENE.504383
GENE.504431
GENE.504586
GENE.504608
GENE.504610
GENE.504622
GENE.504640
GENE.504787
GENE.50480
GENE.504873
GENE.504881
GENE.504963
GENE.505015
GENE.505058
GENE.50511
GENE.505276
GENE.505329
GENE.50544
GENE.505459
GENE.505462
GENE.505465
GENE.50550
GENE.505561
GENE.505681
GENE.505803
GENE.505807
GENE.505930
GENE.505942
GENE.505957
GENE.505974
GENE.506056
GENE.506084
GENE.506091
GENE.506123
GENE.506171
GENE.506204
GENE.506337
GENE.506437
GENE.506475
GENE.50662
GENE.506627
GENE.506656
GENE.5068
GENE.506848
GENE.506886
GENE.506905
GENE.506914
GENE.50692
GENE.506952
GENE.507016
GENE.507120
GENE.507136
GENE.507156
GENE.507226
GENE.507282
GENE.50730
GENE.507356
GENE.507394
GENE.507399
GENE.507412
GENE.507433
GENE.507522
GENE.507600
GENE.507774
GENE.507823
GENE.507842
GENE.507846
GENE.507862
GENE.508100
GENE.508128
GENE.50815
GENE.508200
GENE.508201
GENE.508256
GENE.508263
GENE.508320
GENE.508404
GENE.508420
GENE.508432
GENE.508461
GENE.508537
GENE.50856
GENE.508574
GENE.508586
GENE.508603
GENE.508664
GENE.508680
GENE.508714
GENE.508732
GENE.508860
GENE.508892
GENE.50892
GENE.508972
GENE.509050
GENE.509086
GENE.509124
GENE.509195
GENE.509271
GENE.509341
GENE.509486
GENE.509526
GENE.50954
GENE.509545
GENE.509569
GENE.509634
GENE.509681
GENE.50969
GENE.509714
GENE.509727
GENE.509738
GENE.509744
GENE.509748
GENE.509783
GENE.509852
GENE.509857
GENE.50989
GENE.509923
GENE.510059
GENE.510117
GENE.510124
GENE.510142
GENE.51028
GENE.510497
GENE.510517
GENE.510593
GENE.510628
GENE.510634
GENE.510647
GENE.510660
GENE.510672
GENE.5107
GENE.510740
GENE.51082
GENE.510828
GENE.51091
GENE.510949
GENE.511028
GENE.511050
GENE.511174
GENE.51119
GENE.51122
GENE.511247
GENE.51130
GENE.511320
GENE.511459
GENE.511530
GENE.511551
GENE.511565
GENE.511705
GENE.511789
GENE.511835
GENE.511953
GENE.512058
GENE.512177
GENE.512199
GENE.512227
GENE.512280
GENE.512389
GENE.512419
GENE.512614
GENE.512630
GENE.512658
GENE.512711
GENE.51274
GENE.512789
GENE.512881
GENE.512940
GENE.513046
GENE.513092
GENE.513121
GENE.513182
GENE.51321
GENE.513212
GENE.513302
GENE.513430
GENE.51348
GENE.5135
GENE.513604
GENE.513756
GENE.513839
GENE.513860
GENE.513871
GENE.513883
GENE.513893
GENE.513923
GENE.513934
GENE.513964
GENE.513994
GENE.514012
GENE.514016
GENE.5142
GENE.514360
GENE.514483
GENE.514535
GENE.51454
GENE.514694
GENE.514698
GENE.514701
GENE.514783
GENE.5148
GENE.514800
GENE.514841
GENE.514884
GENE.514894
GENE.514964
GENE.514978
GENE.515056
GENE.515101
GENE.515171
GENE.515266
GENE.515372
GENE.515454
GENE.515490
GENE.515507
GENE.515675
GENE.515752
GENE.515806
GENE.515836
GENE.515865
GENE.515879
GENE.51594
GENE.516019
GENE.516147
GENE.516288
GENE.516352
GENE.516353
GENE.516357
GENE.516426
GENE.516444
GENE.516540
GENE.516585
GENE.516618
GENE.516646
GENE.516648
GENE.516696
GENE.516749
GENE.51677
GENE.516825
GENE.516921
GENE.517070
GENE.517089
GENE.517099
GENE.517134
GENE.517164
GENE.517255
GENE.517321
GENE.517322
GENE.517339
GENE.517403
GENE.517407
GENE.51742
GENE.517673
GENE.517677
GENE.517684
GENE.517685
GENE.517693
GENE.517802
GENE.517865
GENE.517965
GENE.517977
GENE.517980
GENE.518046
GENE.518050
GENE.518054
GENE.518087
GENE.518091
GENE.518100
GENE.518141
GENE.518176
GENE.518200
GENE.518290
GENE.518334
GENE.518438
GENE.518510
GENE.518522
GENE.51854
GENE.518607
GENE.518740
GENE.518781
GENE.518796
GENE.518802
GENE.518812
GENE.518851
GENE.51896
GENE.51899
GENE.519036
GENE.519137
GENE.519151
GENE.519155
GENE.519156
GENE.519207
GENE.519235
GENE.519281
GENE.519487
GENE.519497
GENE.519542
GENE.519557
GENE.519613
GENE.519637
GENE.51965
GENE.519690
GENE.519697
GENE.519714
GENE.519784
GENE.519803
GENE.519813
GENE.519852
GENE.520036
GENE.520052
GENE.520102
GENE.520117
GENE.520217
GENE.520244
GENE.520259
GENE.520429
GENE.520435
GENE.520453
GENE.520468
GENE.520475
GENE.52049
GENE.520513
GENE.520562
GENE.52061
GENE.520633
GENE.520714
GENE.520716
GENE.520761
GENE.520893
GENE.520978
GENE.521001
GENE.521038
GENE.521143
GENE.521252
GENE.521269
GENE.521281
GENE.521321
GENE.521322
GENE.521448
GENE.521563
GENE.521639
GENE.521661
GENE.521756
GENE.521809
GENE.521819
GENE.521822
GENE.52185
GENE.521852
GENE.521863
GENE.521893
GENE.521912
GENE.521957
GENE.522002
GENE.522025
GENE.522045
GENE.522074
GENE.522116
GENE.522235
GENE.522242
GENE.522318
GENE.522352
GENE.522354
GENE.522371
GENE.522526
GENE.522540
GENE.522595
GENE.522607
GENE.522618
GENE.522627
GENE.522684
GENE.522732
GENE.522761
GENE.522776
GENE.522798
GENE.522811
GENE.522826
GENE.522834
GENE.522927
GENE.522954
GENE.523036
GENE.523097
GENE.523125
GENE.523164
GENE.523220
GENE.523231
GENE.523331
GENE.523333
GENE.523429
GENE.52346
GENE.52361
GENE.523623
GENE.523660
GENE.523688
GENE.523692
GENE.52373
GENE.52382
GENE.523898
GENE.523992
GENE.524018
GENE.524056
GENE.524067
GENE.524090
GENE.524104
GENE.524180
GENE.524181
GENE.524185
GENE.524190
GENE.524312
GENE.524317
GENE.524374
GENE.524396
GENE.524413
GENE.524563
GENE.524570
GENE.524572
GENE.524632
GENE.524638
GENE.524644
GENE.524683
GENE.524731
GENE.524741
GENE.524744
GENE.524796
GENE.524823
GENE.524825
GENE.5249
GENE.524904
GENE.524981
GENE.52503
GENE.525042
GENE.525048
GENE.52512
GENE.525152
GENE.525186
GENE.525199
GENE.525289
GENE.525384
GENE.525392
GENE.525422
GENE.525429
GENE.525449
GENE.525577
GENE.525622
GENE.525635
GENE.525656
GENE.525663
GENE.525695
GENE.525720
GENE.525729
GENE.525835
GENE.525868
GENE.525920
GENE.525972
GENE.525977
GENE.526017
GENE.526026
GENE.526035
GENE.526064
GENE.52608
GENE.526088
GENE.526145
GENE.526200
GENE.526274
GENE.526301
GENE.526304
GENE.526321
GENE.526329
GENE.526434
GENE.526491
GENE.52652
GENE.526541
GENE.526576
GENE.526585
GENE.526599
GENE.526605
GENE.526683
GENE.526698
GENE.526700
GENE.526716
GENE.526772
GENE.526799
GENE.526838
GENE.526853
GENE.526908
GENE.526922
GENE.526934
GENE.526982
GENE.526983
GENE.527019
GENE.527070
GENE.527120
GENE.527155
GENE.527162
GENE.527246
GENE.527265
GENE.52734
GENE.527455
GENE.527483
GENE.527518
GENE.527549
GENE.527672
GENE.527706
GENE.5278
GENE.52782
GENE.52788
GENE.527919
GENE.527923
GENE.528141
GENE.528226
GENE.528232
GENE.528286
GENE.528305
GENE.528312
GENE.528386
GENE.528442
GENE.528456
GENE.528580
GENE.528720
GENE.528767
GENE.528852
GENE.528993
GENE.529079
GENE.529214
GENE.529234
GENE.529286
GENE.529290
GENE.529296
GENE.529382
GENE.529542
GENE.529553
GENE.52957
GENE.529634
GENE.529671
GENE.529789
GENE.529790
GENE.52982
GENE.529837
GENE.52986
GENE.529888
GENE.529891
GENE.529927
GENE.529950
GENE.529966
GENE.530115
GENE.530125
GENE.530144
GENE.530166
GENE.530176
GENE.530252
GENE.530299
GENE.530395
GENE.530441
GENE.530453
GENE.530471
GENE.530477
GENE.530551
GENE.530675
GENE.530725
GENE.530793
GENE.530819
GENE.530872
GENE.530896
GENE.530920
GENE.530978
GENE.531037
GENE.531067
GENE.531109
GENE.531450
GENE.531463
GENE.531472
GENE.531475
GENE.531478
GENE.531559
GENE.531574
GENE.531596
GENE.53161
GENE.531621
GENE.531652
GENE.531814
GENE.531830
GENE.532013
GENE.532016
GENE.532050
GENE.532088
GENE.5321
GENE.53210
GENE.532117
GENE.532201
GENE.532243
GENE.532300
GENE.53234
GENE.532359
GENE.532379
GENE.532460
GENE.53252
GENE.532599
GENE.532696
GENE.53277
GENE.532888
GENE.532894
GENE.532923
GENE.532952
GENE.533042
GENE.533198
GENE.53332
GENE.533384
GENE.53339
GENE.533402
GENE.533455
GENE.533484
GENE.533525
GENE.533583
GENE.533596
GENE.533608
GENE.533634
GENE.533669
GENE.533693
GENE.533768
GENE.533829
GENE.533896
GENE.534021
GENE.534068
GENE.534137
GENE.53414
GENE.534171
GENE.534231
GENE.534385
GENE.534411
GENE.534446
GENE.534545
GENE.534702
GENE.534731
GENE.534763
GENE.534764
GENE.534839
GENE.534852
GENE.534884
GENE.534957
GENE.53511
GENE.535113
GENE.535174
GENE.535198
GENE.535211
GENE.535229
GENE.535293
GENE.535332
GENE.535334
GENE.535343
GENE.535350
GENE.535462
GENE.535477
GENE.53551
GENE.53558
GENE.535621
GENE.535632
GENE.535640
GENE.53566
GENE.53579
GENE.535811
GENE.535814
GENE.535840
GENE.535872
GENE.535890
GENE.535912
GENE.535913
GENE.535935
GENE.535970
GENE.535999
GENE.536014
GENE.536017
GENE.536075
GENE.536124
GENE.536162
GENE.536189
GENE.53624
GENE.536243
GENE.536344
GENE.536483
GENE.536559
GENE.536606
GENE.536623
GENE.536633
GENE.536650
GENE.536651
GENE.536696
GENE.536731
GENE.536733
GENE.536757
GENE.536771
GENE.536778
GENE.5368
GENE.536814
GENE.536898
GENE.536941
GENE.53703
GENE.537033
GENE.53708
GENE.537111
GENE.537258
GENE.537389
GENE.53744
GENE.537492
GENE.53752
GENE.537531
GENE.537537
GENE.537589
GENE.537602
GENE.537614
GENE.537639
GENE.537640
GENE.537645
GENE.537663
GENE.537708
GENE.537728
GENE.537855
GENE.537983
GENE.538059
GENE.538143
GENE.53819
GENE.538259
GENE.538328
GENE.538350
GENE.538476
GENE.538498
GENE.538606
GENE.538662
GENE.538680
GENE.538696
GENE.538705
GENE.538716
GENE.53872
GENE.53883
GENE.538849
GENE.538885
GENE.538939
GENE.538956
GENE.53910
GENE.53954
GENE.53967
GENE.53974
GENE.53980
GENE.53986
GENE.54004
GENE.5408
GENE.54130
GENE.5416
GENE.542
GENE.54234
GENE.54495
GENE.54501
GENE.5460
GENE.54607
GENE.54628
GENE.5467
GENE.54707
GENE.5475
GENE.54804
GENE.54864
GENE.54937
GENE.5495
GENE.54951
GENE.55041
GENE.55054
GENE.55056
GENE.5510
GENE.55323
GENE.55416
GENE.55417
GENE.55426
GENE.55451
GENE.5547
GENE.55623
GENE.55765
GENE.55778
GENE.55888
GENE.55913
GENE.55916
GENE.55953
GENE.56001
GENE.56030
GENE.56043
GENE.56092
GENE.56132
GENE.56133
GENE.56191
GENE.56194
GENE.56213
GENE.56231
GENE.5629
GENE.56346
GENE.56364
GENE.56458
GENE.5650
GENE.56601
GENE.56605
GENE.56617
GENE.56626
GENE.56717
GENE.56973
GENE.5701
GENE.57021
GENE.57071
GENE.57083
GENE.57090
GENE.57159
GENE.57209
GENE.57247
GENE.57296
GENE.57297
GENE.57298
GENE.57315
GENE.57362
GENE.5748
GENE.57538
GENE.57674
GENE.5768
GENE.57747
GENE.57785
GENE.578
GENE.57858
GENE.57872
GENE.57950
GENE.57978
GENE.58074
GENE.58174
GENE.58228
GENE.58269
GENE.58287
GENE.58309
GENE.58446
GENE.58467
GENE.58634
GENE.58639
GENE.58687
GENE.58730
GENE.58862
GENE.5887
GENE.58943
GENE.5901
GENE.59010
GENE.59025
GENE.59035
GENE.59053
GENE.59261
GENE.59295
GENE.59304
GENE.59426
GENE.59497
GENE.59577
GENE.59578
GENE.5964
GENE.59762
GENE.5983
GENE.59839
GENE.60013
GENE.60058
GENE.60215
GENE.60290
GENE.60326
GENE.60351
GENE.60402
GENE.60415
GENE.60562
GENE.60594
GENE.60610
GENE.60611
GENE.60690
GENE.60701
GENE.6082
GENE.60858
GENE.6086
GENE.60912
GENE.60988
GENE.61000
GENE.6101
GENE.61041
GENE.61101
GENE.61141
GENE.61163
GENE.61210
GENE.61218
GENE.6124
GENE.61280
GENE.61340
GENE.61411
GENE.61423
GENE.61450
GENE.61453
GENE.61514
GENE.6156
GENE.61751
GENE.61777
GENE.61811
GENE.61849
GENE.61854
GENE.6189
GENE.61893
GENE.6193
GENE.61948
GENE.6195
GENE.61952
GENE.62040
GENE.62091
GENE.62101
GENE.62119
GENE.6213
GENE.62211
GENE.62223
GENE.6223
GENE.62281
GENE.62310
GENE.6251
GENE.62583
GENE.6263
GENE.62668
GENE.62701
GENE.62706
GENE.62739
GENE.62897
GENE.62914
GENE.62925
GENE.62982
GENE.630
GENE.63157
GENE.6318
GENE.63246
GENE.63248
GENE.63269
GENE.6330
GENE.63318
GENE.63333
GENE.6337
GENE.63370
GENE.63489
GENE.63494
GENE.63571
GENE.63572
GENE.63595
GENE.63710
GENE.6372
GENE.63758
GENE.63788
GENE.63832
GENE.63882
GENE.64006
GENE.64027
GENE.64033
GENE.64089
GENE.64110
GENE.64142
GENE.64150
GENE.64182
GENE.64189
GENE.64254
GENE.64274
GENE.64308
GENE.64381
GENE.64402
GENE.64426
GENE.64480
GENE.64510
GENE.6452
GENE.64609
GENE.6461
GENE.64617
GENE.6468
GENE.64691
GENE.64811
GENE.64826
GENE.64831
GENE.64853
GENE.64892
GENE.64904
GENE.64924
GENE.64958
GENE.65017
GENE.65063
GENE.65067
GENE.65256
GENE.65265
GENE.65279
GENE.65286
GENE.65340
GENE.65384
GENE.65390
GENE.6541
GENE.65436
GENE.65586
GENE.6574
GENE.65740
GENE.65853
GENE.65877
GENE.6594
GENE.66005
GENE.66014
GENE.66126
GENE.6628
GENE.6630
GENE.66302
GENE.66304
GENE.66319
GENE.66442
GENE.66452
GENE.66487
GENE.66500
GENE.66510
GENE.66585
GENE.66602
GENE.66627
GENE.66633
GENE.66686
GENE.66698
GENE.66829
GENE.6687
GENE.6697
GENE.67144
GENE.67163
GENE.67173
GENE.67201
GENE.67322
GENE.67332
GENE.67384
GENE.67474
GENE.67628
GENE.67635
GENE.67693
GENE.67744
GENE.67767
GENE.6781
GENE.6782
GENE.67834
GENE.67943
GENE.68026
GENE.68059
GENE.68105
GENE.68150
GENE.68216
GENE.68239
GENE.68260
GENE.68334
GENE.68486
GENE.68537
GENE.68663
GENE.68711
GENE.68892
GENE.69002
GENE.69035
GENE.69096
GENE.69174
GENE.69228
GENE.69249
GENE.69341
GENE.69430
GENE.69431
GENE.69456
GENE.69576
GENE.69685
GENE.6969
GENE.698
GENE.69853
GENE.69868
GENE.6988
GENE.69910
GENE.70011
GENE.70069
GENE.70092
GENE.70125
GENE.70140
GENE.70174
GENE.70201
GENE.70253
GENE.70269
GENE.70287
GENE.70339
GENE.7038
GENE.70409
GENE.70415
GENE.70462
GENE.70501
GENE.70515
GENE.70545
GENE.70561
GENE.70714
GENE.70746
GENE.70765
GENE.70766
GENE.70803
GENE.70822
GENE.70938
GENE.70969
GENE.70978
GENE.71020
GENE.71103
GENE.71141
GENE.71241
GENE.71275
GENE.71344
GENE.71345
GENE.71355
GENE.71487
GENE.71543
GENE.71651
GENE.71734
GENE.71739
GENE.71759
GENE.71766
GENE.71827
GENE.71850
GENE.71866
GENE.71897
GENE.71998
GENE.7200
GENE.7206
GENE.72088
GENE.7215
GENE.72163
GENE.72201
GENE.72219
GENE.72233
GENE.72242
GENE.72292
GENE.72306
GENE.72361
GENE.72400
GENE.72440
GENE.7246
GENE.72503
GENE.72532
GENE.7270
GENE.72779
GENE.72889
GENE.73000
GENE.73007
GENE.73097
GENE.73123
GENE.73225
GENE.73299
GENE.73322
GENE.73341
GENE.73439
GENE.73465
GENE.7347
GENE.73493
GENE.73499
GENE.73500
GENE.73526
GENE.73576
GENE.73620
GENE.73663
GENE.73691
GENE.73749
GENE.73789
GENE.7382
GENE.73855
GENE.73891
GENE.73968
GENE.74024
GENE.74042
GENE.74045
GENE.74056
GENE.74067
GENE.74123
GENE.74151
GENE.74235
GENE.7440
GENE.7462
GENE.74688
GENE.74863
GENE.74893
GENE.74965
GENE.75049
GENE.75215
GENE.75281
GENE.75423
GENE.75534
GENE.75579
GENE.75583
GENE.75788
GENE.75864
GENE.7588
GENE.76023
GENE.76166
GENE.76203
GENE.76288
GENE.76361
GENE.76363
GENE.76375
GENE.76529
GENE.76534
GENE.76617
GENE.76631
GENE.7669
GENE.76706
GENE.7676
GENE.76897
GENE.7702
GENE.77028
GENE.77051
GENE.77235
GENE.77273
GENE.77348
GENE.77365
GENE.77376
GENE.77425
GENE.77431
GENE.77517
GENE.77582
GENE.77601
GENE.77716
GENE.77758
GENE.77963
GENE.78
GENE.7800
GENE.78018
GENE.78021
GENE.78064
GENE.78275
GENE.783
GENE.78304
GENE.78344
GENE.78431
GENE.78453
GENE.78568
GENE.7859
GENE.78706
GENE.78765
GENE.78799
GENE.78819
GENE.79151
GENE.79153
GENE.79175
GENE.79251
GENE.79264
GENE.79270
GENE.79297
GENE.79310
GENE.79318
GENE.79332
GENE.79354
GENE.7936
GENE.79361
GENE.79464
GENE.79480
GENE.79490
GENE.79491
GENE.79493
GENE.79509
GENE.79517
GENE.79532
GENE.79552
GENE.79595
GENE.79632
GENE.79711
GENE.79721
GENE.79849
GENE.79862
GENE.7988
GENE.80005
GENE.80019
GENE.80026
GENE.80034
GENE.80155
GENE.80159
GENE.80250
GENE.80303
GENE.80316
GENE.80363
GENE.80377
GENE.80405
GENE.80455
GENE.80456
GENE.80466
GENE.80598
GENE.8069
GENE.80780
GENE.80803
GENE.8082
GENE.80841
GENE.80925
GENE.80959
GENE.81038
GENE.81052
GENE.81084
GENE.81133
GENE.81162
GENE.81194
GENE.81405
GENE.8154
GENE.81567
GENE.8158
GENE.81590
GENE.81645
GENE.8169
GENE.8172
GENE.81828
GENE.81868
GENE.81920
GENE.8196
GENE.81985
GENE.81999
GENE.82031
GENE.82075
GENE.821
GENE.82149
GENE.82175
GENE.82178
GENE.8221
GENE.82220
GENE.82240
GENE.8225
GENE.82268
GENE.82332
GENE.82422
GENE.8254
GENE.82543
GENE.82560
GENE.82616
GENE.82660
GENE.82705
GENE.82714
GENE.82857
GENE.82980
GENE.83111
GENE.83146
GENE.83172
GENE.8319
GENE.83256
GENE.83257
GENE.83293
GENE.83435
GENE.83452
GENE.83620
GENE.83686
GENE.8378
GENE.83878
GENE.83954
GENE.8396
GENE.84105
GENE.84150
GENE.84190
GENE.84216
GENE.84238
GENE.8426
GENE.84268
GENE.84319
GENE.84329
GENE.8433
GENE.84352
GENE.84456
GENE.84469
GENE.84703
GENE.8473
GENE.84746
GENE.84808
GENE.84851
GENE.85137
GENE.85161
GENE.85199
GENE.85236
GENE.85238
GENE.85241
GENE.85242
GENE.85301
GENE.85316
GENE.85352
GENE.85360
GENE.85413
GENE.85440
GENE.85468
GENE.85485
GENE.85492
GENE.85532
GENE.85538
GENE.85558
GENE.85579
GENE.85712
GENE.85829
GENE.85841
GENE.85977
GENE.86032
GENE.86033
GENE.86135
GENE.86301
GENE.86318
GENE.86343
GENE.86361
GENE.86561
GENE.86657
GENE.86680
GENE.86738
GENE.8678
GENE.86855
GENE.8687
GENE.8691
GENE.86912
GENE.8705
GENE.871
GENE.87114
GENE.87233
GENE.87249
GENE.87269
GENE.87275
GENE.87321
GENE.87325
GENE.87341
GENE.87367
GENE.87379
GENE.87410
GENE.87450
GENE.87457
GENE.87507
GENE.87575
GENE.87578
GENE.87584
GENE.87633
GENE.87683
GENE.87705
GENE.87723
GENE.87745
GENE.87794
GENE.87897
GENE.87902
GENE.87905
GENE.87944
GENE.87986
GENE.87988
GENE.88018
GENE.88059
GENE.8807
GENE.88138
GENE.88180
GENE.88232
GENE.88257
GENE.88301
GENE.88489
GENE.88517
GENE.88535
GENE.88542
GENE.88545
GENE.8871
GENE.88774
GENE.88817
GENE.88890
GENE.88946
GENE.89037
GENE.89055
GENE.89057
GENE.89067
GENE.89220
GENE.89308
GENE.89311
GENE.89312
GENE.89431
GENE.89441
GENE.89558
GENE.89612
GENE.89680
GENE.89710
GENE.89740
GENE.89831
GENE.89871
GENE.89886
GENE.89917
GENE.8993
GENE.89934
GENE.90065
GENE.90080
GENE.90089
GENE.90090
GENE.90097
GENE.90453
GENE.90502
GENE.90523
GENE.9055
GENE.90738
GENE.908
GENE.90835
GENE.90891
GENE.90988
GENE.91024
GENE.91101
GENE.91117
GENE.91183
GENE.91251
GENE.91278
GENE.91335
GENE.91351
GENE.91415
GENE.91452
GENE.91458
GENE.916
GENE.91634
GENE.91648
GENE.91725
GENE.9177
GENE.91835
GENE.91862
GENE.91978
GENE.92024
GENE.92040
GENE.9205
GENE.92103
GENE.92133
GENE.92306
GENE.92374
GENE.92464
GENE.92519
GENE.92522
GENE.92575
GENE.92577
GENE.92651
GENE.92692
GENE.92835
GENE.92931
GENE.92949
GENE.93038
GENE.93046
GENE.9308
GENE.93111
GENE.93134
GENE.93141
GENE.93210
GENE.93314
GENE.93325
GENE.93384
GENE.93455
GENE.93557
GENE.93565
GENE.93641
GENE.93665
GENE.9369
GENE.93722
GENE.93723
GENE.93821
GENE.93876
GENE.93882
GENE.9389
GENE.93909
GENE.93916
GENE.93952
GENE.940
GENE.94039
GENE.94077
GENE.94078
GENE.94090
GENE.94096
GENE.94221
GENE.94300
GENE.94303
GENE.94477
GENE.94569
GENE.94570
GENE.94613
GENE.94676
GENE.94688
GENE.94748
GENE.94751
GENE.94862
GENE.94986
GENE.95191
GENE.95277
GENE.953
GENE.95342
GENE.95346
GENE.95402
GENE.95442
GENE.95469
GENE.95500
GENE.95526
GENE.95609
GENE.95654
GENE.95833
GENE.9584
GENE.95841
GENE.95844
GENE.95863
GENE.95886
GENE.9591
GENE.95919
GENE.95941
GENE.95978
GENE.95982
GENE.96029
GENE.96053
GENE.96056
GENE.96099
GENE.96238
GENE.96317
GENE.96419
GENE.96429
GENE.96471
GENE.96490
GENE.96527
GENE.96586
GENE.96630
GENE.9665
GENE.96704
GENE.96707
GENE.96803
GENE.96841
GENE.96936
GENE.96941
GENE.97002
GENE.9704
GENE.97061
GENE.97084
GENE.97089
GENE.97165
GENE.97246
GENE.97295
GENE.97416
GENE.97482
GENE.97527
GENE.97558
GENE.97561
GENE.97567
GENE.9762
GENE.97663
GENE.97674
GENE.9768
GENE.97754
GENE.9776
GENE.9777
GENE.9780
GENE.97813
GENE.98196
GENE.98242
GENE.98262
GENE.98378
GENE.98404
GENE.98450
GENE.98479
GENE.98495
GENE.98546
GENE.98592
GENE.98663
GENE.98697
GENE.98737
GENE.98805
GENE.98866
GENE.98942
GENE.99018
GENE.99131
GENE.99168
GENE.99210
GENE.99241
GENE.99323
GENE.99359
GENE.99399
GENE.99462
GENE.99477
GENE.9952
GENE.99560
GENE.9961
GENE.99627
GENE.9968
GENE.99705
GENE.99798
GENE.99824
GENE.99828
GENE.99832
GENE.99950
