# Supplementary material for: The Impacts of Read Length and Transcriptome Complexity for De Novo Assembly: A Simulation Study
Source: PLoS One. 2014 Apr 15;9(4):e94825. doi: 10.1371/journal.pone.0094825 (PMC3988101; doi:10.1371/journal.pone.0094825)
Supplement: Data S4 — Information of generating five human datasets with different numbers of spliced isoforms. (ZIP) [file pone.0094825.s008.zip]

Archive with 20 entries (18 files):
- Data S4/
- Data S4/README_S4.txt
- Data S4/gene_lists_S4/
- Data S4/gene_lists_S4/gene_list_isoforms_1.txt
- Data S4/gene_lists_S4/gene_list_isoforms_10.txt
- Data S4/gene_lists_S4/gene_list_isoforms_2.txt
- Data S4/gene_lists_S4/gene_list_isoforms_3.txt
- Data S4/gene_lists_S4/gene_list_isoforms_4.txt
- Data S4/gene_lists_S4/gene_list_isoforms_5.txt
- Data S4/gene_lists_S4/gene_list_isoforms_6.txt
- Data S4/gene_lists_S4/gene_list_isoforms_7.txt
- Data S4/gene_lists_S4/gene_list_isoforms_8.txt
- Data S4/gene_lists_S4/gene_list_isoforms_9.txt
- Data S4/generating_reads_S4.txt
- Data S4/reads_info_S4.txt
- Data S4/transcripts_spliced1-2.txt.gz
- Data S4/transcripts_spliced3-4.txt.gz
- Data S4/transcripts_spliced5-6.txt.gz
- Data S4/transcripts_spliced7-8.txt.gz
- Data S4/transcripts_spliced9-10.txt.gz
