# Supplementary material for: The Impacts of Read Length and Transcriptome Complexity for De Novo Assembly: A Simulation Study
Source: PLoS One. 2014 Apr 15;9(4):e94825. doi: 10.1371/journal.pone.0094825 (PMC3988101; doi:10.1371/journal.pone.0094825)
Supplement: Data S4 — Information of generating five human datasets with different numbers of spliced isoforms. (ZIP) [file pone.0094825.s008.zip › Data S4/README_S4.txt]

1. reads_info_S4.txt

  information of six human datasets with different lengths

2. gene_lists_S4/

   genes that selected by BEER in each datasets


3. generating_reads_S4.txt

   Instructions of generating human datasets with different isoforms


4. transcripts_spliced1-2.txt.gz

   gene annd transcript list with 1 to 2 transcripts per gene

5. transcripts_spliced3-4.txt.gz

   gene annd transcript list with 3 to 4 transcripts per gene

6. transcripts_spliced5-6.txt.gz

   gene annd transcript list with 5 to 6 transcripts per gene

7. transcripts_spliced7-8.txt.gz

   gene annd transcript list with 7 to 8 transcripts per gene

8. transcripts_spliced9-10.txt.gz

   gene annd transcript list with 9 to 10 transcripts per gene
