# Supplementary material for: The Impacts of Read Length and Transcriptome Complexity for De Novo Assembly: A Simulation Study
Source: PLoS One. 2014 Apr 15;9(4):e94825. doi: 10.1371/journal.pone.0094825 (PMC3988101; doi:10.1371/journal.pone.0094825)
Supplement: Data S4 — Information of generating five human datasets with different numbers of spliced isoforms. (ZIP) [file pone.0094825.s008.zip › Data S4/gene_lists_S4/gene_list_isoforms_1.txt]

GENE.298751
GENE.256910
GENE.459001
GENE.13644
GENE.255438
GENE.131540
GENE.100869
GENE.162357
GENE.374128
GENE.380254
GENE.445769
GENE.332765
GENE.142598
GENE.18851
GENE.373822
GENE.508129
GENE.98655
GENE.173972
GENE.432992
GENE.524988
GENE.295125
GENE.352915
GENE.323155
GENE.110866
GENE.19839
GENE.453009
GENE.250520
GENE.466858
GENE.295865
GENE.292463
GENE.108264
GENE.337792
GENE.493280
GENE.223307
GENE.439165
GENE.194666
GENE.518352
GENE.54277
GENE.95070
GENE.429067
GENE.28342
GENE.210748
GENE.344598
GENE.509634
GENE.41114
GENE.509515
GENE.213771
GENE.509554
GENE.172665
GENE.504450
GENE.376935
GENE.431697
GENE.51539
GENE.504856
GENE.458648
GENE.133467
GENE.232713
GENE.400797
GENE.212407
GENE.116579
GENE.438269
GENE.410903
GENE.77839
GENE.491441
GENE.257907
GENE.287182
GENE.194775
GENE.405689
GENE.16836
GENE.4598
GENE.487580
GENE.500073
GENE.149552
GENE.10396
GENE.394337
GENE.35113
GENE.29974
GENE.421698
GENE.203068
GENE.163993
GENE.495350
GENE.222099
GENE.408601
GENE.52832
GENE.250365
GENE.363890
GENE.426000
GENE.241226
GENE.53602
GENE.539540
GENE.83066
GENE.304778
GENE.147688
GENE.299219
GENE.122596
GENE.180729
GENE.288295
GENE.170793
GENE.400306
GENE.317393
GENE.143027
GENE.502200
GENE.208272
GENE.70934
GENE.369394
GENE.246701
GENE.508431
GENE.354044
GENE.475176
GENE.476824
GENE.59518
GENE.456334
GENE.338807
GENE.306349
GENE.146338
GENE.529507
GENE.355761
GENE.248542
GENE.259105
GENE.384344
GENE.352844
GENE.133378
GENE.107468
GENE.421775
GENE.329085
GENE.77834
GENE.59891
GENE.26470
GENE.267019
GENE.302775
GENE.355368
GENE.519306
GENE.135039
GENE.281282
GENE.262182
GENE.225472
GENE.412652
GENE.344741
GENE.29127
GENE.84382
GENE.179760
GENE.297108
GENE.189358
GENE.37274
GENE.137189
GENE.211851
GENE.451525
GENE.74187
GENE.217735
GENE.488768
GENE.365306
GENE.449381
GENE.129522
GENE.377713
GENE.297115
GENE.70448
GENE.231711
GENE.370986
GENE.115504
GENE.411459
GENE.447467
GENE.277339
GENE.458334
GENE.367605
GENE.378055
GENE.247942
GENE.240082
GENE.72388
GENE.375272
GENE.413998
GENE.47571
GENE.172195
GENE.42114
GENE.506215
GENE.315222
GENE.323710
GENE.138019
GENE.313420
GENE.6420
GENE.236358
GENE.254918
GENE.471085
GENE.193998
GENE.332871
GENE.239139
GENE.150056
GENE.264978
GENE.246037
GENE.48972
GENE.339333
GENE.257589
GENE.326280
GENE.411745
GENE.489818
GENE.249959
GENE.309354
GENE.346769
GENE.382063
GENE.23083
GENE.323427
GENE.134940
GENE.275816
GENE.10673
GENE.83220
GENE.72416
GENE.3120
GENE.394043
GENE.318712
GENE.144662
GENE.98244
GENE.23905
GENE.30503
GENE.195847
GENE.488605
GENE.73135
GENE.67710
GENE.445686
GENE.2521
GENE.506143
GENE.9960
GENE.253301
GENE.205880
GENE.334730
GENE.117512
GENE.135390
GENE.194861
GENE.401582
GENE.308594
GENE.104078
GENE.119468
GENE.467854
GENE.35516
GENE.325579
GENE.384004
GENE.231144
GENE.429441
GENE.303020
GENE.25572
GENE.312958
GENE.331617
GENE.79780
GENE.479972
GENE.69759
GENE.348722
GENE.430977
GENE.182554
GENE.244
GENE.272453
GENE.333868
GENE.78080
GENE.531657
GENE.274016
GENE.97360
GENE.440939
GENE.207669
GENE.303992
GENE.387270
GENE.361873
GENE.273325
GENE.47386
GENE.223212
GENE.323307
GENE.100811
GENE.294462
GENE.283217
GENE.46069
GENE.305204
GENE.414301
GENE.459949
GENE.144969
GENE.254243
GENE.280390
GENE.19059
GENE.239180
GENE.395945
GENE.17744
GENE.302306
GENE.328986
GENE.520751
GENE.492185
GENE.29275
GENE.325196
GENE.68972
GENE.377112
GENE.414408
GENE.37437
GENE.144851
GENE.513392
GENE.33322
GENE.251606
GENE.497468
GENE.91370
GENE.403432
GENE.90968
GENE.518267
GENE.522319
GENE.257250
GENE.239080
GENE.191679
GENE.92047
GENE.286553
GENE.510532
GENE.378558
GENE.410535
GENE.505625
GENE.367790
GENE.249088
GENE.519675
GENE.84324
GENE.136391
GENE.20511
GENE.23492
GENE.456346
GENE.39195
GENE.357373
GENE.151499
GENE.182039
GENE.90006
GENE.131039
GENE.430125
GENE.239635
GENE.410901
GENE.51216
GENE.507910
GENE.291245
GENE.12889
GENE.231408
GENE.105418
GENE.52795
GENE.484380
GENE.440545
GENE.147200
GENE.249170
GENE.347285
GENE.96627
GENE.378354
GENE.173533
GENE.378691
GENE.528786
GENE.195967
GENE.442880
GENE.49693
GENE.48925
GENE.413089
GENE.162489
GENE.242303
GENE.405552
GENE.184490
GENE.86561
GENE.521167
GENE.520347
GENE.323259
GENE.176407
GENE.469167
GENE.515846
GENE.448750
GENE.75787
GENE.266896
GENE.458996
GENE.210241
GENE.317536
GENE.316930
GENE.220189
GENE.4577
GENE.193454
GENE.1834
GENE.441300
GENE.210460
GENE.135520
GENE.358109
GENE.259928
GENE.356900
GENE.182397
GENE.65132
GENE.32396
GENE.174904
GENE.324753
GENE.527756
GENE.368019
GENE.5529
GENE.391039
GENE.490390
GENE.521748
GENE.343993
GENE.161538
GENE.111227
GENE.502865
GENE.47932
GENE.47940
GENE.301767
GENE.445498
GENE.113999
GENE.259659
GENE.216466
GENE.437390
GENE.483318
GENE.3607
GENE.322552
GENE.84790
GENE.167932
GENE.276853
GENE.386159
GENE.116315
GENE.333976
GENE.115753
GENE.309756
GENE.18369
GENE.365862
GENE.379385
GENE.363468
GENE.423962
GENE.412017
GENE.401023
GENE.54709
GENE.190181
GENE.483724
GENE.87173
GENE.254877
GENE.508320
GENE.42442
GENE.473911
GENE.380185
GENE.404570
GENE.206631
GENE.171477
GENE.109432
GENE.333637
GENE.459080
GENE.373465
GENE.184589
GENE.399555
GENE.325540
GENE.152265
GENE.297178
GENE.298602
GENE.115472
GENE.359844
GENE.373587
GENE.373873
GENE.218940
GENE.213045
GENE.262731
GENE.291381
GENE.478699
GENE.338384
GENE.109246
GENE.250145
GENE.382266
GENE.423218
GENE.380946
GENE.95322
GENE.466333
GENE.432541
GENE.388545
GENE.471526
GENE.47800
GENE.384133
GENE.34211
GENE.254760
GENE.231420
GENE.177512
GENE.534342
GENE.382284
GENE.136204
GENE.433724
GENE.50009
GENE.60562
GENE.29342
GENE.512030
GENE.366088
GENE.329594
GENE.393149
GENE.772
GENE.390625
GENE.186934
GENE.326705
GENE.490458
GENE.337502
GENE.21911
GENE.336972
GENE.124688
GENE.390455
GENE.101743
GENE.309362
GENE.208866
GENE.506141
GENE.257304
GENE.393822
GENE.165329
GENE.538318
GENE.58085
GENE.520248
GENE.437321
GENE.95186
GENE.81218
GENE.412007
GENE.316539
GENE.438086
GENE.234426
GENE.445125
GENE.276120
GENE.185013
GENE.502318
GENE.62852
GENE.122039
GENE.118046
GENE.259870
GENE.197037
GENE.65823
GENE.304238
GENE.204082
GENE.810
GENE.357812
GENE.235149
GENE.417906
GENE.31183
GENE.490223
GENE.221801
GENE.354678
GENE.279599
GENE.71994
GENE.376219
GENE.451127
GENE.63001
GENE.25242
GENE.294142
GENE.370145
GENE.427769
GENE.338986
GENE.87073
GENE.380686
GENE.144096
GENE.267761
GENE.509564
GENE.480817
GENE.3124
GENE.344459
GENE.414413
GENE.391081
GENE.421044
GENE.349233
GENE.179006
GENE.517005
GENE.442527
GENE.267307
GENE.293064
GENE.87976
GENE.177380
GENE.255920
GENE.290509
GENE.123602
GENE.231664
GENE.463887
GENE.422672
GENE.508096
GENE.187133
GENE.124708
GENE.228925
GENE.419798
GENE.142666
GENE.79667
GENE.356477
GENE.17567
GENE.111394
GENE.27574
GENE.385030
GENE.390108
GENE.54749
GENE.166167
GENE.164140
GENE.87132
GENE.396826
GENE.539331
GENE.279894
GENE.41323
GENE.113695
GENE.183279
GENE.57770
GENE.5192
GENE.149566
GENE.114214
GENE.335981
GENE.130273
GENE.536237
GENE.230373
GENE.24028
GENE.279131
GENE.419163
GENE.427793
GENE.315626
GENE.160667
GENE.245883
GENE.187789
GENE.45245
GENE.418228
GENE.53119
GENE.536082
GENE.313814
GENE.220645
GENE.424064
GENE.46737
GENE.184454
GENE.360302
GENE.83506
GENE.46712
GENE.247930
GENE.521842
GENE.121110
GENE.111095
GENE.274111
GENE.366646
GENE.101192
GENE.10482
GENE.473814
GENE.325037
GENE.235423
GENE.322876
GENE.105350
GENE.117649
GENE.528747
GENE.307296
GENE.299153
GENE.443217
GENE.296460
GENE.371781
GENE.162521
GENE.221985
GENE.335409
GENE.154303
GENE.317055
GENE.434390
GENE.63930
GENE.14714
GENE.86383
GENE.300630
GENE.501450
GENE.498611
GENE.283477
GENE.480006
GENE.164293
GENE.257904
GENE.145857
GENE.181612
GENE.285933
GENE.221494
GENE.201496
GENE.172529
GENE.363464
GENE.476645
GENE.336374
GENE.237741
GENE.92866
GENE.370845
GENE.1037
GENE.85073
GENE.90146
GENE.99938
GENE.123289
GENE.258025
GENE.430574
GENE.469091
GENE.260854
GENE.335829
GENE.510439
GENE.244261
GENE.135606
GENE.496647
GENE.266781
GENE.156229
GENE.392388
GENE.396143
GENE.536554
GENE.83908
GENE.151038
GENE.184163
GENE.289999
GENE.502977
GENE.228387
GENE.463915
GENE.346979
GENE.197904
GENE.351813
GENE.231474
GENE.172663
GENE.344763
GENE.373264
GENE.340945
GENE.201027
GENE.122070
GENE.227077
GENE.21949
GENE.83709
GENE.161196
GENE.15769
GENE.421339
GENE.317185
GENE.89018
GENE.278856
GENE.67517
GENE.316883
GENE.465521
GENE.73270
GENE.321204
GENE.194136
GENE.470883
GENE.469486
GENE.235190
GENE.39402
GENE.362084
GENE.491963
GENE.57515
GENE.266153
GENE.504468
GENE.433473
GENE.437121
GENE.349214
GENE.41444
GENE.265611
GENE.316260
GENE.347199
GENE.219619
GENE.424241
GENE.123019
GENE.228153
GENE.398946
GENE.260022
GENE.332318
GENE.348237
GENE.165675
GENE.388093
GENE.3572
GENE.347835
GENE.157935
GENE.336892
GENE.453820
GENE.348625
GENE.93068
GENE.155384
GENE.128704
GENE.150851
GENE.184636
GENE.33445
GENE.244794
GENE.61984
GENE.206406
GENE.303436
GENE.25522
GENE.33134
GENE.438571
GENE.522873
GENE.343831
GENE.173005
GENE.478267
GENE.502623
GENE.166317
GENE.137874
GENE.415837
GENE.414487
GENE.246375
GENE.208981
GENE.193262
GENE.371727
GENE.118250
GENE.201050
GENE.404026
GENE.223412
GENE.90126
GENE.345354
GENE.308277
GENE.26475
GENE.275525
GENE.245494
GENE.83548
GENE.262653
GENE.282110
GENE.504314
GENE.80546
GENE.179158
GENE.536077
GENE.277681
GENE.13509
GENE.86310
GENE.16489
GENE.409899
GENE.343876
GENE.444425
GENE.271949
GENE.291375
GENE.463174
GENE.33460
GENE.132684
GENE.422462
GENE.423012
GENE.147244
GENE.526000
GENE.218510
GENE.514439
GENE.79187
GENE.145675
GENE.469300
GENE.355024
GENE.478191
GENE.28257
GENE.33405
GENE.362863
GENE.431089
GENE.312988
GENE.345564
GENE.428559
GENE.207263
GENE.69846
GENE.338736
GENE.68775
GENE.279307
GENE.311340
GENE.516462
GENE.519566
GENE.144607
GENE.275386
GENE.399391
GENE.445799
GENE.229166
GENE.488501
GENE.441524
GENE.54890
GENE.402317
GENE.287688
GENE.216698
GENE.322025
GENE.409422
GENE.498191
GENE.134635
GENE.114236
GENE.534667
GENE.70773
GENE.321647
GENE.213251
GENE.219231
GENE.311841
GENE.98169
GENE.4920
GENE.374556
GENE.313337
GENE.532552
GENE.312982
GENE.280874
GENE.433773
GENE.82298
GENE.255450
GENE.446099
GENE.510852
GENE.495443
GENE.53759
GENE.232681
GENE.261636
GENE.491605
GENE.513803
GENE.88765
GENE.33774
GENE.404458
GENE.332177
GENE.220029
GENE.528805
GENE.344260
GENE.211486
GENE.223640
GENE.377384
GENE.150182
GENE.508028
GENE.154669
GENE.84665
GENE.304990
GENE.205653
GENE.367488
GENE.504111
GENE.346861
GENE.202755
GENE.342265
GENE.506249
GENE.109845
GENE.57919
GENE.350831
GENE.367630
GENE.334364
GENE.220573
GENE.483097
GENE.178797
GENE.158717
GENE.36672
GENE.40222
GENE.385560
GENE.376291
GENE.5911
GENE.507564
GENE.43595
GENE.448503
GENE.172549
GENE.38021
GENE.275630
GENE.335687
GENE.127513
GENE.282052
GENE.43104
GENE.110808
GENE.187026
GENE.151731
GENE.396329
GENE.214678
GENE.61866
GENE.225349
GENE.484960
GENE.322630
GENE.87717
GENE.105742
GENE.101492
GENE.467204
GENE.493356
GENE.239468
GENE.483448
GENE.115396
GENE.51012
GENE.415622
GENE.345356
GENE.30484
GENE.354224
GENE.72479
GENE.331098
GENE.485510
GENE.433527
GENE.9666
GENE.532030
GENE.272202
GENE.237240
GENE.303787
GENE.187983
GENE.495088
GENE.263924
GENE.249269
GENE.468651
GENE.293049
GENE.260916
GENE.380111
GENE.42968
GENE.231039
GENE.494348
GENE.60011
GENE.532382
GENE.245933
GENE.19643
GENE.419831
GENE.114564
GENE.158384
GENE.436133
GENE.112027
GENE.12755
GENE.531209
GENE.130311
GENE.492366
GENE.192411
GENE.244973
GENE.32373
GENE.188934
GENE.179059
GENE.430044
GENE.52088
GENE.91121
GENE.153751
GENE.447658
GENE.84348
GENE.192566
GENE.164093
GENE.432889
GENE.9107
GENE.59471
GENE.208641
GENE.199229
GENE.90012
GENE.329755
GENE.329915
GENE.258521
GENE.423085
GENE.260521
GENE.296030
GENE.324503
GENE.324651
GENE.415810
GENE.384718
GENE.297188
GENE.384536
GENE.374901
GENE.323299
GENE.103111
GENE.347386
GENE.309159
GENE.421504
GENE.509610
GENE.22235
GENE.145577
GENE.509001
GENE.336629
GENE.71403
GENE.34242
GENE.268795
GENE.75334
GENE.393488
GENE.42063
GENE.147729
GENE.341032
GENE.402460
GENE.340775
GENE.238959
GENE.501167
GENE.9821
GENE.131447
GENE.292896
GENE.391036
GENE.97410
GENE.186951
GENE.407231
GENE.291666
GENE.349263
GENE.114932
GENE.60610
GENE.333552
GENE.300374
GENE.310531
GENE.335350
GENE.81179
GENE.75992
GENE.32094
GENE.126388
GENE.89702
GENE.150960
GENE.436216
GENE.481032
GENE.269014
GENE.243310
GENE.396894
GENE.286594
GENE.226503
GENE.203798
GENE.103199
GENE.408137
GENE.518659
GENE.28698
GENE.348500
GENE.102890
GENE.416887
GENE.343044
GENE.159753
GENE.24860
GENE.402543
GENE.411085
GENE.340321
GENE.515396
GENE.420028
GENE.502697
GENE.127619
GENE.67569
GENE.1635
GENE.367428
GENE.74876
GENE.421116
GENE.50936
GENE.446622
GENE.210237
GENE.414340
GENE.299616
GENE.91485
GENE.91537
GENE.156329
GENE.104642
GENE.449257
GENE.320526
GENE.369773
GENE.341579
GENE.97307
GENE.172479
GENE.380500
GENE.502373
GENE.394059
GENE.488071
GENE.304014
GENE.267528
GENE.36307
GENE.62413
GENE.538916
GENE.428889
GENE.22372
GENE.366347
GENE.300035
GENE.15855
GENE.438894
GENE.353858
GENE.231278
GENE.376439
GENE.531210
GENE.14386
GENE.110687
GENE.258607
GENE.332912
GENE.246339
GENE.239651
GENE.228462
GENE.135776
GENE.223313
GENE.356610
GENE.143023
GENE.531547
GENE.188187
GENE.98473
GENE.255880
GENE.321758
GENE.283042
GENE.475045
GENE.242594
GENE.406972
GENE.91162
GENE.244019
GENE.477131
GENE.221105
GENE.181340
GENE.126531
GENE.413623
GENE.539404
GENE.4818
GENE.59459
GENE.393170
GENE.273701
GENE.378689
GENE.300817
GENE.168035
GENE.202800
GENE.416994
GENE.128357
GENE.256530
GENE.456677
GENE.352462
GENE.112734
GENE.495179
GENE.148906
GENE.449016
GENE.186858
GENE.10999
GENE.108470
GENE.38108
GENE.105779
GENE.510956
GENE.52931
GENE.357146
GENE.79619
GENE.134999
GENE.379235
GENE.170012
GENE.377065
GENE.413112
GENE.32577
GENE.219251
GENE.43930
GENE.121052
GENE.375913
GENE.492633
GENE.345106
GENE.221812
GENE.125509
GENE.265317
GENE.473412
GENE.345057
GENE.339021
GENE.228678
GENE.45092
GENE.27839
GENE.481431
GENE.295195
GENE.496424
GENE.19661
GENE.265485
GENE.88342
GENE.171245
GENE.362999
GENE.473066
GENE.55357
GENE.50810
GENE.194503
GENE.507048
GENE.287903
GENE.232779
GENE.24636
GENE.188170
GENE.408229
GENE.34053
GENE.446447
GENE.167605
GENE.185915
GENE.68359
GENE.252418
GENE.139912
GENE.404787
GENE.353059
GENE.418593
GENE.383004
GENE.363297
GENE.123056
GENE.484333
GENE.459644
GENE.115843
GENE.81947
GENE.52600
GENE.384788
GENE.236899
GENE.47963
GENE.78496
GENE.403956
GENE.340641
GENE.435336
GENE.50125
GENE.266378
GENE.79266
GENE.368754
GENE.261848
GENE.281097
GENE.227212
GENE.419143
GENE.55959
GENE.494299
GENE.509915
GENE.355724
GENE.314089
GENE.74385
GENE.529843
GENE.54456
GENE.50664
GENE.345225
GENE.235883
GENE.37986
GENE.534644
GENE.207622
GENE.462293
GENE.535228
GENE.217601
GENE.217096
GENE.278446
GENE.428276
GENE.278292
GENE.77696
GENE.119568
GENE.484513
GENE.146926
GENE.215904
GENE.412478
GENE.468013
GENE.349654
GENE.235222
GENE.167801
GENE.198864
GENE.206660
GENE.81439
GENE.488542
GENE.78384
GENE.491433
GENE.120694
GENE.502031
GENE.353932
GENE.305100
GENE.161324
GENE.72898
GENE.352629
GENE.227730
GENE.171697
GENE.403741
GENE.211145
GENE.23885
GENE.304568
GENE.68825
GENE.538353
GENE.96206
GENE.70422
GENE.337210
GENE.241401
GENE.40849
GENE.247324
GENE.506837
GENE.21628
GENE.303432
GENE.356725
GENE.446298
GENE.129455
GENE.313366
GENE.233053
GENE.33954
GENE.425116
GENE.203630
GENE.456025
GENE.340788
GENE.186911
GENE.244041
GENE.455757
GENE.214030
GENE.47838
GENE.144293
GENE.175282
GENE.258028
GENE.148180
GENE.285173
GENE.277167
GENE.491697
GENE.195648
GENE.384551
GENE.414646
GENE.279763
GENE.343424
GENE.445821
GENE.345236
GENE.246251
GENE.523891
GENE.504966
GENE.48071
GENE.80100
GENE.410013
GENE.291751
GENE.305264
GENE.112255
GENE.160662
GENE.516141
GENE.183319
GENE.469603
GENE.1499
GENE.259295
GENE.107380
GENE.497516
GENE.462098
GENE.382815
GENE.290868
GENE.322962
GENE.341695
GENE.27107
GENE.485759
GENE.189337
GENE.492399
GENE.336900
GENE.245565
GENE.210889
GENE.79568
GENE.352761
GENE.158775
GENE.485811
GENE.147649
GENE.166125
GENE.95129
GENE.204155
GENE.202817
GENE.202074
GENE.433711
GENE.429303
GENE.451155
GENE.4741
GENE.182417
GENE.326504
GENE.259957
GENE.70389
GENE.326026
GENE.474905
GENE.225403
GENE.189306
GENE.17261
GENE.200702
GENE.147521
GENE.15423
GENE.218276
GENE.214269
GENE.133538
GENE.225070
GENE.412662
GENE.346269
GENE.455888
GENE.296566
GENE.356662
GENE.503
GENE.80342
GENE.353404
GENE.152808
GENE.11100
GENE.338464
GENE.165170
GENE.438792
GENE.309774
GENE.76054
GENE.110617
GENE.416839
GENE.471711
GENE.220871
GENE.304182
GENE.381921
GENE.185114
GENE.368020
GENE.121809
GENE.354584
GENE.65940
GENE.384529
GENE.207890
GENE.333211
GENE.122687
GENE.125982
GENE.254834
GENE.141714
GENE.218621
GENE.112625
GENE.154717
GENE.92536
GENE.152145
GENE.98429
GENE.497251
GENE.344137
GENE.173251
GENE.290890
GENE.280553
GENE.41550
GENE.338108
GENE.207139
GENE.265711
GENE.70791
GENE.358139
GENE.513956
GENE.362056
GENE.386396
GENE.137033
GENE.423600
GENE.536239
GENE.402443
GENE.365956
GENE.382472
GENE.44922
GENE.314976
GENE.367813
GENE.340267
GENE.132879
GENE.444185
GENE.324191
GENE.31708
GENE.392370
GENE.35760
GENE.255190
GENE.399545
GENE.2553
GENE.219066
GENE.509154
GENE.498384
GENE.276481
GENE.120048
GENE.168857
GENE.114316
GENE.347948
GENE.246240
GENE.139343
GENE.52295
GENE.408981
GENE.47810
GENE.230531
GENE.384801
GENE.445783
GENE.97633
GENE.222700
GENE.510880
GENE.228115
GENE.286915
GENE.457419
GENE.101173
GENE.155469
GENE.496416
GENE.377625
GENE.15276
GENE.253
GENE.431925
GENE.120476
GENE.237199
GENE.367762
GENE.205796
GENE.269318
GENE.35090
GENE.242717
GENE.413722
GENE.340697
GENE.277283
GENE.470857
GENE.305181
GENE.301518
GENE.519285
GENE.190444
GENE.156396
GENE.47194
GENE.136829
GENE.265807
GENE.176499
GENE.210004
GENE.193527
GENE.313598
GENE.147642
GENE.169511
GENE.376047
GENE.306861
GENE.225906
GENE.388619
GENE.172499
GENE.40248
GENE.406456
GENE.321687
GENE.111723
GENE.518648
GENE.421848
GENE.230672
GENE.168791
GENE.14674
GENE.429404
GENE.259833
GENE.206094
GENE.538927
GENE.13757
GENE.470271
GENE.330347
GENE.350363
GENE.44307
GENE.240663
GENE.421104
GENE.69638
GENE.172383
GENE.50746
GENE.323364
GENE.494786
GENE.423255
GENE.314250
GENE.266771
GENE.339128
GENE.189776
GENE.508133
GENE.120692
GENE.101690
GENE.402361
GENE.454712
GENE.223466
GENE.214854
GENE.356769
GENE.386338
GENE.27407
GENE.180546
GENE.37109
GENE.187084
GENE.425801
GENE.379133
GENE.194235
GENE.363800
GENE.491723
GENE.36566
GENE.476086
GENE.434025
GENE.196260
GENE.108967
GENE.121282
GENE.148846
GENE.82414
GENE.280545
GENE.242889
GENE.70470
GENE.502391
GENE.22936
GENE.96156
GENE.454604
GENE.493242
GENE.365349
GENE.458118
GENE.522698
GENE.321049
GENE.453156
GENE.236938
GENE.524727
GENE.312955
GENE.118924
GENE.25714
GENE.474941
GENE.250584
GENE.178493
GENE.534086
GENE.461171
GENE.474332
GENE.249048
GENE.353140
GENE.377990
GENE.391936
GENE.86914
GENE.302597
GENE.202400
GENE.323335
GENE.282175
GENE.271911
GENE.352001
GENE.154808
GENE.379713
GENE.20730
GENE.411204
GENE.642
GENE.360214
GENE.539108
GENE.313984
GENE.134239
GENE.56983
GENE.20247
GENE.186022
GENE.204819
GENE.360900
GENE.187201
GENE.485931
GENE.262259
GENE.417212
GENE.225298
GENE.494609
GENE.41440
GENE.233996
GENE.469523
GENE.317608
GENE.277822
GENE.155405
GENE.365722
GENE.30764
GENE.275346
GENE.355490
GENE.66980
GENE.506808
GENE.355116
GENE.222107
GENE.266202
GENE.422507
GENE.201301
GENE.86183
GENE.491274
GENE.284856
GENE.121293
GENE.68596
GENE.72870
GENE.427399
GENE.149303
GENE.361749
GENE.62285
GENE.163932
GENE.37972
GENE.486949
GENE.83172
GENE.358371
GENE.276442
GENE.160895
GENE.1144
GENE.297396
GENE.225504
GENE.124927
GENE.273795
GENE.184247
GENE.271523
GENE.311430
GENE.388741
GENE.505631
GENE.152423
GENE.159399
GENE.134837
GENE.181607
GENE.422494
GENE.531023
GENE.427420
GENE.435166
GENE.99433
GENE.5141
GENE.16202
GENE.102953
GENE.539963
GENE.56811
GENE.456392
GENE.206193
GENE.41987
GENE.46465
GENE.471482
GENE.462542
GENE.298823
GENE.87192
GENE.46270
GENE.295897
GENE.327336
GENE.398584
GENE.92994
GENE.445387
GENE.501946
GENE.223554
GENE.476685
GENE.245528
GENE.453901
GENE.290311
GENE.206605
GENE.18126
GENE.391096
GENE.69690
GENE.195448
GENE.148485
GENE.350985
GENE.296466
GENE.336491
GENE.435934
GENE.340967
GENE.68731
GENE.52858
GENE.25635
GENE.387535
GENE.142988
GENE.166830
GENE.181008
GENE.204081
GENE.343353
GENE.439759
GENE.379244
GENE.5149
GENE.37943
GENE.518404
GENE.274027
GENE.385238
GENE.62276
GENE.281647
GENE.20535
GENE.107324
GENE.498100
GENE.288613
GENE.115490
GENE.38307
GENE.523551
GENE.359834
GENE.347497
GENE.72347
GENE.368907
GENE.3440
GENE.323610
GENE.245988
GENE.295927
GENE.360632
GENE.257122
GENE.520986
GENE.47088
GENE.214409
GENE.66754
GENE.232128
GENE.366679
GENE.376801
GENE.63259
GENE.499841
GENE.335264
GENE.84238
GENE.385743
GENE.449535
GENE.6578
GENE.361947
GENE.268425
GENE.64841
GENE.376313
GENE.329844
GENE.388791
GENE.530597
GENE.457217
GENE.103843
GENE.130351
GENE.459805
GENE.209342
GENE.93296
GENE.474721
GENE.377139
GENE.394200
GENE.356241
GENE.352524
GENE.98451
GENE.336843
GENE.78206
GENE.140
GENE.216391
GENE.36101
GENE.414845
GENE.396050
GENE.246356
GENE.114539
GENE.134492
GENE.330819
GENE.509454
GENE.82470
GENE.253607
GENE.323394
GENE.229519
GENE.135932
GENE.248961
GENE.212818
GENE.313461
GENE.296469
GENE.427067
GENE.44649
GENE.275515
GENE.276693
GENE.179114
GENE.440772
GENE.358271
GENE.260463
GENE.548
GENE.179468
GENE.244415
GENE.74624
GENE.403512
GENE.23906
GENE.124056
GENE.536331
GENE.180588
GENE.386463
GENE.153397
GENE.321000
GENE.534684
GENE.448354
GENE.352504
GENE.478922
GENE.447482
GENE.226919
GENE.60757
GENE.62596
GENE.25939
GENE.431557
GENE.485848
GENE.86758
GENE.481621
GENE.382672
GENE.372706
GENE.31035
GENE.185219
GENE.157521
GENE.411869
GENE.248426
GENE.473633
GENE.490942
GENE.59534
GENE.233162
GENE.235055
GENE.352944
GENE.336727
GENE.158837
GENE.156621
GENE.475412
GENE.147646
GENE.339441
GENE.442547
GENE.361198
GENE.503568
GENE.109952
GENE.138984
GENE.463954
GENE.507220
GENE.414908
GENE.327655
GENE.355188
GENE.324718
GENE.428055
GENE.284263
GENE.170985
GENE.160742
GENE.213124
GENE.411818
GENE.323584
GENE.507934
GENE.305798
GENE.317346
GENE.374736
GENE.534315
GENE.133649
GENE.307144
GENE.288711
GENE.320732
GENE.438108
GENE.253736
GENE.353068
GENE.219740
GENE.359218
GENE.85443
GENE.225149
GENE.95860
GENE.176561
GENE.205597
GENE.434924
GENE.513594
GENE.155515
GENE.280337
GENE.519390
GENE.372645
GENE.349245
GENE.366322
GENE.327935
GENE.499736
GENE.540229
GENE.265372
GENE.536466
GENE.464348
GENE.182508
GENE.57301
GENE.470190
GENE.133118
GENE.249136
GENE.90495
GENE.279627
GENE.200882
GENE.301708
GENE.36832
GENE.298919
GENE.330740
GENE.32579
GENE.139860
GENE.222929
GENE.31556
GENE.336112
GENE.256023
GENE.257829
GENE.370358
GENE.430021
GENE.78416
GENE.338099
GENE.120161
GENE.132927
GENE.181699
GENE.205693
GENE.369139
GENE.50059
GENE.42108
GENE.152817
GENE.251471
GENE.242008
GENE.147138
GENE.346760
GENE.25339
GENE.242029
GENE.130434
GENE.115761
GENE.490970
GENE.27219
GENE.157859
GENE.307049
GENE.105966
GENE.393345
GENE.74744
GENE.205412
GENE.307047
GENE.214718
GENE.42799
GENE.212830
GENE.274984
GENE.65436
GENE.343152
GENE.135268
GENE.422989
GENE.320289
GENE.309826
GENE.205047
GENE.318479
GENE.37188
GENE.186957
GENE.535213
GENE.265279
GENE.289351
GENE.357630
GENE.449218
GENE.372451
GENE.303891
GENE.293437
GENE.108520
GENE.409956
GENE.105383
GENE.121907
GENE.492768
GENE.211939
GENE.45925
GENE.175745
GENE.436498
GENE.273461
GENE.311774
GENE.515481
GENE.61884
GENE.319281
GENE.101095
GENE.118882
GENE.199916
GENE.217032
GENE.420111
GENE.63486
GENE.207736
GENE.26987
GENE.467238
GENE.483814
GENE.508726
GENE.463125
GENE.202990
GENE.449137
GENE.10705
GENE.115404
GENE.505669
GENE.11139
GENE.403984
GENE.203475
GENE.242274
