# Supplementary material for: The Impacts of Read Length and Transcriptome Complexity for De Novo Assembly: A Simulation Study
Source: PLoS One. 2014 Apr 15;9(4):e94825. doi: 10.1371/journal.pone.0094825 (PMC3988101; doi:10.1371/journal.pone.0094825)
Supplement: Data S4 — Information of generating five human datasets with different numbers of spliced isoforms. (ZIP) [file pone.0094825.s008.zip › Data S4/gene_lists_S4/gene_list_isoforms_10.txt]

GENE.398687
GENE.295258
GENE.64470
GENE.434851
GENE.130343
GENE.312631
GENE.154725
GENE.89858
GENE.523653
GENE.363018
GENE.485622
GENE.199488
GENE.510464
GENE.85043
GENE.411070
GENE.250645
GENE.64263
GENE.470455
GENE.220197
GENE.421292
GENE.474827
GENE.515278
GENE.273831
GENE.529510
GENE.16901
GENE.477972
GENE.227146
GENE.297395
GENE.281975
GENE.115859
GENE.365033
GENE.457359
GENE.152810
GENE.154284
GENE.327419
GENE.56719
GENE.469203
GENE.265431
GENE.371299
GENE.274988
GENE.263632
GENE.16541
GENE.299045
GENE.193316
GENE.438011
GENE.157683
GENE.254646
GENE.74132
GENE.246564
GENE.472100
GENE.140155
GENE.114715
GENE.232863
GENE.145966
GENE.309080
GENE.279580
GENE.156119
GENE.324484
GENE.461379
GENE.497590
GENE.236065
GENE.374144
GENE.312379
GENE.255673
GENE.279939
GENE.425744
GENE.539964
GENE.520294
GENE.38436
GENE.89955
GENE.106086
GENE.385546
GENE.446118
GENE.436628
GENE.379952
GENE.183565
GENE.449585
GENE.353057
GENE.161497
GENE.481881
GENE.380728
GENE.49635
GENE.137181
GENE.519336
GENE.136730
GENE.322345
GENE.240426
GENE.309148
GENE.362044
GENE.134036
GENE.329321
GENE.55688
GENE.434535
GENE.320907
GENE.378502
GENE.404134
GENE.145837
GENE.267062
GENE.458234
GENE.405899
GENE.381875
GENE.226492
GENE.34109
GENE.288834
GENE.107315
GENE.538219
GENE.120218
GENE.9748
GENE.41379
GENE.190376
GENE.235393
GENE.359587
GENE.148031
GENE.73531
GENE.515285
GENE.385825
GENE.190618
GENE.388663
GENE.479283
GENE.250518
GENE.487475
GENE.235268
GENE.77787
GENE.319267
GENE.220286
GENE.140678
GENE.479686
GENE.15315
GENE.500745
GENE.453792
GENE.50613
GENE.394608
GENE.45115
GENE.241581
GENE.170299
GENE.261132
GENE.233841
GENE.186174
GENE.467947
GENE.27583
GENE.84494
GENE.81985
GENE.154173
GENE.142142
GENE.87889
GENE.260939
GENE.86252
GENE.500180
GENE.480652
GENE.72055
GENE.155859
GENE.313949
GENE.371220
GENE.17756
GENE.226656
GENE.248284
GENE.218376
GENE.352961
GENE.366580
GENE.226263
GENE.200613
GENE.217925
GENE.350483
GENE.35446
GENE.37793
GENE.83930
GENE.162147
GENE.325793
GENE.258671
GENE.301213
GENE.304289
GENE.320720
GENE.539977
GENE.192245
GENE.499193
GENE.430457
GENE.249172
GENE.540030
GENE.311651
GENE.224054
GENE.277067
GENE.148563
GENE.110127
GENE.280690
GENE.324004
GENE.166422
GENE.323208
GENE.296363
GENE.73209
GENE.385132
GENE.38731
GENE.342824
GENE.367973
GENE.504324
GENE.419243
GENE.69635
GENE.155140
GENE.228078
GENE.454016
GENE.49333
GENE.173197
GENE.266479
GENE.74173
GENE.134081
GENE.176748
GENE.412874
GENE.431453
GENE.53218
GENE.472969
GENE.322807
GENE.287233
GENE.267481
GENE.17277
GENE.511087
GENE.405959
GENE.169655
GENE.341712
GENE.170460
GENE.222774
GENE.165204
GENE.484889
GENE.17776
GENE.422943
GENE.47548
GENE.53687
GENE.408029
GENE.415109
GENE.316379
GENE.476674
GENE.435663
GENE.270865
GENE.146242
GENE.421129
GENE.469037
GENE.514264
GENE.500439
GENE.183469
GENE.104036
GENE.88978
GENE.327280
GENE.415753
GENE.278886
GENE.129364
GENE.77636
GENE.496696
GENE.231801
GENE.202737
GENE.146423
GENE.477324
GENE.21676
GENE.383766
GENE.427601
GENE.89540
GENE.190534
GENE.263221
GENE.377147
GENE.418915
GENE.29695
GENE.231904
GENE.414210
GENE.207735
GENE.105915
GENE.255714
GENE.219411
GENE.384662
GENE.521100
GENE.530375
GENE.64735
GENE.57962
GENE.32483
GENE.411463
GENE.118242
GENE.123398
GENE.396860
GENE.66525
GENE.379410
GENE.77768
GENE.429456
GENE.254565
GENE.485007
GENE.480490
GENE.429117
GENE.366642
GENE.184764
GENE.420855
GENE.196821
GENE.298394
GENE.497876
GENE.417973
GENE.293970
GENE.461544
GENE.446247
GENE.77260
GENE.485537
GENE.305632
GENE.470473
GENE.55445
GENE.455011
GENE.437747
GENE.44916
GENE.92052
GENE.293354
GENE.122029
GENE.341439
GENE.345597
GENE.6344
GENE.368690
GENE.332002
GENE.453001
GENE.486398
GENE.202804
GENE.231630
GENE.55496
GENE.199256
GENE.129327
GENE.213144
GENE.312647
GENE.182320
GENE.409547
GENE.274334
GENE.461117
GENE.961
GENE.7101
GENE.98638
GENE.457517
GENE.363362
GENE.440573
GENE.86050
GENE.297818
GENE.299433
GENE.28409
GENE.229311
GENE.456339
GENE.429045
GENE.401877
GENE.343716
GENE.159355
GENE.30852
GENE.223547
GENE.377637
GENE.160561
GENE.312267
GENE.117106
GENE.243654
GENE.7759
GENE.236920
GENE.66870
GENE.524669
GENE.3525
GENE.32354
GENE.273047
GENE.257083
GENE.279683
GENE.106286
GENE.341951
GENE.404405
GENE.338595
GENE.107955
GENE.112517
GENE.134219
GENE.353586
GENE.468099
GENE.380521
GENE.328457
GENE.396822
GENE.394393
GENE.238483
GENE.483831
GENE.276142
GENE.177509
GENE.152091
GENE.246596
GENE.435941
GENE.279769
GENE.71544
GENE.67850
GENE.226639
GENE.389402
GENE.65480
GENE.174705
GENE.85538
GENE.321241
GENE.7245
GENE.439824
GENE.448790
GENE.371536
GENE.476229
GENE.238394
GENE.129302
GENE.270586
GENE.7162
GENE.435393
GENE.422623
GENE.529787
GENE.494783
GENE.467915
GENE.515019
GENE.477160
GENE.6999
GENE.375720
GENE.416343
GENE.518776
GENE.129272
GENE.493174
GENE.437098
GENE.183280
GENE.187167
GENE.274400
GENE.177665
GENE.209827
GENE.2275
GENE.128175
GENE.429592
GENE.190837
GENE.2391
GENE.217461
GENE.273593
GENE.1547
GENE.190247
GENE.260290
GENE.450149
GENE.426695
GENE.124738
GENE.403121
GENE.404417
GENE.411731
GENE.374324
GENE.11668
GENE.297277
GENE.443935
GENE.47567
GENE.88615
GENE.206182
GENE.172201
GENE.163422
GENE.268554
GENE.483275
GENE.191898
GENE.330543
GENE.251143
GENE.13162
GENE.127859
GENE.340010
GENE.268952
GENE.438408
GENE.532832
GENE.203932
GENE.355518
GENE.413681
GENE.377420
GENE.458799
GENE.528154
GENE.430367
GENE.146888
GENE.353362
GENE.342879
GENE.473669
GENE.524562
GENE.12251
GENE.389202
GENE.348455
GENE.342817
GENE.451980
GENE.251792
GENE.85205
GENE.372183
GENE.362818
GENE.245501
GENE.70263
GENE.285026
GENE.278726
GENE.372958
GENE.410210
GENE.56103
GENE.385438
GENE.7706
GENE.356847
GENE.318159
GENE.199913
GENE.217171
GENE.250134
GENE.430120
GENE.255891
GENE.157057
GENE.101466
GENE.206419
GENE.23006
GENE.237206
GENE.518314
GENE.538602
GENE.500290
GENE.309878
GENE.415099
GENE.531527
GENE.168625
GENE.253518
GENE.333272
GENE.317379
GENE.219237
GENE.159073
GENE.117275
GENE.61513
GENE.80502
GENE.171681
GENE.325521
GENE.24735
GENE.424729
GENE.56880
GENE.127690
GENE.391354
GENE.382647
GENE.243409
GENE.531032
GENE.53090
GENE.275697
GENE.373569
GENE.133632
GENE.521239
GENE.492307
GENE.69428
GENE.331003
GENE.323470
GENE.504803
GENE.383969
GENE.492101
GENE.120509
GENE.18265
GENE.207284
GENE.108108
GENE.111624
GENE.80137
GENE.418560
GENE.530552
GENE.273111
GENE.343767
GENE.340865
GENE.501510
GENE.413016
GENE.441928
GENE.239977
GENE.385381
GENE.412012
GENE.132420
GENE.231117
GENE.219319
GENE.477814
GENE.332463
GENE.430306
GENE.265704
GENE.483716
GENE.232416
GENE.335209
GENE.283896
GENE.79347
GENE.266864
GENE.130991
GENE.420328
GENE.44436
GENE.165431
GENE.471950
GENE.5325
GENE.262555
GENE.216940
GENE.496637
GENE.377696
GENE.409113
GENE.17707
GENE.200787
GENE.26602
GENE.426952
GENE.12984
GENE.88849
GENE.454934
GENE.19419
GENE.317235
GENE.162798
GENE.240012
GENE.261574
GENE.434849
GENE.158111
GENE.480956
GENE.347297
GENE.507856
GENE.310617
GENE.55433
GENE.470348
GENE.429406
GENE.72318
GENE.406561
GENE.226326
GENE.420047
GENE.76500
GENE.306636
GENE.169307
GENE.461044
GENE.309141
GENE.402582
GENE.166487
GENE.44363
GENE.78873
GENE.267641
GENE.496223
GENE.185791
GENE.337980
GENE.109689
GENE.168149
GENE.113111
GENE.75998
GENE.349168
GENE.124681
GENE.401899
GENE.240973
GENE.336162
GENE.148171
GENE.312637
GENE.290093
GENE.1603
GENE.328675
GENE.283985
GENE.533467
GENE.34390
GENE.289466
GENE.397653
GENE.262863
GENE.49055
GENE.191769
GENE.137428
GENE.533250
GENE.46560
GENE.212989
GENE.182627
GENE.230977
GENE.235628
GENE.215764
GENE.52234
GENE.182913
GENE.495416
GENE.42076
GENE.301615
GENE.323183
GENE.200714
GENE.158119
GENE.451958
GENE.483812
GENE.496169
GENE.216167
GENE.282476
GENE.500337
GENE.38898
GENE.304147
GENE.29655
GENE.127696
GENE.358611
GENE.305222
GENE.348662
GENE.449794
GENE.427030
GENE.7422
GENE.186873
GENE.513320
GENE.52007
GENE.352196
GENE.80736
GENE.355706
GENE.404160
GENE.206616
GENE.168923
GENE.298334
GENE.168530
GENE.82615
GENE.347640
GENE.331027
GENE.18601
GENE.477700
GENE.333218
GENE.125392
GENE.260562
GENE.303254
GENE.184665
GENE.202027
GENE.91163
GENE.302415
GENE.290268
GENE.134325
GENE.168207
GENE.225978
GENE.225322
GENE.395392
GENE.370827
GENE.9450
GENE.182804
GENE.508099
GENE.112464
GENE.223297
GENE.4755
GENE.512257
GENE.122390
GENE.61732
GENE.129628
GENE.539714
GENE.25979
GENE.55095
GENE.333534
GENE.451626
GENE.63844
GENE.191894
GENE.507806
GENE.466475
GENE.537626
GENE.301268
GENE.521369
GENE.491307
GENE.209326
GENE.167085
GENE.240932
GENE.453913
GENE.195500
GENE.434551
GENE.498309
GENE.183669
GENE.239912
GENE.73020
GENE.238244
GENE.444994
GENE.484246
GENE.104305
GENE.412597
GENE.470123
GENE.238904
GENE.211048
GENE.284925
GENE.162823
GENE.107482
GENE.527860
GENE.455552
GENE.151945
GENE.247191
GENE.356462
GENE.256610
GENE.358043
GENE.108912
GENE.117540
GENE.412047
GENE.265251
GENE.93837
GENE.93790
GENE.16735
GENE.377564
GENE.413297
GENE.438447
GENE.130438
GENE.466483
GENE.394070
GENE.282242
GENE.508863
GENE.314232
GENE.265509
GENE.467930
GENE.103427
GENE.462310
GENE.400710
GENE.411803
GENE.315026
GENE.290959
GENE.426755
GENE.470105
GENE.513984
GENE.375786
GENE.157566
GENE.380104
GENE.539135
GENE.488342
GENE.42579
GENE.59163
GENE.129611
GENE.209473
GENE.451162
GENE.506084
GENE.109750
GENE.118137
GENE.415525
GENE.301481
GENE.82076
GENE.529513
GENE.315376
GENE.105894
GENE.183167
GENE.311869
GENE.177100
GENE.19992
GENE.236466
GENE.370418
GENE.482551
GENE.537244
GENE.328923
GENE.255302
GENE.158651
GENE.423627
GENE.207389
GENE.82786
GENE.316729
GENE.37786
GENE.532308
GENE.529976
GENE.316753
GENE.375154
GENE.455998
GENE.490010
GENE.511223
GENE.42400
GENE.185628
GENE.131723
GENE.450028
GENE.220232
GENE.191590
GENE.395686
GENE.172050
GENE.74124
GENE.12064
GENE.461486
GENE.389974
GENE.54655
GENE.441627
GENE.313238
GENE.473416
GENE.151756
GENE.437615
GENE.505351
GENE.314999
GENE.172420
GENE.501100
GENE.201735
GENE.67642
GENE.338064
GENE.4912
GENE.223161
GENE.269285
GENE.226658
GENE.207921
GENE.524078
GENE.80365
GENE.28689
GENE.291439
GENE.120439
GENE.131884
GENE.136384
GENE.506915
GENE.212351
GENE.231678
GENE.283019
GENE.3178
GENE.525042
GENE.152895
GENE.268328
GENE.259239
GENE.207512
GENE.170984
GENE.384382
GENE.152162
GENE.473085
GENE.453970
GENE.365293
GENE.396866
GENE.140029
GENE.471122
GENE.272736
GENE.233640
GENE.342894
GENE.442574
GENE.137432
GENE.307374
GENE.19269
GENE.456757
GENE.38268
GENE.402512
GENE.147857
GENE.510355
GENE.195385
GENE.314526
GENE.434118
GENE.14838
GENE.319571
GENE.114248
GENE.473008
GENE.30880
GENE.350106
GENE.235766
GENE.191901
GENE.34765
GENE.266396
GENE.37896
GENE.305728
GENE.499042
GENE.257221
GENE.179730
GENE.86545
GENE.54126
GENE.524943
GENE.489139
GENE.38109
GENE.150334
GENE.90290
GENE.79051
GENE.470723
GENE.155977
GENE.477631
GENE.199336
GENE.355157
GENE.34292
GENE.160398
GENE.538932
GENE.370033
GENE.160766
GENE.336872
GENE.433661
GENE.163056
GENE.648
GENE.54727
GENE.244165
GENE.23128
GENE.226282
GENE.229933
GENE.491978
GENE.253707
GENE.373568
GENE.484318
GENE.66048
GENE.193032
GENE.428995
GENE.358121
GENE.87530
GENE.538324
GENE.221501
GENE.23224
GENE.92524
GENE.362583
GENE.304965
GENE.41563
GENE.425235
GENE.88434
GENE.354735
GENE.212867
GENE.57507
GENE.227918
GENE.251344
GENE.307931
GENE.37677
GENE.118335
GENE.156815
GENE.189400
GENE.161716
GENE.415917
GENE.267644
GENE.70672
GENE.75630
GENE.145148
GENE.422566
GENE.336645
GENE.466074
GENE.145955
GENE.441950
GENE.382799
GENE.334296
GENE.369599
GENE.385502
GENE.293873
GENE.473110
GENE.12477
GENE.523790
GENE.194215
GENE.151731
GENE.489399
GENE.82691
GENE.168073
GENE.248504
GENE.442437
GENE.427716
GENE.429723
GENE.197470
GENE.433703
GENE.516877
GENE.462259
GENE.473978
GENE.113325
GENE.128946
GENE.289501
GENE.154757
GENE.297644
GENE.190408
GENE.64649
GENE.349162
GENE.479525
GENE.192554
GENE.125146
GENE.147111
GENE.179768
GENE.213758
GENE.221291
GENE.354527
GENE.120283
GENE.153407
GENE.197094
GENE.487364
GENE.13675
GENE.5012
GENE.77317
GENE.212629
GENE.177959
GENE.45835
GENE.246144
GENE.319600
GENE.241252
GENE.195158
GENE.405872
GENE.373546
GENE.303846
GENE.313173
GENE.59421
GENE.450492
GENE.355363
GENE.146924
GENE.384917
GENE.465322
GENE.497105
GENE.65984
GENE.392767
GENE.215790
GENE.153572
GENE.105527
GENE.378136
GENE.364402
GENE.234572
GENE.236869
GENE.243626
GENE.412101
GENE.436336
GENE.37521
GENE.325678
GENE.227799
GENE.139012
GENE.124630
GENE.1808
GENE.397475
GENE.166456
GENE.538217
GENE.404165
GENE.107312
GENE.446521
GENE.128147
GENE.192322
GENE.357836
GENE.103737
GENE.148509
GENE.535992
GENE.347023
GENE.94993
GENE.451225
GENE.442247
GENE.300886
GENE.13207
GENE.427014
GENE.258678
GENE.308299
GENE.108385
GENE.40591
GENE.3289
GENE.135814
GENE.382085
GENE.72079
GENE.414907
GENE.199834
GENE.233147
GENE.131610
GENE.174449
GENE.518632
GENE.480943
GENE.65056
GENE.391426
GENE.278223
GENE.362235
GENE.358944
GENE.29520
GENE.359275
GENE.370672
GENE.307348
GENE.17079
GENE.167335
GENE.355760
GENE.254146
GENE.484243
GENE.206727
GENE.253531
GENE.154515
GENE.237524
GENE.426896
GENE.432393
GENE.272338
GENE.409659
GENE.364416
GENE.423264
GENE.125066
GENE.483695
GENE.403071
GENE.460808
GENE.181996
GENE.536665
GENE.399438
GENE.84710
GENE.392665
GENE.275615
GENE.532874
GENE.216584
GENE.345281
GENE.412743
GENE.21428
GENE.502365
GENE.216540
GENE.497695
GENE.160409
GENE.479813
GENE.418883
GENE.70921
GENE.376673
GENE.19407
GENE.154400
GENE.525050
GENE.12868
GENE.514117
GENE.298961
GENE.317728
GENE.445320
GENE.24869
GENE.57421
GENE.432471
GENE.458681
GENE.439688
GENE.276766
GENE.97772
GENE.297986
GENE.369995
GENE.184276
GENE.194942
GENE.66275
GENE.285359
GENE.539962
GENE.38601
GENE.409066
GENE.248032
GENE.43040
GENE.63976
GENE.35618
GENE.510379
GENE.300830
GENE.200038
GENE.219542
GENE.540092
GENE.23860
GENE.91178
GENE.141215
GENE.197214
GENE.439975
GENE.187200
GENE.525008
GENE.114148
GENE.216987
GENE.164684
GENE.62626
GENE.535200
GENE.91554
GENE.357072
GENE.333524
GENE.189255
GENE.82948
GENE.337564
GENE.213932
GENE.232491
GENE.12592
GENE.54681
GENE.380665
GENE.380417
GENE.516792
GENE.62758
GENE.276416
GENE.396704
GENE.128532
GENE.220789
GENE.380627
GENE.343082
GENE.108788
GENE.150016
GENE.517523
GENE.347706
GENE.422067
GENE.94785
GENE.424730
GENE.198678
GENE.31523
GENE.134103
GENE.112504
GENE.4541
GENE.126839
GENE.252175
GENE.103480
GENE.27180
GENE.530551
GENE.54258
GENE.216348
GENE.331813
GENE.514951
GENE.418237
GENE.2819
GENE.161060
GENE.465311
GENE.500236
GENE.191071
GENE.528300
GENE.99272
GENE.77188
GENE.42406
GENE.347384
GENE.324211
GENE.48688
GENE.439659
GENE.16118
GENE.207961
GENE.450074
GENE.367136
GENE.28432
GENE.225514
GENE.307113
GENE.181050
GENE.528955
GENE.167208
GENE.362016
GENE.489105
GENE.518590
GENE.306429
GENE.316279
GENE.473819
GENE.40080
GENE.88655
GENE.174134
GENE.7376
GENE.24911
GENE.268318
GENE.474241
GENE.9305
GENE.228305
GENE.160575
GENE.54686
GENE.331029
GENE.195943
GENE.369770
GENE.418506
GENE.360967
GENE.271022
GENE.227997
GENE.282204
GENE.41923
GENE.128699
GENE.286155
GENE.511629
GENE.170625
GENE.276019
GENE.182502
GENE.425798
GENE.355734
GENE.445020
GENE.378288
GENE.63237
GENE.54233
GENE.134703
GENE.258340
GENE.301318
GENE.262975
GENE.29105
GENE.156333
GENE.128219
GENE.271109
GENE.419365
GENE.207503
GENE.461367
GENE.51005
GENE.145120
GENE.529835
GENE.351227
GENE.2745
GENE.386101
GENE.203991
GENE.391297
GENE.62708
GENE.393436
GENE.93427
GENE.281588
GENE.475537
GENE.373994
GENE.158928
GENE.173381
GENE.304344
GENE.423430
GENE.368321
GENE.218531
GENE.70276
GENE.41558
GENE.65660
GENE.212907
GENE.232579
GENE.279306
GENE.106947
GENE.74673
GENE.398790
GENE.466559
GENE.425560
GENE.433272
GENE.227161
GENE.136601
GENE.86594
GENE.216762
GENE.309997
GENE.158330
GENE.77288
GENE.288593
GENE.142031
GENE.250954
GENE.41143
GENE.88076
GENE.382077
GENE.295307
GENE.210863
GENE.495453
GENE.237135
GENE.130337
GENE.331543
GENE.514201
GENE.229052
GENE.348388
GENE.447010
GENE.66581
GENE.66292
GENE.361989
GENE.528320
GENE.179117
GENE.504455
GENE.273436
GENE.428490
GENE.456367
GENE.434500
GENE.103965
GENE.99842
GENE.126860
GENE.335576
GENE.522948
GENE.69395
GENE.1373
GENE.197883
GENE.131821
GENE.459398
GENE.445128
GENE.379374
GENE.249125
GENE.162923
GENE.360981
GENE.192329
GENE.137471
GENE.12047
GENE.201272
GENE.170510
GENE.508295
GENE.314746
GENE.510676
GENE.438403
GENE.213999
GENE.217984
GENE.135875
GENE.219547
GENE.337174
GENE.162596
GENE.230571
GENE.153248
GENE.163178
GENE.17674
GENE.258160
GENE.128798
GENE.33892
GENE.145323
GENE.529249
GENE.339540
GENE.186720
GENE.68294
GENE.240976
GENE.6469
GENE.47218
GENE.493319
GENE.17718
GENE.395962
GENE.524640
GENE.169687
GENE.214251
GENE.461849
GENE.107923
GENE.280644
GENE.136126
GENE.318210
GENE.538339
GENE.511838
GENE.484973
GENE.219517
GENE.32989
GENE.146233
GENE.250431
GENE.16265
GENE.416860
GENE.274772
GENE.63009
GENE.173332
GENE.446974
GENE.230401
GENE.520477
GENE.2859
GENE.306519
GENE.216631
GENE.508139
GENE.150502
GENE.116249
GENE.45991
GENE.480288
GENE.260514
GENE.322041
GENE.304082
GENE.36084
GENE.276280
GENE.188405
GENE.244034
GENE.89450
GENE.508950
GENE.334866
GENE.224882
GENE.17920
GENE.230248
GENE.341232
GENE.234039
GENE.348735
GENE.517476
GENE.102167
GENE.342483
GENE.420239
GENE.345993
GENE.64055
GENE.370092
GENE.244402
GENE.287248
GENE.93796
GENE.47419
GENE.395088
GENE.340831
GENE.63937
GENE.506999
GENE.116276
GENE.382616
GENE.213341
GENE.69942
GENE.339630
GENE.130732
GENE.26550
GENE.299816
GENE.448317
GENE.257828
GENE.460775
GENE.23936
GENE.108143
GENE.269921
GENE.481365
GENE.417837
GENE.335889
GENE.72374
GENE.134536
GENE.65003
GENE.351323
GENE.287493
GENE.502347
GENE.22396
GENE.163036
GENE.39119
GENE.136561
GENE.149840
GENE.197649
GENE.494257
GENE.472242
GENE.85536
GENE.487021
GENE.245813
GENE.124937
GENE.331495
GENE.329598
GENE.227320
GENE.452358
GENE.373807
GENE.516382
GENE.174445
GENE.523910
GENE.293574
GENE.27330
GENE.533809
GENE.69205
GENE.152268
GENE.303722
GENE.264894
GENE.132372
GENE.229432
GENE.458589
GENE.374683
GENE.144113
GENE.535032
GENE.315191
GENE.540003
GENE.531957
GENE.379814
GENE.374064
GENE.357664
GENE.83247
GENE.442763
GENE.101368
GENE.2996
GENE.75989
GENE.344083
GENE.320710
GENE.71685
GENE.465582
GENE.476489
GENE.65745
GENE.381524
GENE.184981
GENE.329585
GENE.267032
GENE.192148
GENE.43733
GENE.257388
GENE.323561
GENE.180706
GENE.458478
GENE.478675
GENE.388502
GENE.322672
GENE.471194
GENE.271642
GENE.243029
GENE.159060
GENE.171856
GENE.223744
GENE.55620
GENE.159995
GENE.534421
GENE.123775
GENE.125613
GENE.125077
GENE.237004
GENE.518121
GENE.96908
GENE.178652
GENE.388626
GENE.224393
GENE.176302
GENE.111351
GENE.276163
GENE.210705
GENE.87958
GENE.233899
GENE.472416
GENE.104221
GENE.349030
GENE.88072
GENE.363332
GENE.240286
GENE.315521
GENE.9340
GENE.160539
GENE.486940
GENE.271453
GENE.311732
GENE.302297
GENE.354730
GENE.185702
GENE.42222
GENE.3024
GENE.156801
GENE.167585
GENE.266662
GENE.467122
GENE.229634
GENE.345613
GENE.192087
GENE.479667
GENE.60468
GENE.160055
GENE.98679
GENE.224150
GENE.215798
GENE.373032
GENE.360918
GENE.367870
GENE.78760
GENE.53427
GENE.148390
GENE.64506
GENE.239943
GENE.233104
GENE.90900
GENE.443663
GENE.68792
GENE.88130
GENE.302202
GENE.200066
GENE.248405
GENE.211141
GENE.156362
GENE.343162
GENE.477905
GENE.73657
GENE.320342
GENE.140532
GENE.132557
GENE.413319
GENE.172675
GENE.138857
GENE.121201
GENE.25567
GENE.476076
GENE.152266
GENE.217814
GENE.167851
GENE.468311
GENE.326310
GENE.409512
GENE.492706
GENE.369848
GENE.8520
GENE.7001
GENE.23507
GENE.517487
GENE.388296
GENE.488956
GENE.297261
GENE.230216
GENE.364904
GENE.233002
GENE.482573
GENE.82790
GENE.430497
GENE.418478
GENE.444654
GENE.147686
GENE.153088
GENE.57915
GENE.216829
GENE.461076
GENE.138902
GENE.262422
GENE.107983
GENE.385146
GENE.367616
GENE.405287
GENE.145805
GENE.497571
GENE.153481
GENE.410828
GENE.300073
GENE.453434
GENE.286775
GENE.287056
GENE.36219
GENE.460689
GENE.202180
GENE.161046
GENE.193371
GENE.345864
GENE.530338
GENE.139360
GENE.368295
GENE.537476
GENE.298115
GENE.283860
GENE.519926
GENE.418260
GENE.355383
GENE.334180
GENE.96725
GENE.386627
GENE.45747
GENE.433345
GENE.295926
GENE.114050
GENE.124336
GENE.359710
GENE.300880
GENE.13237
GENE.392960
GENE.33034
GENE.189743
GENE.341761
GENE.475688
GENE.365997
GENE.283994
GENE.463473
GENE.402327
GENE.87742
GENE.129750
GENE.364269
GENE.327463
GENE.223964
GENE.456229
GENE.75151
GENE.124811
GENE.511192
GENE.183297
GENE.504448
GENE.246607
GENE.315381
GENE.504096
GENE.414101
GENE.284540
GENE.48111
GENE.206031
GENE.88230
GENE.255442
GENE.744
GENE.242755
GENE.474704
GENE.462839
GENE.207460
GENE.371430
GENE.119948
GENE.171210
GENE.301056
GENE.147528
GENE.58794
GENE.361665
GENE.536123
GENE.106912
GENE.90916
GENE.170329
GENE.312813
GENE.469392
GENE.25667
GENE.289185
GENE.297517
GENE.417772
GENE.185796
GENE.497837
GENE.330401
GENE.169803
GENE.434521
GENE.476281
GENE.407046
GENE.34957
GENE.226250
GENE.218098
GENE.508212
GENE.203150
GENE.207685
GENE.154482
GENE.95304
GENE.330727
GENE.79028
GENE.487842
GENE.224546
GENE.479809
GENE.312079
GENE.285311
GENE.357498
GENE.254211
GENE.6878
GENE.471892
GENE.137738
GENE.188873
GENE.103901
GENE.58225
GENE.290665
GENE.317954
GENE.30043
GENE.171956
GENE.299736
GENE.50272
GENE.413440
GENE.258579
GENE.172152
GENE.197842
GENE.471203
GENE.88089
GENE.88047
GENE.322081
GENE.175297
GENE.441142
GENE.155248
GENE.164964
GENE.131402
GENE.308766
GENE.232217
GENE.275839
GENE.211504
GENE.403039
GENE.302480
GENE.232970
GENE.463204
GENE.980
GENE.54721
GENE.412690
GENE.91671
GENE.43194
GENE.428012
GENE.115385
GENE.180702
GENE.175977
GENE.152538
GENE.352838
GENE.425055
GENE.159160
GENE.375889
GENE.23352
GENE.66352
GENE.209491
GENE.520972
GENE.105079
GENE.287603
GENE.84501
GENE.494024
GENE.502891
GENE.469416
GENE.524336
GENE.45787
GENE.64417
GENE.143337
GENE.349595
GENE.335805
GENE.532766
GENE.294907
GENE.133982
GENE.253194
GENE.438605
GENE.297652
GENE.48223
GENE.217136
GENE.221302
GENE.522819
GENE.248793
GENE.152910
GENE.95854
GENE.342306
GENE.90810
GENE.322988
GENE.97837
GENE.167533
GENE.390567
GENE.450686
GENE.482689
GENE.27206
GENE.195815
GENE.173055
GENE.197748
GENE.495400
GENE.320197
GENE.340679
GENE.405582
GENE.295660
GENE.83587
GENE.406104
GENE.528034
GENE.527670
GENE.143096
GENE.347329
GENE.445476
GENE.525143
GENE.145904
GENE.107610
GENE.339039
GENE.335872
GENE.20164
GENE.324996
GENE.13985
GENE.533699
GENE.60270
GENE.324076
GENE.424309
GENE.337104
GENE.536951
GENE.535363
GENE.97662
GENE.419251
GENE.272609
GENE.442799
GENE.168324
GENE.75406
GENE.373175
GENE.65858
GENE.86256
GENE.203903
GENE.453914
GENE.78089
GENE.48721
GENE.480306
GENE.188
GENE.159794
GENE.398569
GENE.519316
GENE.387375
GENE.442022
GENE.537122
GENE.405445
GENE.88677
GENE.327621
GENE.434106
GENE.54922
GENE.119442
GENE.185013
GENE.69331
GENE.535848
GENE.290760
GENE.201341
GENE.137697
GENE.51835
GENE.28797
GENE.288415
GENE.150726
GENE.145016
GENE.257978
GENE.291551
GENE.227496
GENE.248607
GENE.442106
GENE.539101
GENE.412749
GENE.40515
GENE.160483
GENE.347212
GENE.71340
GENE.2919
GENE.497630
GENE.417538
GENE.230820
GENE.299666
GENE.147092
GENE.48619
GENE.335208
GENE.169563
GENE.369366
GENE.205648
GENE.188888
GENE.238216
GENE.106983
GENE.316853
GENE.154098
GENE.4970
GENE.264493
GENE.517545
GENE.235878
GENE.60183
GENE.266981
GENE.525772
GENE.512921
GENE.535769
GENE.65096
GENE.327767
GENE.279669
GENE.217112
GENE.435992
GENE.453834
GENE.191454
GENE.366493
GENE.29660
GENE.204975
GENE.265601
GENE.368444
GENE.108413
GENE.23644
GENE.501956
GENE.206512
GENE.95485
GENE.437720
GENE.344021
GENE.255214
GENE.169427
GENE.264789
GENE.128485
GENE.344211
GENE.28114
GENE.249522
GENE.216979
GENE.522412
GENE.5989
GENE.325276
GENE.511741
GENE.76446
GENE.505746
GENE.439767
GENE.515549
GENE.478757
GENE.481959
GENE.334301
GENE.34135
GENE.524829
GENE.405635
