# Supplementary material for: The Impacts of Read Length and Transcriptome Complexity for De Novo Assembly: A Simulation Study
Source: PLoS One. 2014 Apr 15;9(4):e94825. doi: 10.1371/journal.pone.0094825 (PMC3988101; doi:10.1371/journal.pone.0094825)
Supplement: Data S4 — Information of generating five human datasets with different numbers of spliced isoforms. (ZIP) [file pone.0094825.s008.zip › Data S4/gene_lists_S4/gene_list_isoforms_2.txt]

GENE.478987
GENE.271857
GENE.369371
GENE.319019
GENE.496830
GENE.367873
GENE.464074
GENE.151451
GENE.228843
GENE.18136
GENE.222229
GENE.102360
GENE.311862
GENE.338217
GENE.522934
GENE.192026
GENE.150274
GENE.79998
GENE.531592
GENE.19970
GENE.96605
GENE.323574
GENE.89917
GENE.276866
GENE.311463
GENE.270051
GENE.455136
GENE.482789
GENE.259422
GENE.500648
GENE.315876
GENE.212356
GENE.167638
GENE.243390
GENE.495719
GENE.412117
GENE.514602
GENE.193098
GENE.102583
GENE.165082
GENE.452435
GENE.493905
GENE.88740
GENE.444985
GENE.261769
GENE.338204
GENE.356917
GENE.330511
GENE.261877
GENE.166413
GENE.435802
GENE.286626
GENE.132485
GENE.436548
GENE.202069
GENE.456929
GENE.183292
GENE.311318
GENE.38652
GENE.445650
GENE.507440
GENE.108073
GENE.523457
GENE.330307
GENE.180392
GENE.534223
GENE.456756
GENE.61748
GENE.425128
GENE.385128
GENE.433176
GENE.84925
GENE.86716
GENE.234653
GENE.537388
GENE.496942
GENE.305468
GENE.430812
GENE.339075
GENE.222344
GENE.203758
GENE.120360
GENE.32158
GENE.466444
GENE.517666
GENE.398498
GENE.1920
GENE.94874
GENE.169679
GENE.536894
GENE.351560
GENE.527866
GENE.149691
GENE.398131
GENE.130734
GENE.64179
GENE.16239
GENE.100488
GENE.84854
GENE.80390
GENE.187491
GENE.326079
GENE.117690
GENE.106735
GENE.335672
GENE.360036
GENE.166751
GENE.481071
GENE.524031
GENE.537571
GENE.527014
GENE.69403
GENE.347603
GENE.290219
GENE.393166
GENE.275927
GENE.498921
GENE.65743
GENE.470994
GENE.316474
GENE.146903
GENE.457853
GENE.459039
GENE.113426
GENE.481584
GENE.286130
GENE.510526
GENE.467448
GENE.52119
GENE.495735
GENE.268855
GENE.308332
GENE.38090
GENE.43909
GENE.163272
GENE.463790
GENE.65099
GENE.136842
GENE.516145
GENE.224663
GENE.246024
GENE.291248
GENE.316021
GENE.170713
GENE.336113
GENE.310037
GENE.322435
GENE.14861
GENE.519318
GENE.116477
GENE.532930
GENE.292814
GENE.11023
GENE.165787
GENE.3250
GENE.149618
GENE.332375
GENE.1637
GENE.472445
GENE.464526
GENE.425342
GENE.7755
GENE.24733
GENE.162956
GENE.9648
GENE.387731
GENE.432951
GENE.224689
GENE.402993
GENE.326710
GENE.281260
GENE.532381
GENE.84912
GENE.55912
GENE.308825
GENE.79569
GENE.435808
GENE.463875
GENE.496677
GENE.348416
GENE.239806
GENE.15306
GENE.44454
GENE.15404
GENE.163777
GENE.406030
GENE.118859
GENE.4462
GENE.285920
GENE.201679
GENE.459515
GENE.18957
GENE.331786
GENE.156794
GENE.482475
GENE.422680
GENE.34845
GENE.469998
GENE.269653
GENE.331225
GENE.368054
GENE.52395
GENE.25476
GENE.458409
GENE.36100
GENE.361984
GENE.532006
GENE.447369
GENE.198897
GENE.418318
GENE.71003
GENE.217206
GENE.522281
GENE.403583
GENE.11004
GENE.422560
GENE.185540
GENE.86590
GENE.391311
GENE.83784
GENE.394653
GENE.174296
GENE.525042
GENE.180125
GENE.171205
GENE.511974
GENE.390723
GENE.32157
GENE.364416
GENE.209846
GENE.262009
GENE.340524
GENE.5365
GENE.419862
GENE.367533
GENE.473322
GENE.387314
GENE.26427
GENE.131901
GENE.260144
GENE.107336
GENE.455964
GENE.65352
GENE.169315
GENE.459216
GENE.460324
GENE.297141
GENE.66621
GENE.287846
GENE.137669
GENE.232458
GENE.212457
GENE.301687
GENE.265277
GENE.464342
GENE.278639
GENE.326239
GENE.466127
GENE.158535
GENE.85396
GENE.408685
GENE.143292
GENE.19139
GENE.487847
GENE.493451
GENE.38030
GENE.399235
GENE.449605
GENE.309509
GENE.252082
GENE.441032
GENE.3592
GENE.525953
GENE.77080
GENE.294803
GENE.38196
GENE.525968
GENE.229228
GENE.504882
GENE.478687
GENE.412668
GENE.484513
GENE.81003
GENE.533505
GENE.420284
GENE.153472
GENE.210283
GENE.104680
GENE.87042
GENE.134774
GENE.116384
GENE.128648
GENE.54751
GENE.391333
GENE.329023
GENE.155146
GENE.412275
GENE.536126
GENE.385433
GENE.300100
GENE.341706
GENE.388280
GENE.338961
GENE.220805
GENE.395978
GENE.182838
GENE.379549
GENE.421643
GENE.239346
GENE.77470
GENE.508011
GENE.510022
GENE.490382
GENE.129083
GENE.536739
GENE.332548
GENE.118488
GENE.268697
GENE.222501
GENE.315617
GENE.233476
GENE.109076
GENE.290410
GENE.20334
GENE.487701
GENE.136681
GENE.245251
GENE.39396
GENE.328858
GENE.196606
GENE.371686
GENE.297771
GENE.395171
GENE.210893
GENE.386655
GENE.55223
GENE.261500
GENE.465520
GENE.242008
GENE.127533
GENE.317960
GENE.257914
GENE.372222
GENE.451571
GENE.505672
GENE.70390
GENE.239013
GENE.460717
GENE.202904
GENE.138800
GENE.519533
GENE.262438
GENE.359956
GENE.332913
GENE.339195
GENE.53998
GENE.463619
GENE.40474
GENE.178253
GENE.186383
GENE.302043
GENE.287182
GENE.372705
GENE.266329
GENE.30638
GENE.347228
GENE.335869
GENE.371342
GENE.173657
GENE.380304
GENE.361229
GENE.122131
GENE.429444
GENE.304593
GENE.471548
GENE.533128
GENE.101228
GENE.148604
GENE.323734
GENE.441124
GENE.246457
GENE.419623
GENE.244925
GENE.529000
GENE.398154
GENE.535427
GENE.463477
GENE.154739
GENE.191075
GENE.304950
GENE.455199
GENE.103369
GENE.301921
GENE.48705
GENE.250555
GENE.73059
GENE.198129
GENE.35319
GENE.9057
GENE.377083
GENE.306861
GENE.186699
GENE.433835
GENE.203368
GENE.358843
GENE.152497
GENE.450322
GENE.15551
GENE.150571
GENE.348717
GENE.60451
GENE.254393
GENE.215290
GENE.233231
GENE.198638
GENE.188616
GENE.124137
GENE.327995
GENE.317201
GENE.40154
GENE.124113
GENE.55216
GENE.481410
GENE.140191
GENE.31964
GENE.59775
GENE.93050
GENE.73106
GENE.225961
GENE.51911
GENE.37880
GENE.444804
GENE.234838
GENE.168586
GENE.493748
GENE.15501
GENE.5671
GENE.10034
GENE.2312
GENE.387982
GENE.86595
GENE.350363
GENE.148561
GENE.49531
GENE.181429
GENE.350224
GENE.499444
GENE.394356
GENE.161878
GENE.316362
GENE.512412
GENE.75651
GENE.339858
GENE.471424
GENE.394312
GENE.86561
GENE.44922
GENE.200485
GENE.281897
GENE.154472
GENE.54442
GENE.273357
GENE.28971
GENE.54859
GENE.378402
GENE.464205
GENE.438455
GENE.352914
GENE.100642
GENE.334906
GENE.116280
GENE.513363
GENE.441019
GENE.295403
GENE.435379
GENE.211484
GENE.12213
GENE.59436
GENE.132040
GENE.525489
GENE.430908
GENE.175717
GENE.504583
GENE.392785
GENE.230591
GENE.54990
GENE.77100
GENE.118397
GENE.100252
GENE.49614
GENE.440156
GENE.355364
GENE.420220
GENE.244031
GENE.370367
GENE.316919
GENE.492154
GENE.155344
GENE.393157
GENE.160534
GENE.130184
GENE.22362
GENE.195454
GENE.201331
GENE.58960
GENE.341965
GENE.430662
GENE.434628
GENE.387261
GENE.421995
GENE.269901
GENE.127347
GENE.90337
GENE.442428
GENE.152378
GENE.161675
GENE.401335
GENE.128801
GENE.124660
GENE.40947
GENE.436191
GENE.364525
GENE.230623
GENE.82259
GENE.180872
GENE.320912
GENE.384613
GENE.533240
GENE.322922
GENE.208252
GENE.21763
GENE.306957
GENE.222405
GENE.99843
GENE.506089
GENE.51785
GENE.145304
GENE.355657
GENE.186255
GENE.233533
GENE.10144
GENE.132189
GENE.297797
GENE.431186
GENE.329989
GENE.188109
GENE.359345
GENE.529405
GENE.19238
GENE.310261
GENE.169205
GENE.340644
GENE.283364
GENE.510945
GENE.114133
GENE.521204
GENE.234909
GENE.422714
GENE.122536
GENE.420285
GENE.8596
GENE.270791
GENE.296657
GENE.352709
GENE.240843
GENE.231025
GENE.499939
GENE.484
GENE.284716
GENE.8123
GENE.190123
GENE.80561
GENE.90847
GENE.464179
GENE.311539
GENE.321239
GENE.13151
GENE.31244
GENE.366172
GENE.148350
GENE.150543
GENE.436249
GENE.238745
GENE.453163
GENE.373630
GENE.217231
GENE.176702
GENE.246869
GENE.259631
GENE.435784
GENE.124569
GENE.154380
GENE.487528
GENE.401898
GENE.433224
GENE.470319
GENE.138187
GENE.185954
GENE.304645
GENE.78590
GENE.212859
GENE.93374
GENE.4607
GENE.198654
GENE.160262
GENE.124027
GENE.99465
GENE.526516
GENE.109701
GENE.490849
GENE.68146
GENE.313760
GENE.388165
GENE.25082
GENE.15588
GENE.461100
GENE.529280
GENE.520304
GENE.537478
GENE.508393
GENE.423510
GENE.385731
GENE.500381
GENE.132448
GENE.406548
GENE.439371
GENE.524942
GENE.141612
GENE.219259
GENE.63859
GENE.249204
GENE.414533
GENE.44808
GENE.469370
GENE.241441
GENE.521250
GENE.74886
GENE.268166
GENE.278785
GENE.98604
GENE.440563
GENE.274719
GENE.63772
GENE.530070
GENE.386270
GENE.408302
GENE.47074
GENE.7857
GENE.166869
GENE.391313
GENE.365839
GENE.471202
GENE.238803
GENE.104638
GENE.137243
GENE.177675
GENE.63391
GENE.517884
GENE.423818
GENE.385917
GENE.502786
GENE.79082
GENE.315584
GENE.208041
GENE.311409
GENE.297981
GENE.39218
GENE.468588
GENE.377410
GENE.507779
GENE.453951
GENE.33622
GENE.349857
GENE.175356
GENE.245023
GENE.444695
GENE.88421
GENE.77097
GENE.316033
GENE.100844
GENE.364972
GENE.117128
GENE.100174
GENE.514738
GENE.227509
GENE.284896
GENE.89365
GENE.81137
GENE.226862
GENE.305917
GENE.539315
GENE.64017
GENE.532726
GENE.180268
GENE.326902
GENE.268871
GENE.452831
GENE.313169
GENE.38798
GENE.431421
GENE.202752
GENE.216955
GENE.70192
GENE.260767
GENE.333134
GENE.416910
GENE.441129
GENE.315002
GENE.53
GENE.262701
GENE.223194
GENE.509996
GENE.201822
GENE.361559
GENE.114636
GENE.348820
GENE.187245
GENE.327131
GENE.72118
GENE.128667
GENE.427249
GENE.473517
GENE.503518
GENE.35383
GENE.449577
GENE.313283
GENE.61741
GENE.205324
GENE.361852
GENE.363679
GENE.320874
GENE.369647
GENE.23551
GENE.11789
GENE.71157
GENE.533248
GENE.29145
GENE.368035
GENE.144295
GENE.278608
GENE.154529
GENE.489648
GENE.251686
GENE.55616
GENE.59835
GENE.418251
GENE.426391
GENE.323249
GENE.270477
GENE.276245
GENE.217815
GENE.262190
GENE.228932
GENE.177478
GENE.295073
GENE.310557
GENE.350043
GENE.517389
GENE.105041
GENE.258056
GENE.384331
GENE.64555
GENE.59391
GENE.118347
GENE.320218
GENE.428810
GENE.227852
GENE.88759
GENE.409478
GENE.350499
GENE.288964
GENE.318048
GENE.204103
GENE.40629
GENE.180819
GENE.55690
GENE.280621
GENE.247758
GENE.92608
GENE.257532
GENE.284560
GENE.91844
GENE.258756
GENE.306891
GENE.513534
GENE.19144
GENE.309979
GENE.194157
GENE.366396
GENE.44241
GENE.463938
GENE.485161
GENE.47037
GENE.126134
GENE.241588
GENE.50513
GENE.227768
GENE.234067
GENE.513470
GENE.131759
GENE.170546
GENE.410739
GENE.330916
GENE.109355
GENE.365653
GENE.200141
GENE.62550
GENE.396869
GENE.303306
GENE.85398
GENE.349443
GENE.383255
GENE.184239
GENE.305291
GENE.189752
GENE.453750
GENE.181105
GENE.479328
GENE.109063
GENE.67764
GENE.114781
GENE.92238
GENE.460469
GENE.270172
GENE.105345
GENE.308289
GENE.539738
GENE.205409
GENE.211666
GENE.35979
GENE.310707
GENE.222617
GENE.105509
GENE.106578
GENE.81410
GENE.105317
GENE.249556
GENE.523210
GENE.448714
GENE.385833
GENE.177213
GENE.51214
GENE.416897
GENE.346866
GENE.405852
GENE.11154
GENE.519098
GENE.106414
GENE.426021
GENE.422885
GENE.434682
GENE.220179
GENE.484115
GENE.160718
GENE.171303
GENE.44011
GENE.76498
GENE.213356
GENE.330088
GENE.313919
GENE.398080
GENE.125886
GENE.44075
GENE.190046
GENE.57673
GENE.119563
GENE.82936
GENE.341450
GENE.164203
GENE.205274
GENE.518267
GENE.328773
GENE.396659
GENE.32201
GENE.287451
GENE.325117
GENE.152208
GENE.27352
GENE.216951
GENE.225231
GENE.108528
GENE.265455
GENE.122033
GENE.236964
GENE.471550
GENE.180696
GENE.442863
GENE.88063
GENE.173338
GENE.486377
GENE.347079
GENE.450717
GENE.231661
GENE.380576
GENE.104409
GENE.272784
GENE.71730
GENE.19792
GENE.256450
GENE.476647
GENE.303666
GENE.501007
GENE.317971
GENE.327085
GENE.328032
GENE.106929
GENE.502953
GENE.200910
GENE.381847
GENE.147912
GENE.195424
GENE.253531
GENE.321889
GENE.347177
GENE.61769
GENE.300022
GENE.140601
GENE.47525
GENE.131093
GENE.470619
GENE.344487
GENE.370461
GENE.380301
GENE.422225
GENE.271296
GENE.335784
GENE.37178
GENE.300988
GENE.69749
GENE.17539
GENE.332002
GENE.258037
GENE.249820
GENE.357770
GENE.362788
GENE.341494
GENE.361958
GENE.161844
GENE.270522
GENE.311500
GENE.426596
GENE.483840
GENE.163702
GENE.161962
GENE.55189
GENE.186503
GENE.436335
GENE.344982
GENE.246744
GENE.67424
GENE.21066
GENE.225626
GENE.473219
GENE.532151
GENE.308213
GENE.321707
GENE.450714
GENE.241074
GENE.425962
GENE.348668
GENE.483225
GENE.488272
GENE.171732
GENE.139921
GENE.139685
GENE.121857
GENE.487043
GENE.173867
GENE.496558
GENE.49967
GENE.130878
GENE.257117
GENE.394094
GENE.138376
GENE.474585
GENE.316861
GENE.511436
GENE.505138
GENE.144929
GENE.48025
GENE.421513
GENE.426828
GENE.189162
GENE.366285
GENE.384266
GENE.80697
GENE.416390
GENE.360436
GENE.477061
GENE.124494
GENE.177065
GENE.425832
GENE.329281
GENE.81498
GENE.255374
GENE.165726
GENE.526349
GENE.80267
GENE.377680
GENE.177163
GENE.484603
GENE.21856
GENE.264186
GENE.362525
GENE.440407
GENE.510661
GENE.47533
GENE.523408
GENE.521324
GENE.189813
GENE.308126
GENE.452596
GENE.507629
GENE.495003
GENE.263010
GENE.197700
GENE.469019
GENE.478242
GENE.189850
GENE.245107
GENE.476413
GENE.378929
GENE.281362
GENE.20779
GENE.25016
GENE.247741
GENE.437235
GENE.84632
GENE.123014
GENE.51406
GENE.438872
GENE.262173
GENE.193843
GENE.78084
GENE.106556
GENE.118409
GENE.424638
GENE.530822
GENE.363736
GENE.134598
GENE.71993
GENE.347560
GENE.235788
GENE.482285
GENE.452630
GENE.391266
GENE.147858
GENE.165853
GENE.497770
GENE.402133
GENE.171989
GENE.532813
GENE.535478
GENE.358210
GENE.275805
GENE.464180
GENE.25104
GENE.244908
GENE.486573
GENE.432711
GENE.345085
GENE.294876
GENE.16351
GENE.172704
GENE.450642
GENE.134273
GENE.87616
GENE.356300
GENE.215695
GENE.305545
GENE.134713
GENE.36477
GENE.334419
GENE.56033
GENE.176114
GENE.496574
GENE.111752
GENE.224288
GENE.408927
GENE.166817
GENE.130945
GENE.199618
GENE.136414
GENE.290485
GENE.490226
GENE.115820
GENE.101571
GENE.119443
GENE.415469
GENE.183669
GENE.520341
GENE.526350
GENE.171233
GENE.228420
GENE.275472
GENE.218740
GENE.314700
GENE.188238
GENE.356365
GENE.242131
GENE.381073
GENE.477146
GENE.365309
GENE.296235
GENE.459571
GENE.287935
GENE.310054
GENE.192448
GENE.310797
GENE.515403
GENE.418709
GENE.69920
GENE.318861
GENE.536462
GENE.325383
GENE.513966
GENE.231604
GENE.153359
GENE.64831
GENE.499332
GENE.112285
GENE.495489
GENE.517844
GENE.121676
GENE.503970
GENE.84838
GENE.116615
GENE.36253
GENE.240059
GENE.219097
GENE.7213
GENE.164522
GENE.285998
GENE.267781
GENE.90232
GENE.226858
GENE.58242
GENE.70786
GENE.43307
GENE.307088
GENE.36171
GENE.293999
GENE.482617
GENE.23529
GENE.457210
GENE.372297
GENE.81731
GENE.69477
GENE.258183
GENE.529522
GENE.250900
GENE.346193
GENE.258833
GENE.254639
GENE.268060
GENE.147457
GENE.470102
GENE.376063
GENE.526402
GENE.506494
GENE.46301
GENE.88480
GENE.318154
GENE.522296
GENE.356666
GENE.422211
GENE.343787
GENE.57893
GENE.70541
GENE.280489
GENE.27242
GENE.287332
GENE.287881
GENE.158997
GENE.108696
GENE.273294
GENE.213142
GENE.476135
GENE.87703
GENE.96204
GENE.44404
GENE.140023
GENE.202194
GENE.98123
GENE.203831
GENE.27300
GENE.19765
GENE.80141
GENE.519203
GENE.515124
GENE.345362
GENE.460135
GENE.74540
GENE.254311
GENE.384677
GENE.463448
GENE.132960
GENE.513321
GENE.424047
GENE.160107
GENE.134002
GENE.210542
GENE.155024
GENE.300498
GENE.277616
GENE.310925
GENE.255692
GENE.222713
GENE.348859
GENE.325348
GENE.376386
GENE.390971
GENE.437829
GENE.220707
GENE.210755
GENE.262035
GENE.379092
GENE.332871
GENE.483729
GENE.335635
GENE.163449
GENE.107950
GENE.471412
GENE.322981
GENE.395403
GENE.325500
GENE.7590
GENE.87506
GENE.485254
GENE.65601
GENE.229038
GENE.255375
GENE.284628
GENE.154165
GENE.286669
GENE.292578
GENE.289797
GENE.308302
GENE.104273
GENE.247945
GENE.111356
GENE.4501
GENE.329150
GENE.471964
GENE.89914
GENE.457453
GENE.173105
GENE.447305
GENE.460149
GENE.309990
GENE.295934
GENE.222627
GENE.354295
GENE.483648
GENE.20082
GENE.6237
GENE.500306
GENE.50083
GENE.379552
GENE.438162
GENE.540105
GENE.524956
GENE.290320
GENE.502831
GENE.237151
GENE.3841
GENE.191085
GENE.146018
GENE.129488
GENE.278176
GENE.508104
GENE.53457
GENE.103229
GENE.350345
GENE.388963
GENE.188695
GENE.238167
GENE.399854
GENE.59655
GENE.410776
GENE.103834
GENE.99219
GENE.397015
GENE.372364
GENE.500502
GENE.249872
GENE.380254
GENE.496550
GENE.286502
GENE.305480
GENE.138986
GENE.475722
GENE.390924
GENE.240523
GENE.314433
GENE.409051
GENE.296731
GENE.81698
GENE.55847
GENE.126635
GENE.451197
GENE.68893
GENE.347189
GENE.322212
GENE.98752
GENE.532493
GENE.356739
GENE.148343
GENE.280047
GENE.505554
GENE.107640
GENE.141451
GENE.371788
GENE.188659
GENE.469761
GENE.189663
GENE.123011
GENE.271717
GENE.146062
GENE.230919
GENE.444841
GENE.38628
GENE.28636
GENE.484587
GENE.138422
GENE.18168
GENE.284407
GENE.154811
GENE.390173
GENE.148496
GENE.213970
GENE.268947
GENE.214836
GENE.397321
GENE.101353
GENE.366399
GENE.179818
GENE.363817
GENE.484150
GENE.67446
GENE.77349
GENE.383901
GENE.467423
GENE.335651
GENE.166771
GENE.153845
GENE.131650
GENE.320673
GENE.13843
GENE.514512
GENE.105481
GENE.34044
GENE.359211
GENE.232088
GENE.220020
GENE.299359
GENE.393659
GENE.65111
GENE.69139
GENE.286172
GENE.188286
GENE.103157
GENE.357811
GENE.50635
GENE.264351
GENE.317413
GENE.487179
GENE.153300
GENE.58939
GENE.46539
GENE.230081
GENE.181752
GENE.76195
GENE.452339
GENE.32021
GENE.290976
GENE.378756
GENE.303849
GENE.289895
GENE.141881
GENE.467683
GENE.366878
GENE.185681
GENE.139057
GENE.271367
GENE.37962
GENE.299267
GENE.183899
GENE.191471
GENE.482347
GENE.512243
GENE.40048
GENE.49246
GENE.481785
GENE.131162
GENE.247193
GENE.332029
GENE.465301
GENE.210639
GENE.492876
GENE.101221
GENE.325657
GENE.353828
GENE.41122
GENE.53063
GENE.251821
GENE.122975
GENE.513099
GENE.342353
GENE.20174
GENE.66475
GENE.265864
GENE.98084
GENE.12724
GENE.511802
GENE.367727
GENE.417149
GENE.478068
GENE.23298
GENE.311097
GENE.148566
GENE.172075
GENE.327274
GENE.517680
GENE.351613
GENE.324864
GENE.289067
GENE.213047
GENE.4283
GENE.464543
GENE.129415
GENE.36343
GENE.533393
GENE.78074
GENE.510760
GENE.362596
GENE.539084
GENE.174962
GENE.335578
GENE.39887
GENE.383113
GENE.82447
GENE.369244
GENE.68284
GENE.371113
GENE.420843
GENE.365755
GENE.498499
GENE.105710
GENE.311926
GENE.35908
GENE.194095
GENE.330521
GENE.373515
GENE.415698
GENE.9023
GENE.27465
GENE.246905
GENE.373154
GENE.44345
GENE.136983
GENE.487012
GENE.47339
GENE.161812
GENE.190627
GENE.252320
GENE.184726
GENE.107317
GENE.168895
GENE.393501
GENE.321040
GENE.99240
GENE.457243
GENE.66014
GENE.331542
GENE.231627
GENE.457968
GENE.61069
GENE.177853
GENE.11932
GENE.253690
GENE.11308
GENE.112411
GENE.500314
GENE.121668
GENE.130154
GENE.209159
GENE.108303
GENE.509046
GENE.172792
GENE.196475
GENE.329400
GENE.127799
GENE.215716
GENE.297643
GENE.187349
GENE.474269
GENE.381304
GENE.525889
GENE.397701
GENE.30142
GENE.497024
GENE.211584
GENE.323069
GENE.17538
GENE.266634
GENE.397878
GENE.310190
GENE.506521
GENE.503673
GENE.337875
GENE.185151
GENE.459442
GENE.63781
GENE.65668
GENE.494554
GENE.368029
GENE.167480
GENE.353893
GENE.198413
GENE.230772
GENE.115392
GENE.5048
GENE.297241
GENE.500768
GENE.342371
GENE.280705
GENE.471101
GENE.202612
GENE.365079
GENE.340259
GENE.416688
GENE.155455
GENE.113086
GENE.498904
GENE.214397
GENE.456273
GENE.439303
GENE.231215
GENE.94515
GENE.100572
GENE.337479
GENE.160733
GENE.72489
GENE.358953
GENE.341869
GENE.26077
GENE.499289
GENE.323019
GENE.120923
GENE.24990
GENE.488029
GENE.482525
GENE.126533
GENE.37384
GENE.267285
GENE.386311
GENE.169707
GENE.161220
GENE.535253
GENE.229593
GENE.8520
GENE.147224
GENE.313584
GENE.238571
GENE.15258
GENE.194471
GENE.129567
GENE.174937
GENE.192491
GENE.59054
GENE.239001
GENE.331852
GENE.135006
GENE.227285
GENE.286603
GENE.387273
GENE.415027
GENE.386563
GENE.85002
GENE.524196
GENE.77813
GENE.364684
GENE.230432
GENE.22241
GENE.376199
GENE.37115
GENE.139605
GENE.128747
GENE.111087
GENE.131370
GENE.250192
GENE.292779
GENE.96844
GENE.496810
GENE.507177
GENE.149497
GENE.391794
GENE.338826
GENE.63171
GENE.491471
GENE.131462
GENE.453700
GENE.47139
GENE.234109
GENE.230755
GENE.155039
GENE.502776
GENE.521542
GENE.113004
GENE.526986
GENE.232506
GENE.181172
GENE.26496
GENE.436862
GENE.50687
GENE.321313
GENE.30626
GENE.467616
GENE.520775
GENE.69842
GENE.431720
GENE.25734
GENE.13924
GENE.387237
GENE.332841
GENE.536928
GENE.366738
GENE.425027
GENE.515046
GENE.314249
GENE.78522
GENE.501331
GENE.340647
GENE.311750
GENE.165022
GENE.182563
GENE.420773
GENE.38174
GENE.328895
GENE.363137
GENE.249817
GENE.234027
GENE.46903
GENE.41475
GENE.433365
GENE.510889
GENE.377879
GENE.260179
GENE.489088
GENE.484403
GENE.98173
GENE.421484
GENE.489593
GENE.246056
GENE.30542
GENE.297369
GENE.231989
GENE.412417
GENE.469328
GENE.162151
GENE.246495
GENE.197262
GENE.156016
GENE.360897
GENE.504710
GENE.327563
GENE.116795
GENE.154238
GENE.108631
GENE.48256
GENE.126677
GENE.385840
GENE.381049
GENE.539054
GENE.331000
GENE.15875
GENE.251418
GENE.479368
GENE.428780
GENE.105354
GENE.6208
GENE.175605
GENE.424786
GENE.283741
GENE.49718
GENE.412753
GENE.353632
GENE.481467
GENE.283162
GENE.50796
GENE.526749
GENE.117801
GENE.87400
GENE.30188
GENE.306137
GENE.278604
GENE.477355
GENE.464628
GENE.200400
GENE.363986
GENE.401764
GENE.529244
GENE.109095
GENE.251069
GENE.192194
GENE.435600
GENE.200202
GENE.146688
GENE.102790
GENE.70618
GENE.173434
GENE.314867
GENE.361980
GENE.419718
GENE.189337
GENE.40316
GENE.422112
GENE.19173
GENE.493258
GENE.196476
GENE.437857
GENE.140991
GENE.356026
GENE.123676
GENE.453048
GENE.202863
GENE.115898
GENE.86290
GENE.403128
GENE.230601
GENE.142634
GENE.323919
GENE.427485
GENE.235226
GENE.16277
GENE.423061
GENE.446861
GENE.435852
GENE.16226
GENE.468160
GENE.27604
GENE.353989
GENE.309130
GENE.187328
GENE.458063
GENE.349217
GENE.492028
GENE.523794
GENE.526288
GENE.490427
GENE.64891
GENE.171669
GENE.317069
GENE.134557
GENE.236628
GENE.333479
GENE.340452
GENE.144789
GENE.85271
GENE.286303
GENE.521979
GENE.469308
GENE.413687
GENE.301946
GENE.314140
GENE.320369
GENE.156180
GENE.184367
GENE.455515
GENE.451301
GENE.97556
GENE.243778
GENE.203809
GENE.101310
GENE.83749
GENE.113452
GENE.458247
GENE.342847
GENE.234939
GENE.243722
GENE.7504
GENE.106775
GENE.422065
GENE.384172
GENE.329256
GENE.325012
GENE.255018
GENE.60152
GENE.97353
GENE.76421
GENE.144060
GENE.225685
GENE.91972
GENE.400893
GENE.64754
GENE.413534
GENE.383578
GENE.89832
GENE.267427
GENE.72028
GENE.214523
GENE.511059
GENE.57412
GENE.188481
GENE.161283
GENE.109209
GENE.321103
GENE.363649
GENE.378108
GENE.281482
GENE.171247
GENE.283398
GENE.110277
GENE.92997
GENE.109646
GENE.415198
GENE.239415
GENE.292054
GENE.302162
GENE.28688
GENE.189954
GENE.440329
GENE.111890
GENE.375638
GENE.6893
GENE.526123
GENE.119817
GENE.314968
GENE.531457
GENE.257856
GENE.275288
GENE.491559
GENE.335470
GENE.511457
GENE.68632
GENE.227090
GENE.412503
GENE.237985
GENE.302500
GENE.173185
GENE.314540
GENE.414713
GENE.304129
GENE.207888
GENE.12136
GENE.520215
GENE.449771
GENE.441558
GENE.526169
GENE.294206
GENE.512143
GENE.300241
GENE.361094
GENE.127248
GENE.92757
GENE.180963
GENE.164955
GENE.172054
GENE.452202
GENE.308565
GENE.65550
GENE.475750
GENE.509481
GENE.20686
GENE.34886
GENE.347633
GENE.3256
GENE.82967
GENE.286362
GENE.243111
GENE.120932
GENE.96564
GENE.424142
GENE.245648
GENE.90588
GENE.381739
GENE.233999
GENE.338024
GENE.459038
GENE.431096
GENE.313462
GENE.477045
GENE.250833
GENE.80938
GENE.529614
GENE.250713
GENE.534007
GENE.394404
GENE.503506
GENE.214834
GENE.141404
GENE.347903
GENE.433357
GENE.44674
GENE.33036
GENE.156558
GENE.478412
GENE.156989
GENE.499022
GENE.265562
GENE.339737
GENE.347137
GENE.133278
GENE.337127
GENE.380298
GENE.26434
GENE.99418
GENE.160598
GENE.430198
GENE.186209
GENE.277483
GENE.513703
GENE.251454
GENE.328379
GENE.247154
GENE.225854
GENE.459288
GENE.233029
GENE.58706
GENE.440663
GENE.26616
GENE.443857
GENE.499744
GENE.454996
GENE.303257
GENE.462480
GENE.376248
GENE.27347
GENE.242103
GENE.404351
GENE.279655
GENE.485224
GENE.431903
GENE.201259
GENE.482149
GENE.184674
GENE.199998
GENE.272000
GENE.530817
GENE.331339
GENE.473044
GENE.151717
GENE.412364
GENE.96555
GENE.351132
GENE.271380
GENE.32625
GENE.63522
GENE.88341
GENE.520423
GENE.526581
GENE.265315
GENE.38963
GENE.482177
GENE.233063
GENE.118086
GENE.18547
GENE.349405
GENE.357834
GENE.248811
GENE.450548
GENE.458104
GENE.264763
GENE.87783
GENE.215513
GENE.288775
GENE.417236
GENE.452160
GENE.9054
GENE.102441
GENE.109558
GENE.345494
GENE.239417
GENE.305220
GENE.308688
GENE.316110
GENE.66632
GENE.262882
GENE.144372
GENE.157395
GENE.249428
GENE.311000
GENE.143013
GENE.455194
GENE.509920
GENE.210933
GENE.295098
GENE.181971
GENE.25899
GENE.312281
GENE.93249
GENE.527335
GENE.411243
GENE.249813
GENE.151444
GENE.238781
GENE.153102
GENE.97312
GENE.387794
