# Supplementary material for: The Impacts of Read Length and Transcriptome Complexity for De Novo Assembly: A Simulation Study
Source: PLoS One. 2014 Apr 15;9(4):e94825. doi: 10.1371/journal.pone.0094825 (PMC3988101; doi:10.1371/journal.pone.0094825)
Supplement: Data S4 — Information of generating five human datasets with different numbers of spliced isoforms. (ZIP) [file pone.0094825.s008.zip › Data S4/gene_lists_S4/gene_list_isoforms_3.txt]

GENE.398892
GENE.462935
GENE.361620
GENE.116692
GENE.335753
GENE.41962
GENE.531098
GENE.482712
GENE.352804
GENE.526835
GENE.164949
GENE.409282
GENE.342381
GENE.219824
GENE.18886
GENE.176183
GENE.469295
GENE.21299
GENE.221309
GENE.112870
GENE.520936
GENE.138263
GENE.328795
GENE.101951
GENE.423715
GENE.434591
GENE.428046
GENE.251862
GENE.411949
GENE.459692
GENE.144256
GENE.476595
GENE.487534
GENE.487523
GENE.254572
GENE.112773
GENE.32957
GENE.185942
GENE.403236
GENE.155490
GENE.34403
GENE.396871
GENE.170902
GENE.407383
GENE.519625
GENE.95760
GENE.371997
GENE.446578
GENE.153738
GENE.523276
GENE.488182
GENE.312854
GENE.260929
GENE.395201
GENE.534025
GENE.404792
GENE.152555
GENE.328858
GENE.193510
GENE.245287
GENE.161625
GENE.2744
GENE.116710
GENE.381423
GENE.429856
GENE.184974
GENE.335262
GENE.455662
GENE.381286
GENE.163926
GENE.233516
GENE.266413
GENE.125069
GENE.475076
GENE.473472
GENE.256498
GENE.77857
GENE.519644
GENE.393528
GENE.410645
GENE.3997
GENE.162718
GENE.464412
GENE.404511
GENE.289442
GENE.505184
GENE.534853
GENE.202265
GENE.103422
GENE.9118
GENE.193639
GENE.523757
GENE.264008
GENE.367968
GENE.382800
GENE.48009
GENE.374366
GENE.420925
GENE.287797
GENE.114814
GENE.89858
GENE.77199
GENE.80421
GENE.71521
GENE.165158
GENE.194262
GENE.316533
GENE.7986
GENE.127562
GENE.426858
GENE.440253
GENE.191644
GENE.197061
GENE.488371
GENE.500173
GENE.523814
GENE.460555
GENE.334556
GENE.514490
GENE.322028
GENE.346235
GENE.372536
GENE.105140
GENE.401084
GENE.38522
GENE.396273
GENE.419556
GENE.12221
GENE.199389
GENE.538670
GENE.244919
GENE.531886
GENE.238758
GENE.335194
GENE.119019
GENE.147581
GENE.531082
GENE.38468
GENE.196271
GENE.60565
GENE.418886
GENE.287526
GENE.139091
GENE.212595
GENE.113398
GENE.376072
GENE.230096
GENE.512033
GENE.136214
GENE.233850
GENE.151621
GENE.379963
GENE.362861
GENE.397924
GENE.114164
GENE.416697
GENE.52974
GENE.445445
GENE.315047
GENE.504363
GENE.16382
GENE.60132
GENE.19858
GENE.226753
GENE.15968
GENE.209930
GENE.393318
GENE.109293
GENE.11837
GENE.28007
GENE.399188
GENE.372048
GENE.298444
GENE.425087
GENE.256863
GENE.353398
GENE.230052
GENE.94581
GENE.13789
GENE.238140
GENE.530194
GENE.82921
GENE.530774
GENE.474688
GENE.73310
GENE.460747
GENE.210939
GENE.273662
GENE.401048
GENE.422742
GENE.102325
GENE.295000
GENE.8425
GENE.321418
GENE.391722
GENE.363536
GENE.62779
GENE.140858
GENE.359686
GENE.26272
GENE.82258
GENE.367811
GENE.310461
GENE.432968
GENE.48147
GENE.451352
GENE.376411
GENE.173775
GENE.242222
GENE.38090
GENE.242605
GENE.210350
GENE.207601
GENE.60384
GENE.35575
GENE.233349
GENE.129580
GENE.382345
GENE.389828
GENE.375168
GENE.37173
GENE.149640
GENE.437783
GENE.523743
GENE.414344
GENE.369815
GENE.231040
GENE.475198
GENE.190409
GENE.496130
GENE.112359
GENE.406966
GENE.474541
GENE.206851
GENE.383680
GENE.272275
GENE.174690
GENE.88177
GENE.213390
GENE.472181
GENE.167019
GENE.338820
GENE.403708
GENE.45473
GENE.218959
GENE.165728
GENE.163613
GENE.341511
GENE.126400
GENE.47679
GENE.404060
GENE.205763
GENE.140404
GENE.167682
GENE.31392
GENE.273738
GENE.307720
GENE.359533
GENE.1214
GENE.285483
GENE.382719
GENE.302203
GENE.319420
GENE.479384
GENE.365896
GENE.181744
GENE.18257
GENE.63730
GENE.457
GENE.25015
GENE.521505
GENE.507566
GENE.377185
GENE.8979
GENE.332756
GENE.469188
GENE.228648
GENE.385140
GENE.461502
GENE.343730
GENE.401997
GENE.160254
GENE.425884
GENE.311057
GENE.431220
GENE.13784
GENE.364627
GENE.370912
GENE.303595
GENE.289486
GENE.19526
GENE.334178
GENE.492512
GENE.534314
GENE.58786
GENE.441728
GENE.49513
GENE.369944
GENE.259416
GENE.224066
GENE.148364
GENE.381013
GENE.74265
GENE.339179
GENE.294624
GENE.204585
GENE.143278
GENE.472647
GENE.495860
GENE.150299
GENE.139792
GENE.8826
GENE.134870
GENE.162606
GENE.180803
GENE.41568
GENE.57639
GENE.178439
GENE.136408
GENE.9507
GENE.277995
GENE.296543
GENE.231389
GENE.54957
GENE.522447
GENE.351430
GENE.388531
GENE.388943
GENE.117211
GENE.406234
GENE.244658
GENE.111857
GENE.5737
GENE.283583
GENE.339639
GENE.450124
GENE.336266
GENE.535081
GENE.183494
GENE.161179
GENE.252862
GENE.61781
GENE.154293
GENE.207614
GENE.111177
GENE.76040
GENE.67824
GENE.515937
GENE.79007
GENE.452787
GENE.238509
GENE.521774
GENE.474851
GENE.72900
GENE.147119
GENE.59529
GENE.139832
GENE.53259
GENE.414242
GENE.507692
GENE.44799
GENE.411777
GENE.93692
GENE.459928
GENE.162722
GENE.454479
GENE.287957
GENE.5389
GENE.358551
GENE.35122
GENE.210121
GENE.380218
GENE.314888
GENE.203940
GENE.80730
GENE.331477
GENE.167250
GENE.46225
GENE.213492
GENE.106507
GENE.253445
GENE.337676
GENE.79874
GENE.353070
GENE.327222
GENE.379226
GENE.291950
GENE.253469
GENE.396924
GENE.223521
GENE.171311
GENE.108431
GENE.232389
GENE.304378
GENE.246344
GENE.86101
GENE.370030
GENE.428791
GENE.513600
GENE.498076
GENE.273657
GENE.367194
GENE.210509
GENE.469183
GENE.466459
GENE.184106
GENE.318478
GENE.86070
GENE.222120
GENE.25970
GENE.431346
GENE.6933
GENE.124464
GENE.163982
GENE.118029
GENE.422901
GENE.125618
GENE.440141
GENE.36486
GENE.537463
GENE.362727
GENE.31115
GENE.326632
GENE.87096
GENE.205640
GENE.461610
GENE.220053
GENE.119558
GENE.310021
GENE.402339
GENE.191434
GENE.465960
GENE.406134
GENE.178987
GENE.441769
GENE.356726
GENE.539022
GENE.85638
GENE.168219
GENE.527345
GENE.307547
GENE.405628
GENE.276345
GENE.160971
GENE.354510
GENE.492835
GENE.61776
GENE.151058
GENE.400620
GENE.136948
GENE.182194
GENE.41728
GENE.282683
GENE.362300
GENE.50474
GENE.441816
GENE.271952
GENE.224850
GENE.298916
GENE.344359
GENE.209507
GENE.413461
GENE.105241
GENE.458911
GENE.239191
GENE.336347
GENE.416742
GENE.243643
GENE.47096
GENE.443799
GENE.158092
GENE.287671
GENE.405983
GENE.79210
GENE.4721
GENE.410634
GENE.253213
GENE.65911
GENE.39193
GENE.87631
GENE.370533
GENE.243899
GENE.306430
GENE.26430
GENE.190145
GENE.167511
GENE.352535
GENE.138645
GENE.418194
GENE.457666
GENE.481139
GENE.357080
GENE.483808
GENE.371125
GENE.131782
GENE.157237
GENE.143177
GENE.310983
GENE.348745
GENE.304773
GENE.435157
GENE.434013
GENE.243755
GENE.229312
GENE.366630
GENE.320787
GENE.7907
GENE.109971
GENE.415246
GENE.140092
GENE.138413
GENE.70786
GENE.46599
GENE.437846
GENE.322204
GENE.452609
GENE.183084
GENE.340666
GENE.185175
GENE.136765
GENE.502178
GENE.163039
GENE.196834
GENE.405773
GENE.141932
GENE.118924
GENE.95382
GENE.337932
GENE.413130
GENE.40788
GENE.462562
GENE.139756
GENE.480044
GENE.485911
GENE.95766
GENE.46221
GENE.169737
GENE.153336
GENE.71293
GENE.256734
GENE.472285
GENE.348324
GENE.212217
GENE.206338
GENE.322636
GENE.214092
GENE.39279
GENE.219102
GENE.474942
GENE.272816
GENE.172029
GENE.117968
GENE.387161
GENE.396707
GENE.146907
GENE.19191
GENE.166283
GENE.345388
GENE.481109
GENE.233619
GENE.46726
GENE.509062
GENE.62725
GENE.403956
GENE.247378
GENE.408269
GENE.123535
GENE.51415
GENE.268983
GENE.229373
GENE.348851
GENE.307587
GENE.333697
GENE.404558
GENE.216594
GENE.76580
GENE.238689
GENE.277126
GENE.238506
GENE.255023
GENE.409240
GENE.317393
GENE.184402
GENE.536789
GENE.289505
GENE.78163
GENE.49614
GENE.99393
GENE.250518
GENE.288403
GENE.34915
GENE.279692
GENE.395454
GENE.71015
GENE.411313
GENE.406166
GENE.364693
GENE.318842
GENE.264225
GENE.315628
GENE.120912
GENE.365203
GENE.1393
GENE.212688
GENE.323410
GENE.358737
GENE.272818
GENE.230599
GENE.333561
GENE.353986
GENE.126611
GENE.12598
GENE.490117
GENE.171582
GENE.220655
GENE.536110
GENE.529059
GENE.178376
GENE.129103
GENE.103147
GENE.511927
GENE.68023
GENE.246232
GENE.254159
GENE.451742
GENE.305107
GENE.339173
GENE.123223
GENE.326887
GENE.48525
GENE.128880
GENE.34241
GENE.183990
GENE.252181
GENE.375595
GENE.483119
GENE.212304
GENE.182905
GENE.282965
GENE.469856
GENE.183991
GENE.86297
GENE.57334
GENE.134830
GENE.467810
GENE.536345
GENE.102821
GENE.412103
GENE.345448
GENE.132509
GENE.307605
GENE.344053
GENE.353687
GENE.233960
GENE.104200
GENE.251092
GENE.47506
GENE.529338
GENE.429610
GENE.81470
GENE.319082
GENE.213446
GENE.216289
GENE.125621
GENE.436308
GENE.243501
GENE.348983
GENE.392584
GENE.244956
GENE.289466
GENE.374504
GENE.506141
GENE.172886
GENE.266492
GENE.219734
GENE.63090
GENE.281355
GENE.214688
GENE.250136
GENE.299102
GENE.124924
GENE.468146
GENE.245355
GENE.82637
GENE.176266
GENE.135811
GENE.487795
GENE.232538
GENE.31986
GENE.533865
GENE.156837
GENE.255619
GENE.119025
GENE.189018
GENE.414128
GENE.434089
GENE.405654
GENE.12074
GENE.318356
GENE.317442
GENE.161605
GENE.168056
GENE.322029
GENE.304274
GENE.360679
GENE.145551
GENE.62271
GENE.408354
GENE.9262
GENE.390743
GENE.416109
GENE.103533
GENE.182196
GENE.331964
GENE.62569
GENE.352100
GENE.178966
GENE.304009
GENE.58803
GENE.69358
GENE.35308
GENE.140490
GENE.35540
GENE.110272
GENE.290442
GENE.373793
GENE.100121
GENE.303154
GENE.313810
GENE.240973
GENE.172624
GENE.31192
GENE.284817
GENE.509267
GENE.422676
GENE.134490
GENE.418158
GENE.310875
GENE.224166
GENE.165379
GENE.512951
GENE.372368
GENE.435224
GENE.15104
GENE.116273
GENE.207717
GENE.443281
GENE.230985
GENE.359590
GENE.31276
GENE.481977
GENE.144485
GENE.496569
GENE.225584
GENE.79289
GENE.72172
GENE.284255
GENE.27255
GENE.2169
GENE.351471
GENE.405421
GENE.151891
GENE.353590
GENE.45701
GENE.406004
GENE.466753
GENE.523873
GENE.37165
GENE.452209
GENE.118112
GENE.276614
GENE.143728
GENE.338989
GENE.429643
GENE.174764
GENE.531304
GENE.266449
GENE.261287
GENE.314966
GENE.318839
GENE.536634
GENE.84244
GENE.198742
GENE.472800
GENE.397789
GENE.383515
GENE.24267
GENE.279250
GENE.412433
GENE.428274
GENE.534749
GENE.386338
GENE.185710
GENE.286386
GENE.383167
GENE.450137
GENE.432526
GENE.273500
GENE.88870
GENE.538832
GENE.230591
GENE.153551
GENE.207987
GENE.462154
GENE.371940
GENE.210244
GENE.474508
GENE.97530
GENE.418458
GENE.5795
GENE.122818
GENE.183600
GENE.465143
GENE.221272
GENE.135022
GENE.438609
GENE.364866
GENE.303733
GENE.93986
GENE.497723
GENE.523672
GENE.283501
GENE.78566
GENE.347546
GENE.208326
GENE.506797
GENE.292709
GENE.147551
GENE.187939
GENE.87586
GENE.202724
GENE.24132
GENE.445232
GENE.67123
GENE.111642
GENE.466634
GENE.39709
GENE.327984
GENE.55998
GENE.82653
GENE.491884
GENE.508757
GENE.250216
GENE.175489
GENE.296393
GENE.536187
GENE.74356
GENE.166297
GENE.134997
GENE.320258
GENE.444024
GENE.426318
GENE.107439
GENE.213970
GENE.405943
GENE.456402
GENE.22789
GENE.128042
GENE.308529
GENE.399155
GENE.472544
GENE.539301
GENE.227057
GENE.266242
GENE.533340
GENE.87388
GENE.118082
GENE.365108
GENE.186769
GENE.357900
GENE.319293
GENE.486834
GENE.435186
GENE.532803
GENE.321924
GENE.459723
GENE.349333
GENE.285916
GENE.395204
GENE.239237
GENE.218597
GENE.189809
GENE.246332
GENE.111759
GENE.413050
GENE.122203
GENE.85979
GENE.494815
GENE.181887
GENE.298828
GENE.491101
GENE.87982
GENE.249528
GENE.529293
GENE.4223
GENE.336545
GENE.483207
GENE.404657
GENE.161857
GENE.10436
GENE.387571
GENE.454684
GENE.306167
GENE.317341
GENE.84607
GENE.521368
GENE.145757
GENE.522457
GENE.491741
GENE.351634
GENE.145522
GENE.400974
GENE.61739
GENE.519924
GENE.109050
GENE.100808
GENE.194463
GENE.94782
GENE.261530
GENE.262424
GENE.39748
GENE.469016
GENE.438598
GENE.390468
GENE.395345
GENE.536516
GENE.423232
GENE.46064
GENE.274750
GENE.54601
GENE.213306
GENE.22815
GENE.62610
GENE.31768
GENE.300914
GENE.14105
GENE.223482
GENE.286289
GENE.241551
GENE.163020
GENE.314955
GENE.363180
GENE.299935
GENE.537094
GENE.534946
GENE.406456
GENE.432441
GENE.474114
GENE.428378
GENE.206917
GENE.187540
GENE.120522
GENE.138402
GENE.324630
GENE.187645
GENE.167506
GENE.211998
GENE.455049
GENE.234797
GENE.213305
GENE.170217
GENE.220195
GENE.412529
GENE.45249
GENE.24349
GENE.206344
GENE.154007
GENE.165363
GENE.173384
GENE.515704
GENE.512561
GENE.168871
GENE.4302
GENE.103030
GENE.99308
GENE.60002
GENE.498871
GENE.214011
GENE.268392
GENE.527470
GENE.64981
GENE.76333
GENE.478797
GENE.113945
GENE.408770
GENE.198882
GENE.120044
GENE.43096
GENE.384899
GENE.160995
GENE.453890
GENE.412439
GENE.406927
GENE.455668
GENE.322671
GENE.315671
GENE.346882
GENE.37474
GENE.79884
GENE.285283
GENE.325497
GENE.459656
GENE.251602
GENE.496033
GENE.317218
GENE.33464
GENE.451560
GENE.431230
GENE.61138
GENE.252071
GENE.506693
GENE.129116
GENE.502087
GENE.236470
GENE.502568
GENE.61144
GENE.247865
GENE.507184
GENE.509097
GENE.210748
GENE.25338
GENE.530318
GENE.162853
GENE.158892
GENE.154168
GENE.221673
GENE.277672
GENE.361201
GENE.326152
GENE.78319
GENE.123997
GENE.53477
GENE.239963
GENE.254497
GENE.286404
GENE.58966
GENE.251781
GENE.25219
GENE.91917
GENE.247047
GENE.364148
GENE.370485
GENE.147079
GENE.526193
GENE.114708
GENE.423975
GENE.137936
GENE.436636
GENE.488475
GENE.173905
GENE.479436
GENE.288838
GENE.435803
GENE.238492
GENE.350994
GENE.293478
GENE.525785
GENE.395662
GENE.297290
GENE.19946
GENE.487198
GENE.458286
GENE.875
GENE.503345
GENE.252987
GENE.126584
GENE.478879
GENE.509321
GENE.221088
GENE.279534
GENE.474699
GENE.105071
GENE.40780
GENE.471238
GENE.3179
GENE.86950
GENE.230963
GENE.78461
GENE.137621
GENE.316072
GENE.164167
GENE.80993
GENE.173126
GENE.540047
GENE.192076
GENE.402334
GENE.450253
GENE.233328
GENE.375477
GENE.365391
GENE.89479
GENE.537592
GENE.18974
GENE.418314
GENE.123251
GENE.57547
GENE.358423
GENE.366874
GENE.74691
GENE.330611
GENE.34410
GENE.322566
GENE.433157
GENE.425353
GENE.500374
GENE.276641
GENE.524192
GENE.22884
GENE.538911
GENE.121252
GENE.144086
GENE.383431
GENE.39833
GENE.327259
GENE.382709
GENE.530066
GENE.14239
GENE.312587
GENE.534919
GENE.171291
GENE.114914
GENE.427888
GENE.511685
GENE.164255
GENE.455531
GENE.238407
GENE.167967
GENE.191318
GENE.413172
GENE.309242
GENE.469395
GENE.19525
GENE.458574
GENE.43346
GENE.261308
GENE.242047
GENE.374392
GENE.479776
GENE.463625
GENE.303685
GENE.506709
GENE.33971
GENE.241893
GENE.99768
GENE.182823
GENE.413515
GENE.363265
GENE.8086
GENE.82725
GENE.433646
GENE.97209
GENE.197399
GENE.87160
GENE.230131
GENE.174270
GENE.153428
GENE.24679
GENE.131542
GENE.378458
GENE.139030
GENE.395640
GENE.253938
GENE.534744
GENE.8763
GENE.454777
GENE.72119
GENE.77356
GENE.487286
GENE.20081
GENE.121833
GENE.262112
GENE.299880
GENE.538601
GENE.23856
GENE.448497
GENE.468558
GENE.388647
GENE.443101
GENE.353045
GENE.218481
GENE.346265
GENE.98155
GENE.319486
GENE.316322
GENE.353869
GENE.358227
GENE.512677
GENE.309383
GENE.155718
GENE.312442
GENE.326834
GENE.399002
GENE.10504
GENE.341613
GENE.77350
GENE.170080
GENE.498273
GENE.82003
GENE.81781
GENE.100383
GENE.276604
GENE.358575
GENE.61987
GENE.10306
GENE.168955
GENE.86709
GENE.491502
GENE.526239
GENE.162332
GENE.27403
GENE.303773
GENE.539452
GENE.534086
GENE.452974
GENE.93777
GENE.175125
GENE.325138
GENE.373818
GENE.652
GENE.409469
GENE.16371
GENE.270006
GENE.485073
GENE.3144
GENE.105375
GENE.461543
GENE.108575
GENE.417897
GENE.66535
GENE.439780
GENE.431700
GENE.94918
GENE.314336
GENE.411877
GENE.160915
GENE.508867
GENE.61474
GENE.145092
GENE.448101
GENE.315175
GENE.514768
GENE.251665
GENE.97972
GENE.343800
GENE.353815
GENE.33358
GENE.117615
GENE.15835
GENE.323200
GENE.536029
GENE.211316
GENE.400603
GENE.208700
GENE.430353
GENE.502485
GENE.52334
GENE.490618
GENE.403910
GENE.370524
GENE.68939
GENE.271922
GENE.207079
GENE.453738
GENE.256096
GENE.350074
GENE.267530
GENE.350402
GENE.418722
GENE.265642
GENE.270970
GENE.63640
GENE.341325
GENE.415037
GENE.3960
GENE.97281
GENE.86209
GENE.147025
GENE.442498
GENE.190577
GENE.125109
GENE.327450
GENE.361689
GENE.267707
GENE.309410
GENE.534588
GENE.498027
GENE.376008
GENE.214594
GENE.526659
GENE.481789
GENE.156968
GENE.411954
GENE.111294
GENE.308027
GENE.479029
GENE.489115
GENE.160835
GENE.96061
GENE.38026
GENE.354922
GENE.170333
GENE.249611
GENE.194124
GENE.229343
GENE.347594
GENE.49924
GENE.132898
GENE.516872
GENE.312069
GENE.86445
GENE.411106
GENE.88502
GENE.131433
GENE.93685
GENE.266476
GENE.38113
GENE.161433
GENE.117336
GENE.60436
GENE.366901
GENE.450729
GENE.22066
GENE.23811
GENE.112105
GENE.173710
GENE.444918
GENE.288944
GENE.70265
GENE.516661
GENE.308079
GENE.17529
GENE.235151
GENE.97278
GENE.263086
GENE.509580
GENE.530064
GENE.85926
GENE.9370
GENE.406659
GENE.91945
GENE.530053
GENE.195683
GENE.180491
GENE.537284
GENE.498115
GENE.221299
GENE.381321
GENE.471066
GENE.170639
GENE.455994
GENE.195118
GENE.204560
GENE.527658
GENE.189281
GENE.327433
GENE.368144
GENE.153709
GENE.515650
GENE.365742
GENE.65953
GENE.343811
GENE.336978
GENE.53725
GENE.197354
GENE.9441
GENE.469955
GENE.69851
GENE.469444
GENE.368602
GENE.341197
GENE.435657
GENE.110671
GENE.495629
GENE.355229
GENE.146815
GENE.93786
GENE.180616
GENE.403251
GENE.238688
GENE.218801
GENE.114287
GENE.497656
GENE.435201
GENE.330055
GENE.456043
GENE.66317
GENE.101532
GENE.165660
GENE.319520
GENE.274986
GENE.4730
GENE.154134
GENE.201208
GENE.116518
GENE.531764
GENE.467101
GENE.291600
GENE.502682
GENE.13530
GENE.103093
GENE.421697
GENE.92623
GENE.261551
GENE.22324
GENE.335168
GENE.212258
GENE.424788
GENE.224809
GENE.456753
GENE.156295
GENE.196397
GENE.200017
GENE.520239
GENE.228870
GENE.380523
GENE.309801
GENE.333733
GENE.358041
GENE.186070
GENE.523008
GENE.393167
GENE.418729
GENE.124235
GENE.253603
GENE.131220
GENE.357145
GENE.158545
GENE.376812
GENE.167713
GENE.36073
GENE.173455
GENE.10269
GENE.310724
GENE.443024
GENE.467168
GENE.358589
GENE.137247
GENE.355588
GENE.474584
GENE.438202
GENE.134306
GENE.356973
GENE.163854
GENE.522992
GENE.27931
GENE.426270
GENE.538550
GENE.62334
GENE.538785
GENE.362189
GENE.55184
GENE.293026
GENE.226813
GENE.178397
GENE.118445
GENE.468496
GENE.136190
GENE.174096
GENE.856
GENE.490949
GENE.107808
GENE.318610
GENE.74312
GENE.50325
GENE.481164
GENE.163629
GENE.19475
GENE.163241
GENE.430479
GENE.527235
GENE.18977
GENE.93833
GENE.284999
GENE.498534
GENE.39838
GENE.56824
GENE.324937
GENE.450453
GENE.352081
GENE.358853
GENE.289875
GENE.82681
GENE.308024
GENE.512534
GENE.76789
GENE.236936
GENE.304844
GENE.77076
GENE.37377
GENE.461103
GENE.33218
GENE.83354
GENE.445991
GENE.515854
GENE.68096
GENE.374027
GENE.377870
GENE.288028
GENE.141676
GENE.225227
GENE.532666
GENE.82287
GENE.205822
GENE.98055
GENE.519999
GENE.228691
GENE.268408
GENE.406801
GENE.340152
GENE.436380
GENE.476134
GENE.249522
GENE.530086
GENE.393947
GENE.322939
GENE.421837
GENE.374690
GENE.6860
GENE.473321
GENE.522614
GENE.310481
GENE.365555
GENE.178838
GENE.182300
GENE.465270
GENE.34156
GENE.490966
GENE.524293
GENE.395873
GENE.201325
GENE.471342
GENE.155529
GENE.527945
GENE.111660
GENE.251038
GENE.500563
GENE.55125
GENE.301244
GENE.459813
GENE.73444
GENE.478308
GENE.156853
GENE.510193
GENE.497344
GENE.98585
GENE.23332
GENE.1081
GENE.382544
GENE.42039
GENE.146246
GENE.486971
GENE.119177
GENE.138820
GENE.1680
GENE.282954
GENE.404054
GENE.480300
GENE.334974
GENE.98427
GENE.182133
GENE.373509
GENE.167297
GENE.445470
GENE.396608
GENE.49159
GENE.484525
GENE.178887
GENE.426279
GENE.70838
GENE.430281
GENE.248431
GENE.331092
GENE.356054
GENE.73381
GENE.206769
GENE.532609
GENE.159456
GENE.360039
GENE.384277
GENE.228401
GENE.85740
GENE.138297
GENE.516123
GENE.134670
GENE.280900
GENE.141956
GENE.237369
GENE.531239
GENE.368074
GENE.208148
GENE.204371
GENE.9755
GENE.510391
GENE.38941
GENE.299305
GENE.494085
GENE.270347
GENE.463881
GENE.238166
GENE.381584
GENE.131076
GENE.75902
GENE.372332
GENE.142251
GENE.355980
GENE.354603
GENE.124892
GENE.280567
GENE.55447
GENE.25854
GENE.239677
GENE.497000
GENE.273074
GENE.119411
GENE.244530
GENE.416171
GENE.131914
GENE.112464
GENE.461671
GENE.447096
GENE.430747
GENE.494039
GENE.295664
GENE.478115
GENE.328905
GENE.292719
GENE.328202
GENE.384388
GENE.463914
GENE.506231
GENE.181204
GENE.277317
GENE.270442
GENE.462508
GENE.368859
GENE.244894
GENE.293597
GENE.377786
GENE.108616
GENE.525358
GENE.9107
GENE.227544
GENE.328958
GENE.502643
GENE.202048
GENE.19362
GENE.496336
GENE.55232
GENE.105588
GENE.309798
GENE.316676
GENE.538387
GENE.154591
GENE.520746
GENE.29649
GENE.271777
GENE.253680
GENE.303552
GENE.105817
GENE.473594
GENE.356649
GENE.410719
GENE.330028
GENE.423266
GENE.271778
GENE.295487
GENE.261092
GENE.529464
GENE.15119
GENE.446372
GENE.243741
GENE.507524
GENE.181317
GENE.334340
GENE.409163
GENE.117534
GENE.264020
GENE.433075
GENE.507731
GENE.69014
GENE.75764
GENE.75058
GENE.204523
GENE.523261
GENE.172357
GENE.516458
GENE.410483
GENE.262564
GENE.265174
GENE.393514
GENE.364389
GENE.443805
GENE.974
GENE.59989
GENE.106165
GENE.21805
GENE.119792
GENE.457118
GENE.1304
GENE.335804
GENE.420551
GENE.328728
GENE.470667
GENE.226359
GENE.433797
GENE.26273
GENE.414292
GENE.293544
GENE.474361
GENE.67002
GENE.14082
GENE.20733
GENE.351084
GENE.380205
GENE.479578
GENE.474930
GENE.419344
GENE.246200
GENE.531903
GENE.361922
GENE.509142
GENE.76638
GENE.442505
GENE.531296
GENE.103037
GENE.410661
GENE.179543
GENE.435534
GENE.181107
GENE.526470
GENE.388185
GENE.187613
GENE.19806
GENE.53897
GENE.380841
GENE.26164
GENE.220807
GENE.312901
GENE.421811
GENE.47247
GENE.124438
GENE.311562
GENE.431530
GENE.439193
GENE.448845
GENE.303299
GENE.35690
GENE.125708
GENE.31450
GENE.418101
GENE.202777
GENE.7693
GENE.529223
GENE.181187
GENE.204176
GENE.34382
GENE.436356
GENE.381217
GENE.310847
GENE.15419
GENE.113423
GENE.471600
GENE.227672
GENE.266579
GENE.531655
GENE.442435
GENE.85039
GENE.21179
GENE.426741
GENE.67030
GENE.181790
GENE.437420
GENE.243754
GENE.504124
GENE.11798
GENE.147256
GENE.452773
GENE.162021
GENE.298107
GENE.478055
GENE.51849
GENE.495688
GENE.431358
GENE.267103
GENE.215850
GENE.523678
GENE.276779
GENE.14167
GENE.366846
GENE.505408
GENE.527777
GENE.221094
GENE.534276
GENE.432096
GENE.96111
GENE.216399
GENE.65131
GENE.379397
GENE.198438
GENE.125900
GENE.195001
GENE.40741
GENE.312241
GENE.280014
GENE.202146
GENE.232008
GENE.222858
GENE.381966
GENE.455909
GENE.285782
GENE.200864
GENE.250679
GENE.109095
GENE.476612
GENE.255337
GENE.180791
GENE.447056
GENE.246589
GENE.435223
GENE.24478
GENE.539161
GENE.489208
GENE.346109
GENE.69113
GENE.264959
GENE.249893
GENE.195289
GENE.228332
GENE.303854
GENE.532701
GENE.442812
GENE.263572
GENE.269120
GENE.254321
GENE.46582
GENE.174941
GENE.281822
GENE.15018
GENE.133601
GENE.455496
GENE.315933
GENE.445473
GENE.28737
GENE.351245
GENE.490439
GENE.293632
GENE.209929
GENE.174659
GENE.348273
GENE.219025
GENE.359295
GENE.72602
GENE.144199
GENE.478650
GENE.71863
GENE.28636
GENE.108354
GENE.376784
GENE.289082
GENE.392444
GENE.295489
GENE.530659
GENE.288020
GENE.333907
GENE.482257
GENE.345425
GENE.270118
GENE.296273
GENE.502977
GENE.144523
GENE.484404
GENE.474459
GENE.504894
GENE.499112
GENE.491482
GENE.318820
GENE.394503
GENE.88912
GENE.490799
GENE.312887
GENE.175012
GENE.67168
GENE.387952
GENE.428169
GENE.230042
GENE.272456
GENE.323007
GENE.80918
GENE.518322
GENE.358694
GENE.29078
GENE.436761
GENE.518294
GENE.401126
GENE.210711
GENE.358212
GENE.386968
GENE.92913
GENE.481076
GENE.281941
GENE.221829
GENE.373354
GENE.99913
GENE.99678
GENE.522182
GENE.119704
GENE.82439
GENE.193282
GENE.148046
GENE.407033
GENE.212239
GENE.344672
GENE.532713
GENE.424100
GENE.53807
GENE.281115
GENE.348856
GENE.177606
GENE.65008
GENE.472187
GENE.102049
GENE.1434
GENE.56953
GENE.303260
GENE.415242
GENE.73360
GENE.135584
GENE.457311
GENE.82027
GENE.11186
GENE.11696
GENE.52972
GENE.295782
GENE.374267
GENE.535793
GENE.362915
GENE.511220
GENE.388383
GENE.82230
GENE.41326
GENE.454890
GENE.47477
GENE.306923
GENE.472549
GENE.207655
GENE.68132
GENE.267681
GENE.381254
GENE.309444
GENE.257416
GENE.76742
GENE.167236
GENE.217866
GENE.108027
GENE.171093
GENE.42166
GENE.505887
GENE.241184
GENE.377624
GENE.46454
GENE.517935
GENE.232868
GENE.163188
GENE.288702
GENE.168527
GENE.276501
GENE.326884
GENE.175595
GENE.261191
GENE.231512
GENE.278216
GENE.16432
GENE.414412
GENE.276146
GENE.416981
GENE.392176
GENE.95212
GENE.129311
GENE.68530
GENE.65934
GENE.226600
GENE.333072
GENE.475247
GENE.395729
GENE.69325
GENE.356244
GENE.230578
GENE.375278
GENE.161091
GENE.535215
GENE.492800
GENE.299458
GENE.309511
GENE.111187
GENE.500832
GENE.126639
GENE.410882
GENE.469969
GENE.178468
GENE.226525
