# Supplementary material for: The Impacts of Read Length and Transcriptome Complexity for De Novo Assembly: A Simulation Study
Source: PLoS One. 2014 Apr 15;9(4):e94825. doi: 10.1371/journal.pone.0094825 (PMC3988101; doi:10.1371/journal.pone.0094825)
Supplement: Data S4 — Information of generating five human datasets with different numbers of spliced isoforms. (ZIP) [file pone.0094825.s008.zip › Data S4/gene_lists_S4/gene_list_isoforms_4.txt]

GENE.125985
GENE.400625
GENE.183373
GENE.105254
GENE.77051
GENE.318529
GENE.273907
GENE.206656
GENE.342547
GENE.49037
GENE.372377
GENE.268166
GENE.439127
GENE.31095
GENE.137323
GENE.78554
GENE.110607
GENE.139069
GENE.472799
GENE.112482
GENE.166908
GENE.166369
GENE.187882
GENE.232378
GENE.519441
GENE.225679
GENE.454236
GENE.139899
GENE.78650
GENE.175461
GENE.380509
GENE.496743
GENE.9358
GENE.316395
GENE.254995
GENE.3154
GENE.96583
GENE.349223
GENE.516412
GENE.301862
GENE.100027
GENE.284711
GENE.429741
GENE.297334
GENE.18881
GENE.68055
GENE.331081
GENE.243481
GENE.503206
GENE.16477
GENE.74045
GENE.254257
GENE.513301
GENE.395162
GENE.319113
GENE.395374
GENE.415499
GENE.271211
GENE.11134
GENE.494923
GENE.135899
GENE.65027
GENE.303489
GENE.258133
GENE.105316
GENE.315219
GENE.128422
GENE.388681
GENE.440450
GENE.528974
GENE.243507
GENE.289679
GENE.380590
GENE.278900
GENE.449958
GENE.230417
GENE.449888
GENE.77566
GENE.218255
GENE.37418
GENE.135076
GENE.142635
GENE.384148
GENE.495401
GENE.74164
GENE.182506
GENE.395918
GENE.272932
GENE.404758
GENE.535681
GENE.107239
GENE.321914
GENE.82740
GENE.516235
GENE.353965
GENE.292136
GENE.481902
GENE.191375
GENE.88999
GENE.525445
GENE.138311
GENE.373129
GENE.76922
GENE.442106
GENE.298001
GENE.106811
GENE.134626
GENE.438257
GENE.520782
GENE.528054
GENE.440275
GENE.489836
GENE.301528
GENE.370211
GENE.176451
GENE.506250
GENE.493047
GENE.75125
GENE.337431
GENE.138432
GENE.248734
GENE.313040
GENE.319799
GENE.115267
GENE.6565
GENE.467872
GENE.6591
GENE.470591
GENE.92763
GENE.209141
GENE.296642
GENE.89377
GENE.286868
GENE.76640
GENE.180909
GENE.291985
GENE.38460
GENE.185737
GENE.403882
GENE.119469
GENE.57423
GENE.12055
GENE.334654
GENE.329787
GENE.116838
GENE.411604
GENE.176466
GENE.304041
GENE.456260
GENE.394798
GENE.64780
GENE.235375
GENE.437865
GENE.51825
GENE.161440
GENE.75403
GENE.398940
GENE.206755
GENE.393888
GENE.461084
GENE.522246
GENE.102287
GENE.17688
GENE.258307
GENE.327105
GENE.149089
GENE.14594
GENE.132291
GENE.58021
GENE.300402
GENE.313525
GENE.294255
GENE.339414
GENE.48364
GENE.345037
GENE.5696
GENE.28239
GENE.122703
GENE.180024
GENE.35016
GENE.198028
GENE.283484
GENE.330880
GENE.310712
GENE.516223
GENE.347786
GENE.535988
GENE.207988
GENE.433093
GENE.480928
GENE.398404
GENE.193653
GENE.420917
GENE.169324
GENE.531179
GENE.92944
GENE.309098
GENE.477758
GENE.36586
GENE.271920
GENE.493176
GENE.251308
GENE.145444
GENE.536253
GENE.35953
GENE.194709
GENE.237620
GENE.287413
GENE.477796
GENE.396575
GENE.521231
GENE.45670
GENE.241767
GENE.93654
GENE.234563
GENE.281524
GENE.455949
GENE.533412
GENE.156447
GENE.239520
GENE.265
GENE.162916
GENE.32551
GENE.447798
GENE.352364
GENE.412296
GENE.93212
GENE.365927
GENE.229530
GENE.169492
GENE.228998
GENE.479315
GENE.514455
GENE.235043
GENE.135580
GENE.518522
GENE.438589
GENE.490318
GENE.417937
GENE.43046
GENE.304675
GENE.74587
GENE.55937
GENE.432697
GENE.50616
GENE.370106
GENE.333965
GENE.144021
GENE.488892
GENE.376263
GENE.162405
GENE.159756
GENE.372110
GENE.297362
GENE.30043
GENE.47862
GENE.491600
GENE.150432
GENE.139885
GENE.521090
GENE.494105
GENE.62378
GENE.33428
GENE.424377
GENE.54376
GENE.146106
GENE.512523
GENE.160241
GENE.270051
GENE.152281
GENE.134618
GENE.484580
GENE.20653
GENE.491326
GENE.115905
GENE.341778
GENE.99139
GENE.394899
GENE.283075
GENE.475604
GENE.205884
GENE.293606
GENE.457807
GENE.40227
GENE.517495
GENE.215141
GENE.80246
GENE.202571
GENE.89999
GENE.540010
GENE.306511
GENE.379317
GENE.533253
GENE.72955
GENE.509324
GENE.308210
GENE.397816
GENE.231585
GENE.415419
GENE.265161
GENE.330277
GENE.360027
GENE.404409
GENE.483825
GENE.503638
GENE.93674
GENE.115813
GENE.527151
GENE.72195
GENE.347633
GENE.446640
GENE.18051
GENE.435597
GENE.353485
GENE.466088
GENE.479570
GENE.149796
GENE.31862
GENE.297986
GENE.49973
GENE.57485
GENE.4934
GENE.363066
GENE.377581
GENE.163645
GENE.293839
GENE.340140
GENE.329967
GENE.122881
GENE.127057
GENE.283704
GENE.419992
GENE.51809
GENE.42072
GENE.518345
GENE.80865
GENE.475770
GENE.211560
GENE.257054
GENE.484994
GENE.327369
GENE.199417
GENE.337338
GENE.68668
GENE.493575
GENE.250414
GENE.163770
GENE.49505
GENE.75531
GENE.255686
GENE.427134
GENE.287378
GENE.137677
GENE.150956
GENE.71002
GENE.183571
GENE.168652
GENE.5163
GENE.341528
GENE.169827
GENE.325927
GENE.424664
GENE.26274
GENE.158236
GENE.131680
GENE.193632
GENE.389189
GENE.537542
GENE.326931
GENE.474067
GENE.181434
GENE.430311
GENE.288399
GENE.203791
GENE.419
GENE.524065
GENE.66776
GENE.108021
GENE.536789
GENE.472566
GENE.215023
GENE.170363
GENE.466129
GENE.98503
GENE.188554
GENE.492736
GENE.30766
GENE.311165
GENE.336780
GENE.339409
GENE.500463
GENE.478405
GENE.409109
GENE.351333
GENE.513682
GENE.181876
GENE.148184
GENE.353621
GENE.165641
GENE.168912
GENE.255169
GENE.90528
GENE.85824
GENE.367772
GENE.79445
GENE.291142
GENE.151013
GENE.298055
GENE.225471
GENE.529665
GENE.21941
GENE.75800
GENE.440098
GENE.193252
GENE.253591
GENE.443813
GENE.404475
GENE.482268
GENE.384178
GENE.138581
GENE.394240
GENE.74149
GENE.489944
GENE.350293
GENE.248436
GENE.241486
GENE.281750
GENE.215222
GENE.141753
GENE.184173
GENE.304743
GENE.80158
GENE.386338
GENE.105019
GENE.446295
GENE.500015
GENE.396712
GENE.240977
GENE.142665
GENE.397200
GENE.229560
GENE.92865
GENE.216324
GENE.492236
GENE.261631
GENE.233391
GENE.98640
GENE.51229
GENE.439599
GENE.70207
GENE.49082
GENE.130492
GENE.404975
GENE.192340
GENE.277233
GENE.105292
GENE.131599
GENE.465487
GENE.8085
GENE.223115
GENE.366792
GENE.382275
GENE.135157
GENE.231207
GENE.194123
GENE.243284
GENE.491479
GENE.408834
GENE.58281
GENE.486199
GENE.248418
GENE.394246
GENE.375238
GENE.203830
GENE.15111
GENE.77280
GENE.443981
GENE.45030
GENE.461402
GENE.354857
GENE.131890
GENE.110520
GENE.174576
GENE.235567
GENE.489447
GENE.240812
GENE.519713
GENE.519346
GENE.78742
GENE.533745
GENE.284118
GENE.54987
GENE.239194
GENE.163826
GENE.378476
GENE.84615
GENE.290713
GENE.357472
GENE.65653
GENE.221465
GENE.135626
GENE.313162
GENE.371036
GENE.505364
GENE.468437
GENE.209013
GENE.88006
GENE.328647
GENE.315792
GENE.389299
GENE.110795
GENE.36033
GENE.214258
GENE.138168
GENE.171642
GENE.163173
GENE.381572
GENE.376779
GENE.187124
GENE.314536
GENE.241768
GENE.435399
GENE.292873
GENE.11231
GENE.21229
GENE.279412
GENE.252800
GENE.344600
GENE.505045
GENE.277434
GENE.160089
GENE.335375
GENE.84104
GENE.310241
GENE.426869
GENE.233557
GENE.56337
GENE.435950
GENE.148236
GENE.396549
GENE.114417
GENE.137316
GENE.345879
GENE.515948
GENE.528928
GENE.91391
GENE.111258
GENE.514829
GENE.304742
GENE.233771
GENE.314900
GENE.75658
GENE.495308
GENE.316021
GENE.220267
GENE.440827
GENE.110966
GENE.485704
GENE.234649
GENE.114099
GENE.462026
GENE.499890
GENE.221607
GENE.512005
GENE.190260
GENE.150008
GENE.512340
GENE.331937
GENE.146817
GENE.466392
GENE.90138
GENE.485565
GENE.529663
GENE.390827
GENE.422603
GENE.517803
GENE.337571
GENE.305456
GENE.34792
GENE.177914
GENE.195296
GENE.280111
GENE.111045
GENE.436697
GENE.29795
GENE.385359
GENE.105946
GENE.100088
GENE.367578
GENE.387377
GENE.483728
GENE.5651
GENE.231412
GENE.203558
GENE.72651
GENE.230493
GENE.340487
GENE.79610
GENE.42598
GENE.252564
GENE.202401
GENE.476056
GENE.402847
GENE.370618
GENE.257303
GENE.221907
GENE.124722
GENE.499936
GENE.457056
GENE.48029
GENE.228923
GENE.517402
GENE.245074
GENE.537110
GENE.274695
GENE.210313
GENE.458591
GENE.244687
GENE.266455
GENE.26237
GENE.282974
GENE.137629
GENE.63365
GENE.130004
GENE.235881
GENE.424529
GENE.229473
GENE.31247
GENE.243827
GENE.446250
GENE.454869
GENE.536048
GENE.404228
GENE.508150
GENE.509316
GENE.321080
GENE.477249
GENE.510789
GENE.23670
GENE.480868
GENE.467091
GENE.269283
GENE.33728
GENE.426875
GENE.331725
GENE.168916
GENE.289113
GENE.133469
GENE.282460
GENE.65096
GENE.319140
GENE.228826
GENE.269896
GENE.186846
GENE.468554
GENE.256470
GENE.148165
GENE.235236
GENE.348261
GENE.337429
GENE.298500
GENE.68197
GENE.400408
GENE.146426
GENE.271110
GENE.112031
GENE.163508
GENE.380762
GENE.317637
GENE.483350
GENE.237849
GENE.171162
GENE.444970
GENE.30957
GENE.316776
GENE.338747
GENE.227794
GENE.375347
GENE.224896
GENE.72498
GENE.432246
GENE.104789
GENE.318683
GENE.275100
GENE.14275
GENE.349564
GENE.224315
GENE.253972
GENE.289163
GENE.244848
GENE.391758
GENE.185674
GENE.130507
GENE.205052
GENE.444410
GENE.367686
GENE.387424
GENE.238016
GENE.393827
GENE.435141
GENE.324164
GENE.185529
GENE.122655
GENE.61355
GENE.473702
GENE.391933
GENE.158017
GENE.335557
GENE.318454
GENE.51923
GENE.299676
GENE.223428
GENE.88321
GENE.456426
GENE.494359
GENE.257359
GENE.105231
GENE.80764
GENE.275230
GENE.2358
GENE.394218
GENE.183855
GENE.464130
GENE.458598
GENE.477428
GENE.349685
GENE.254538
GENE.403778
GENE.486103
GENE.94354
GENE.480839
GENE.255368
GENE.157118
GENE.520085
GENE.242004
GENE.494326
GENE.354863
GENE.351871
GENE.442464
GENE.196611
GENE.396542
GENE.155851
GENE.85373
GENE.94120
GENE.336435
GENE.214076
GENE.398450
GENE.251299
GENE.189041
GENE.231663
GENE.445299
GENE.124704
GENE.340082
GENE.28001
GENE.124528
GENE.2677
GENE.42817
GENE.159720
GENE.434721
GENE.80579
GENE.100141
GENE.42431
GENE.424512
GENE.329505
GENE.511584
GENE.35232
GENE.407922
GENE.72853
GENE.336618
GENE.251361
GENE.42772
GENE.29246
GENE.46818
GENE.298918
GENE.334609
GENE.401067
GENE.261534
GENE.111995
GENE.437457
GENE.156348
GENE.400746
GENE.71560
GENE.205400
GENE.28687
GENE.401227
GENE.69077
GENE.150985
GENE.29984
GENE.18177
GENE.234560
GENE.89357
GENE.194607
GENE.431894
GENE.534730
GENE.526342
GENE.509357
GENE.345929
GENE.81550
GENE.1626
GENE.156049
GENE.425565
GENE.471917
GENE.530500
GENE.133972
GENE.349323
GENE.264251
GENE.132299
GENE.46530
GENE.337691
GENE.260630
GENE.112983
GENE.188165
GENE.400325
GENE.111557
GENE.236421
GENE.10742
GENE.225071
GENE.202694
GENE.934
GENE.324719
GENE.333738
GENE.387206
GENE.113386
GENE.238347
GENE.146132
GENE.67163
GENE.517721
GENE.525130
GENE.494667
GENE.237223
GENE.305949
GENE.46249
GENE.173462
GENE.28334
GENE.235501
GENE.373638
GENE.148094
GENE.233549
GENE.448487
GENE.332697
GENE.417175
GENE.273862
GENE.266304
GENE.132251
GENE.65616
GENE.194338
GENE.195538
GENE.128984
GENE.38027
GENE.324092
GENE.423536
GENE.491799
GENE.335034
GENE.3391
GENE.51567
GENE.255885
GENE.485339
GENE.520392
GENE.125574
GENE.476876
GENE.428401
GENE.480651
GENE.474495
GENE.425957
GENE.289556
GENE.186225
GENE.75758
GENE.397357
GENE.122541
GENE.535221
GENE.314865
GENE.474110
GENE.152975
GENE.436744
GENE.411726
GENE.330313
GENE.491283
GENE.144037
GENE.519950
GENE.437431
GENE.30171
GENE.481235
GENE.147738
GENE.34113
GENE.373340
GENE.217891
GENE.143341
GENE.75153
GENE.526694
GENE.169291
GENE.264832
GENE.492267
GENE.317550
GENE.114949
GENE.374812
GENE.186724
GENE.405413
GENE.407767
GENE.356252
GENE.449061
GENE.343591
GENE.102983
GENE.483137
GENE.347115
GENE.504018
GENE.401797
GENE.73626
GENE.347147
GENE.160974
GENE.4544
GENE.433754
GENE.150178
GENE.349848
GENE.515050
GENE.423640
GENE.230055
GENE.257740
GENE.73694
GENE.178670
GENE.509300
GENE.140401
GENE.24660
GENE.265201
GENE.361165
GENE.25243
GENE.198051
GENE.310079
GENE.427504
GENE.286249
GENE.403226
GENE.153226
GENE.329330
GENE.229518
GENE.398637
GENE.247363
GENE.480841
GENE.109688
GENE.6399
GENE.74945
GENE.450865
GENE.70273
GENE.136409
GENE.532581
GENE.328065
GENE.357483
GENE.537541
GENE.397793
GENE.517334
GENE.241954
GENE.441614
GENE.297685
GENE.313784
GENE.113563
GENE.4267
GENE.47144
GENE.497707
GENE.162210
GENE.23207
GENE.50655
GENE.224038
GENE.436539
GENE.453945
GENE.94308
GENE.22436
GENE.91001
GENE.481150
GENE.127257
GENE.100162
GENE.311197
GENE.320223
GENE.265219
GENE.233345
GENE.240767
GENE.361894
GENE.490777
GENE.92320
GENE.110227
GENE.356755
GENE.341814
GENE.459156
GENE.493687
GENE.301873
GENE.222205
GENE.515552
GENE.250063
GENE.331690
GENE.493348
GENE.177701
GENE.70841
GENE.346869
GENE.147109
GENE.108023
GENE.208861
GENE.276964
GENE.159873
GENE.97556
GENE.213192
GENE.241397
GENE.416944
GENE.514633
GENE.179576
GENE.330191
GENE.441844
GENE.44031
GENE.322227
GENE.49215
GENE.265743
GENE.142780
GENE.25213
GENE.279920
GENE.37309
GENE.539052
GENE.397240
GENE.245821
GENE.431055
GENE.175563
GENE.38956
GENE.328643
GENE.124650
GENE.345318
GENE.32424
GENE.126676
GENE.391920
GENE.18783
GENE.169689
GENE.483481
GENE.339967
GENE.533424
GENE.446418
GENE.186174
GENE.191710
GENE.75848
GENE.190535
GENE.339050
GENE.412348
GENE.104245
GENE.230664
GENE.486709
GENE.206910
GENE.343381
GENE.72157
GENE.323137
GENE.151437
GENE.433621
GENE.120739
GENE.500829
GENE.146370
GENE.63714
GENE.351
GENE.273914
GENE.237098
GENE.453315
GENE.403559
GENE.6819
GENE.22370
GENE.102065
GENE.347539
GENE.417745
GENE.94550
GENE.397739
GENE.35378
GENE.202831
GENE.284660
GENE.424046
GENE.228300
GENE.461168
GENE.8132
GENE.273664
GENE.11822
GENE.91741
GENE.339492
GENE.289851
GENE.386356
GENE.258941
GENE.389677
GENE.436299
GENE.395725
GENE.232041
GENE.505481
GENE.468578
GENE.196838
GENE.115495
GENE.400189
GENE.412847
GENE.113077
GENE.394111
GENE.475073
GENE.303704
GENE.36567
GENE.210691
GENE.129007
GENE.272385
GENE.118166
GENE.276141
GENE.237808
GENE.521052
GENE.293061
GENE.428976
GENE.400401
GENE.198796
GENE.280843
GENE.13990
GENE.173760
GENE.428234
GENE.330439
GENE.231613
GENE.98928
GENE.359040
GENE.238985
GENE.12050
GENE.221407
GENE.435979
GENE.502993
GENE.168719
GENE.255071
GENE.358894
GENE.192587
GENE.338165
GENE.156349
GENE.108929
GENE.506386
GENE.294598
GENE.271487
GENE.130450
GENE.520512
GENE.185787
GENE.303667
GENE.351576
GENE.400077
GENE.439903
GENE.504886
GENE.113616
GENE.266480
GENE.412288
GENE.390590
GENE.212354
GENE.57103
GENE.49173
GENE.510502
GENE.504432
GENE.450909
GENE.164474
GENE.211014
GENE.327440
GENE.201626
GENE.288490
GENE.318663
GENE.122307
GENE.183966
GENE.187319
GENE.408984
GENE.318322
GENE.82290
GENE.269814
GENE.205807
GENE.499341
GENE.300452
GENE.75494
GENE.122754
GENE.515306
GENE.480893
GENE.72171
GENE.91734
GENE.401319
GENE.213561
GENE.101977
GENE.189852
GENE.53893
GENE.520606
GENE.123707
GENE.248390
GENE.115725
GENE.193408
GENE.114257
GENE.171476
GENE.404493
GENE.418692
GENE.487222
GENE.442992
GENE.299540
GENE.120770
GENE.186007
GENE.253062
GENE.106745
GENE.236144
GENE.95181
GENE.88269
GENE.156299
GENE.152377
GENE.2781
GENE.290415
GENE.141121
GENE.16518
GENE.402270
GENE.145369
GENE.187331
GENE.309398
GENE.383236
GENE.297147
GENE.311396
GENE.45975
GENE.7793
GENE.41577
GENE.58477
GENE.424956
GENE.95438
GENE.342328
GENE.31373
GENE.481979
GENE.26866
GENE.522228
GENE.327524
GENE.249268
GENE.146389
GENE.161990
GENE.441296
GENE.265608
GENE.90229
GENE.237959
GENE.351788
GENE.457044
GENE.360354
GENE.59260
GENE.417436
GENE.374199
GENE.409218
GENE.204182
GENE.96412
GENE.186386
GENE.353406
GENE.12508
GENE.289832
GENE.152913
GENE.200147
GENE.161341
GENE.278630
GENE.415192
GENE.83565
GENE.78492
GENE.467734
GENE.360237
GENE.117834
GENE.475824
GENE.317415
GENE.380123
GENE.464391
GENE.15558
GENE.80744
GENE.282545
GENE.19284
GENE.170664
GENE.162317
GENE.110379
GENE.197525
GENE.92108
GENE.501414
GENE.392598
GENE.362579
GENE.514344
GENE.258945
GENE.351503
GENE.182356
GENE.457734
GENE.222331
GENE.373267
GENE.466776
GENE.38738
GENE.411617
GENE.36054
GENE.4988
GENE.528306
GENE.175300
GENE.267871
GENE.229346
GENE.318177
GENE.433778
GENE.221484
GENE.427931
GENE.144937
GENE.95190
GENE.353909
GENE.229129
GENE.488346
GENE.532324
GENE.183291
GENE.195356
GENE.269951
GENE.124894
GENE.73525
GENE.37563
GENE.82859
GENE.320113
GENE.409918
GENE.194219
GENE.244800
GENE.20703
GENE.161997
GENE.350750
GENE.332408
GENE.30557
GENE.535435
GENE.412574
GENE.340440
GENE.198093
GENE.406812
GENE.167856
GENE.44674
GENE.250566
GENE.423315
GENE.30739
GENE.336782
GENE.426898
GENE.387669
GENE.247693
GENE.330157
GENE.526085
GENE.255826
GENE.300041
GENE.389236
GENE.522453
GENE.223563
GENE.131801
GENE.85037
GENE.101245
GENE.296112
GENE.348019
GENE.44390
GENE.467838
GENE.67359
GENE.519867
GENE.152718
GENE.424604
GENE.281442
GENE.115922
GENE.338492
GENE.435710
GENE.35123
GENE.89271
GENE.144574
GENE.515206
GENE.280760
GENE.158966
GENE.308390
GENE.108689
GENE.493588
GENE.516883
GENE.380500
GENE.107499
GENE.122622
GENE.389125
GENE.236542
GENE.169655
GENE.476906
GENE.130096
GENE.469711
GENE.102864
GENE.460278
GENE.387340
GENE.115795
GENE.98287
GENE.269237
GENE.359666
GENE.518304
GENE.73112
GENE.335411
GENE.221273
GENE.143877
GENE.46910
GENE.454880
GENE.335997
GENE.309369
GENE.26812
GENE.471121
GENE.340107
GENE.303145
GENE.329442
GENE.468143
GENE.505843
GENE.358034
GENE.532863
GENE.115973
GENE.458633
GENE.391394
GENE.189670
GENE.291945
GENE.451446
GENE.298003
GENE.498701
GENE.199563
GENE.388880
GENE.253376
GENE.463996
GENE.537877
GENE.186408
GENE.267452
GENE.294699
GENE.132844
GENE.263249
GENE.524612
GENE.92485
GENE.302921
GENE.288362
GENE.388882
GENE.325479
GENE.288685
GENE.267688
GENE.455530
GENE.351217
GENE.294603
GENE.498668
GENE.440829
GENE.465592
GENE.316636
GENE.60959
GENE.245275
GENE.247701
GENE.490263
GENE.503744
GENE.464869
GENE.511721
GENE.347568
GENE.359160
GENE.258545
GENE.64358
GENE.262263
GENE.245706
GENE.363080
GENE.269765
GENE.291624
GENE.205982
GENE.393882
GENE.42801
GENE.163834
GENE.282643
GENE.83136
GENE.92715
GENE.453460
GENE.509169
GENE.276435
GENE.55561
GENE.307535
GENE.302831
GENE.414254
GENE.509862
GENE.3129
GENE.505447
GENE.530857
GENE.331701
GENE.205207
GENE.480449
GENE.428841
GENE.63194
GENE.326606
GENE.230120
GENE.126836
GENE.443503
GENE.439178
GENE.8749
GENE.112260
GENE.76709
GENE.479343
GENE.74795
GENE.306699
GENE.26118
GENE.382298
GENE.341665
GENE.64461
GENE.417759
GENE.506025
GENE.149809
GENE.204115
GENE.211293
GENE.11174
GENE.53529
GENE.224419
GENE.311155
GENE.366457
GENE.365948
GENE.44769
GENE.316147
GENE.145529
GENE.26053
GENE.182875
GENE.98512
GENE.523759
GENE.220185
GENE.411596
GENE.328952
GENE.197438
GENE.158442
GENE.125468
GENE.94731
GENE.320406
GENE.295516
GENE.245955
GENE.117316
GENE.54598
GENE.256813
GENE.356725
GENE.166102
GENE.79439
GENE.248124
GENE.143355
GENE.464409
GENE.386104
GENE.470789
GENE.313526
GENE.107655
GENE.237699
GENE.428548
GENE.1740
GENE.131126
GENE.279791
GENE.155121
GENE.289276
GENE.260293
GENE.173877
GENE.73707
GENE.272199
GENE.394258
GENE.244444
GENE.89711
GENE.500297
GENE.110089
GENE.93270
GENE.426727
GENE.49919
GENE.525579
GENE.103444
GENE.527146
GENE.199340
GENE.295041
GENE.389352
GENE.378586
GENE.247486
GENE.356785
GENE.434676
GENE.213251
GENE.539860
GENE.477951
GENE.253753
GENE.106318
GENE.197172
GENE.14883
GENE.34875
GENE.441859
GENE.174300
GENE.14470
GENE.419834
GENE.429478
GENE.116899
GENE.445899
GENE.103071
GENE.118256
GENE.481947
GENE.5042
GENE.293238
GENE.13625
GENE.256898
GENE.418133
GENE.104609
GENE.253673
GENE.347998
GENE.102746
GENE.294670
GENE.489943
GENE.184590
GENE.73677
GENE.8846
GENE.430346
GENE.113062
GENE.266336
GENE.374279
GENE.236868
GENE.477524
GENE.507069
GENE.190425
GENE.97218
GENE.478862
GENE.308119
GENE.454446
GENE.122716
GENE.21547
GENE.289567
GENE.193521
GENE.77363
GENE.140279
GENE.183670
GENE.206968
GENE.90538
GENE.273042
GENE.368548
GENE.258355
GENE.306167
GENE.340236
GENE.442066
GENE.271285
GENE.489153
GENE.300031
GENE.533071
GENE.136918
GENE.469577
GENE.283805
GENE.229754
GENE.459293
GENE.362758
GENE.145911
GENE.361968
GENE.157734
GENE.77447
GENE.308723
GENE.524228
GENE.224481
GENE.517357
GENE.253034
GENE.442259
GENE.295998
GENE.328423
GENE.485383
GENE.181889
GENE.280846
GENE.225932
GENE.481241
GENE.498833
GENE.365367
GENE.22303
GENE.50589
GENE.260986
GENE.110359
GENE.178341
GENE.444006
GENE.185993
GENE.275700
GENE.380158
GENE.228460
GENE.406115
GENE.405637
GENE.496709
GENE.211356
GENE.263452
GENE.346268
GENE.333017
GENE.365153
GENE.341756
GENE.388269
GENE.471648
GENE.135891
GENE.486992
GENE.362299
GENE.525770
GENE.286158
GENE.38385
GENE.363248
GENE.212698
GENE.105749
GENE.109440
GENE.518573
GENE.476897
GENE.412080
GENE.67746
GENE.392352
GENE.122516
GENE.295457
GENE.396152
GENE.317713
GENE.328939
GENE.1947
GENE.152427
GENE.74519
GENE.103028
GENE.448240
GENE.58481
GENE.437856
GENE.520950
GENE.514342
GENE.10674
GENE.240861
GENE.474027
GENE.171210
GENE.198667
GENE.274229
GENE.291530
GENE.92153
GENE.148085
GENE.34139
GENE.190319
GENE.287704
GENE.147955
GENE.539179
GENE.3360
GENE.332415
GENE.163943
GENE.442784
GENE.476390
GENE.371919
GENE.218358
GENE.59412
GENE.440551
GENE.22986
GENE.42320
GENE.360835
GENE.508643
GENE.180840
GENE.44941
GENE.322268
GENE.128295
GENE.170146
GENE.392749
GENE.360465
GENE.10503
GENE.113902
GENE.469415
GENE.439921
GENE.449780
GENE.221383
GENE.408592
GENE.211528
GENE.9348
GENE.214893
GENE.141841
GENE.47986
GENE.67343
GENE.340673
GENE.399330
GENE.63751
GENE.201652
GENE.213350
GENE.296565
GENE.182675
GENE.251321
GENE.63359
GENE.490124
GENE.271491
GENE.207974
GENE.361631
GENE.100408
GENE.182246
GENE.438117
GENE.139433
GENE.336706
GENE.520940
GENE.320248
GENE.302282
GENE.521527
GENE.256385
GENE.227466
GENE.8143
GENE.10336
GENE.361694
GENE.269549
GENE.83302
GENE.131052
GENE.522713
GENE.150808
GENE.267516
GENE.97567
GENE.448657
GENE.186615
GENE.493675
GENE.483072
GENE.157004
GENE.208294
GENE.172540
GENE.73141
GENE.8177
GENE.80979
GENE.189634
GENE.163761
GENE.538437
GENE.503659
GENE.256923
GENE.302699
GENE.164377
GENE.382689
GENE.26578
GENE.322840
GENE.111436
GENE.417581
GENE.201842
GENE.301773
GENE.228055
GENE.439157
GENE.354695
GENE.306480
GENE.426442
GENE.286803
GENE.414110
GENE.43969
GENE.227950
GENE.272760
GENE.145132
GENE.93784
GENE.356482
GENE.80547
GENE.25756
GENE.305827
GENE.59131
GENE.424444
GENE.425485
GENE.178607
GENE.363182
GENE.367984
GENE.103505
GENE.79385
GENE.83013
GENE.453992
GENE.230364
GENE.370295
GENE.171276
GENE.347930
GENE.142264
GENE.193845
GENE.405583
GENE.268695
GENE.281820
GENE.245307
GENE.426521
GENE.168830
GENE.536649
GENE.321825
GENE.423416
GENE.183643
GENE.111807
GENE.529380
GENE.16856
GENE.496203
GENE.207406
GENE.386815
GENE.352107
GENE.332290
GENE.165964
GENE.308972
GENE.16883
GENE.452992
GENE.376721
GENE.48811
GENE.177662
GENE.9134
GENE.192399
GENE.5953
GENE.271850
GENE.247053
GENE.42453
GENE.410011
GENE.447099
GENE.293798
GENE.174565
GENE.63696
GENE.507935
GENE.158397
GENE.210713
GENE.211104
GENE.303969
GENE.495089
GENE.266895
GENE.487950
GENE.311133
GENE.297017
GENE.18739
GENE.278990
GENE.235356
GENE.315246
GENE.76501
GENE.92038
GENE.89448
GENE.320872
GENE.325992
GENE.46372
GENE.511278
GENE.143292
GENE.163107
GENE.403451
GENE.266004
GENE.356210
GENE.231387
GENE.455247
GENE.68830
GENE.407365
GENE.210705
GENE.189336
GENE.424104
GENE.479407
GENE.416960
GENE.512215
GENE.417769
GENE.5934
GENE.321676
GENE.3846
GENE.345155
GENE.511458
GENE.305361
GENE.402511
GENE.306643
GENE.515607
GENE.471409
GENE.217177
GENE.320843
GENE.131665
GENE.204516
GENE.512274
GENE.113410
GENE.428265
GENE.413736
GENE.78391
GENE.227757
GENE.147027
GENE.128813
GENE.185290
GENE.367163
GENE.337098
GENE.6493
GENE.94657
GENE.327161
GENE.49618
GENE.342225
GENE.13513
GENE.457924
GENE.155287
GENE.458850
GENE.231955
GENE.248426
GENE.149691
GENE.294665
GENE.171938
GENE.405136
GENE.73371
GENE.122266
GENE.252040
GENE.445300
GENE.501071
GENE.339516
GENE.417491
GENE.523278
GENE.256974
GENE.354803
GENE.512628
GENE.161699
GENE.268713
GENE.388956
GENE.33762
GENE.395785
GENE.494176
GENE.155984
GENE.408044
GENE.291671
GENE.144069
GENE.385720
GENE.96290
GENE.295386
GENE.405070
GENE.472194
GENE.17471
GENE.114438
GENE.134064
GENE.243995
GENE.22351
GENE.207467
GENE.448764
GENE.382807
GENE.362047
GENE.452204
GENE.112872
GENE.373987
GENE.299519
GENE.397627
GENE.23282
GENE.158570
GENE.287490
GENE.485160
GENE.144490
GENE.224388
GENE.78233
GENE.57165
GENE.361751
GENE.224749
GENE.144075
GENE.139268
GENE.119407
GENE.365144
GENE.33670
GENE.218527
GENE.316988
GENE.366433
GENE.85895
GENE.192967
GENE.23189
GENE.337858
GENE.394777
GENE.155194
GENE.242241
GENE.438654
GENE.3759
GENE.383077
GENE.253063
GENE.47298
GENE.374819
GENE.150031
GENE.249393
GENE.461681
GENE.275453
