# Supplementary material for: The Impacts of Read Length and Transcriptome Complexity for De Novo Assembly: A Simulation Study
Source: PLoS One. 2014 Apr 15;9(4):e94825. doi: 10.1371/journal.pone.0094825 (PMC3988101; doi:10.1371/journal.pone.0094825)
Supplement: Data S4 — Information of generating five human datasets with different numbers of spliced isoforms. (ZIP) [file pone.0094825.s008.zip › Data S4/gene_lists_S4/gene_list_isoforms_5.txt]

GENE.368191
GENE.368315
GENE.368442
GENE.368445
GENE.368466
GENE.368742
GENE.368766
GENE.369259
GENE.369902
GENE.370177
GENE.370422
GENE.370463
GENE.370847
GENE.371282
GENE.371465
GENE.371662
GENE.371693
GENE.372810
GENE.373042
GENE.373338
GENE.373340
GENE.373418
GENE.373648
GENE.373726
GENE.373906
GENE.373965
GENE.374419
GENE.374794
GENE.375286
GENE.375316
GENE.375528
GENE.375636
GENE.376099
GENE.376287
GENE.376757
GENE.376797
GENE.376969
GENE.377246
GENE.377459
GENE.377496
GENE.377519
GENE.378325
GENE.378388
GENE.378637
GENE.378898
GENE.378946
GENE.378948
GENE.379883
GENE.380189
GENE.380406
GENE.380944
GENE.381303
GENE.381329
GENE.381508
GENE.381632
GENE.382090
GENE.382287
GENE.382971
GENE.383082
GENE.537373
GENE.537714
GENE.537757
GENE.538204
GENE.538233
GENE.538254
GENE.538522
GENE.538621
GENE.538956
GENE.539033
GENE.539374
GENE.52
GENE.84
GENE.137
GENE.341
GENE.439
GENE.693
GENE.768
GENE.1058
GENE.1060
GENE.2120
GENE.2605
GENE.2652
GENE.2841
GENE.3010
GENE.3270
GENE.3467
GENE.3469
GENE.3523
GENE.3711
GENE.4079
GENE.4213
GENE.4228
GENE.4341
GENE.4406
GENE.4590
GENE.4621
GENE.5255
GENE.5646
GENE.6301
GENE.6501
GENE.6520
GENE.6539
GENE.6597
GENE.6641
GENE.6650
GENE.7065
GENE.7298
GENE.7326
GENE.7368
GENE.7988
GENE.8159
GENE.8243
GENE.8405
GENE.8533
GENE.8839
GENE.8910
GENE.9152
GENE.9199
GENE.9229
GENE.9716
GENE.9795
GENE.10816
GENE.10999
GENE.11145
GENE.11286
GENE.11750
GENE.11754
GENE.11866
GENE.12071
GENE.12110
GENE.12232
GENE.13211
GENE.13625
GENE.13674
GENE.14010
GENE.14911
GENE.15520
GENE.15715
GENE.16147
GENE.16438
GENE.16533
GENE.16540
GENE.16773
GENE.17472
GENE.17615
GENE.17662
GENE.18004
GENE.18005
GENE.18653
GENE.19052
GENE.19061
GENE.19361
GENE.19604
GENE.19756
GENE.19999
GENE.20222
GENE.20489
GENE.20904
GENE.21590
GENE.21842
GENE.21936
GENE.23366
GENE.24218
GENE.24332
GENE.24653
GENE.24797
GENE.26390
GENE.26521
GENE.26971
GENE.27097
GENE.27176
GENE.27628
GENE.27717
GENE.28057
GENE.28214
GENE.28333
GENE.28455
GENE.28496
GENE.28623
GENE.29250
GENE.29612
GENE.29839
GENE.29912
GENE.30508
GENE.30531
GENE.30533
GENE.30618
GENE.30897
GENE.31273
GENE.31516
GENE.31595
GENE.31835
GENE.31928
GENE.32318
GENE.33080
GENE.33105
GENE.33300
GENE.33806
GENE.33813
GENE.33833
GENE.33851
GENE.33932
GENE.34110
GENE.34230
GENE.34254
GENE.34496
GENE.34622
GENE.34720
GENE.34921
GENE.35287
GENE.35560
GENE.35765
GENE.35778
GENE.35870
GENE.36030
GENE.36408
GENE.36543
GENE.36728
GENE.36941
GENE.36967
GENE.37773
GENE.37912
GENE.37916
GENE.38094
GENE.38370
GENE.38665
GENE.39524
GENE.39576
GENE.39667
GENE.40834
GENE.41105
GENE.41282
GENE.41475
GENE.41998
GENE.42149
GENE.42190
GENE.42276
GENE.42529
GENE.42669
GENE.42991
GENE.43427
GENE.43686
GENE.44036
GENE.44110
GENE.45683
GENE.45795
GENE.46133
GENE.46313
GENE.47271
GENE.47344
GENE.47431
GENE.47928
GENE.47935
GENE.47975
GENE.48001
GENE.48376
GENE.49120
GENE.49269
GENE.49449
GENE.49957
GENE.50664
GENE.50951
GENE.51240
GENE.51464
GENE.51474
GENE.52511
GENE.52686
GENE.52885
GENE.53269
GENE.53361
GENE.53834
GENE.54098
GENE.54348
GENE.54449
GENE.54657
GENE.55263
GENE.56460
GENE.56665
GENE.56748
GENE.56928
GENE.496597
GENE.496710
GENE.496919
GENE.497401
GENE.498002
GENE.498005
GENE.498323
GENE.498350
GENE.498486
GENE.498863
GENE.499282
GENE.499325
GENE.499590
GENE.499956
GENE.501353
GENE.501544
GENE.501559
GENE.501755
GENE.501855
GENE.502173
GENE.502417
GENE.502766
GENE.502828
GENE.502971
GENE.448479
GENE.448551
GENE.448635
GENE.449142
GENE.449482
GENE.449486
GENE.449539
GENE.450072
GENE.450338
GENE.450623
GENE.450712
GENE.450931
GENE.451331
GENE.451417
GENE.452319
GENE.452410
GENE.452856
GENE.452927
GENE.452968
GENE.453293
GENE.453404
GENE.453619
GENE.453840
GENE.454047
GENE.454085
GENE.454220
GENE.454231
GENE.454398
GENE.454472
GENE.454593
GENE.454596
GENE.455191
GENE.455462
GENE.455515
GENE.455597
GENE.455935
GENE.99973
GENE.100406
GENE.100775
GENE.101102
GENE.101134
GENE.101154
GENE.101310
GENE.101498
GENE.101966
GENE.102023
GENE.102302
GENE.102932
GENE.102988
GENE.103077
GENE.103560
GENE.103705
GENE.104206
GENE.104389
GENE.104662
GENE.104732
GENE.105355
GENE.105459
GENE.106249
GENE.106747
GENE.106794
GENE.107058
GENE.107202
GENE.107610
GENE.108217
GENE.108522
GENE.108593
GENE.108699
GENE.108708
GENE.109086
GENE.109236
GENE.109820
GENE.110140
GENE.110204
GENE.110253
GENE.110338
GENE.111948
GENE.112217
GENE.112358
GENE.112645
GENE.112969
GENE.113137
GENE.113273
GENE.113309
GENE.113476
GENE.113590
GENE.113618
GENE.113791
GENE.114190
GENE.114715
GENE.115460
GENE.115469
GENE.115584
GENE.116227
GENE.116240
GENE.116248
GENE.116597
GENE.116823
GENE.116867
GENE.117115
GENE.117593
GENE.118189
GENE.118218
GENE.118297
GENE.118448
GENE.118508
GENE.118732
GENE.119196
GENE.119600
GENE.120665
GENE.120682
GENE.120711
GENE.120885
GENE.121490
GENE.121637
GENE.121765
GENE.121902
GENE.122114
GENE.122178
GENE.122197
GENE.122370
GENE.122547
GENE.122656
GENE.122874
GENE.123097
GENE.123688
GENE.123757
GENE.123909
GENE.123929
GENE.124291
GENE.124853
GENE.125070
GENE.125208
GENE.125409
GENE.125556
GENE.126030
GENE.126732
GENE.126996
GENE.127507
GENE.127552
GENE.127688
GENE.128056
GENE.128111
GENE.128913
GENE.129015
GENE.129227
GENE.129279
GENE.129824
GENE.130242
GENE.130897
GENE.131027
GENE.131069
GENE.131216
GENE.131438
GENE.131718
GENE.132037
GENE.132050
GENE.133180
GENE.133268
GENE.133348
GENE.133524
GENE.133568
GENE.133699
GENE.133818
GENE.133832
GENE.134127
GENE.134417
GENE.134848
GENE.383346
GENE.383370
GENE.383414
GENE.383557
GENE.383900
GENE.383939
GENE.384193
GENE.384546
GENE.384737
GENE.384810
GENE.384851
GENE.385082
GENE.385530
GENE.386024
GENE.386368
GENE.386891
GENE.387431
GENE.387640
GENE.387767
GENE.388088
GENE.388265
GENE.388275
GENE.388437
GENE.388484
GENE.388716
GENE.388734
GENE.389395
GENE.389435
GENE.389441
GENE.390299
GENE.390425
GENE.390866
GENE.391025
GENE.391426
GENE.391590
GENE.391729
GENE.391758
GENE.391809
GENE.391880
GENE.391940
GENE.391987
GENE.392072
GENE.392282
GENE.392749
GENE.393095
GENE.393250
GENE.393253
GENE.393834
GENE.394367
GENE.394387
GENE.394565
GENE.395686
GENE.396363
GENE.396368
GENE.396516
GENE.396567
GENE.396647
GENE.396752
GENE.396800
GENE.397316
GENE.398082
GENE.398113
GENE.398231
GENE.398878
GENE.398923
GENE.399155
GENE.399173
GENE.399654
GENE.399729
GENE.399857
GENE.400087
GENE.57194
GENE.57417
GENE.57679
GENE.57900
GENE.58118
GENE.58460
GENE.58505
GENE.58731
GENE.59194
GENE.59274
GENE.59779
GENE.60338
GENE.60541
GENE.60551
GENE.60576
GENE.60670
GENE.60929
GENE.61686
GENE.61850
GENE.62342
GENE.62442
GENE.62568
GENE.62812
GENE.63042
GENE.63242
GENE.63394
GENE.63657
GENE.63978
GENE.64537
GENE.64743
GENE.65091
GENE.65149
GENE.65255
GENE.65308
GENE.66534
GENE.66669
GENE.66947
GENE.66956
GENE.67227
GENE.67254
GENE.67519
GENE.67601
GENE.67711
GENE.67960
GENE.68216
GENE.68231
GENE.68477
GENE.68533
GENE.69140
GENE.69278
GENE.69444
GENE.69507
GENE.70569
GENE.70667
GENE.70706
GENE.71605
GENE.71820
GENE.71993
GENE.72099
GENE.72209
GENE.72251
GENE.72495
GENE.72636
GENE.72962
GENE.72977
GENE.73574
GENE.73707
GENE.73834
GENE.74001
GENE.74441
GENE.74919
GENE.75119
GENE.75266
GENE.75514
GENE.75656
GENE.75982
GENE.77036
GENE.77463
GENE.77526
GENE.77640
GENE.77655
GENE.77756
GENE.78208
GENE.78626
GENE.78664
GENE.78912
GENE.79148
GENE.79174
GENE.79708
GENE.79988
GENE.80272
GENE.80515
GENE.80757
GENE.81842
GENE.82359
GENE.84125
GENE.84174
GENE.84696
GENE.84743
GENE.85100
GENE.85292
GENE.85308
GENE.85708
GENE.85760
GENE.85926
GENE.86048
GENE.86270
GENE.86716
GENE.86772
GENE.86921
GENE.87264
GENE.87447
GENE.87462
GENE.87742
GENE.87895
GENE.88754
GENE.88874
GENE.88876
GENE.89310
GENE.89357
GENE.89362
GENE.89893
GENE.90616
GENE.90717
GENE.90734
GENE.90926
GENE.90929
GENE.91205
GENE.91415
GENE.91921
GENE.92042
GENE.92085
GENE.92486
GENE.92494
GENE.92623
GENE.93367
GENE.93377
GENE.94270
GENE.94543
GENE.94635
GENE.94993
GENE.94995
GENE.95595
GENE.96290
GENE.96539
GENE.97009
GENE.97826
GENE.97994
GENE.98235
GENE.98377
GENE.98699
GENE.99111
GENE.282455
GENE.282710
GENE.282786
GENE.282846
GENE.283101
GENE.283357
GENE.283905
GENE.284008
GENE.284105
GENE.284647
GENE.284785
GENE.284967
GENE.285067
GENE.285123
GENE.285967
GENE.286125
GENE.286159
GENE.286473
GENE.286491
GENE.286541
GENE.286906
GENE.287555
GENE.287615
GENE.287695
GENE.287797
GENE.287903
GENE.288813
GENE.288951
GENE.289354
GENE.289619
GENE.289900
GENE.289978
GENE.290225
GENE.290616
GENE.290741
GENE.290906
GENE.291125
GENE.291135
GENE.291402
GENE.291468
GENE.292254
GENE.292847
GENE.292988
GENE.293178
GENE.294272
GENE.294485
GENE.294532
GENE.294577
GENE.294917
GENE.295121
GENE.295520
GENE.295883
GENE.296259
GENE.296633
GENE.297294
GENE.297513
GENE.297703
GENE.297757
GENE.297776
GENE.298074
GENE.298081
GENE.298579
GENE.299159
GENE.299255
GENE.299403
GENE.299638
GENE.299963
GENE.300831
GENE.301131
GENE.301504
GENE.301788
GENE.302040
GENE.302129
GENE.302158
GENE.302747
GENE.303434
GENE.304048
GENE.304479
GENE.304568
GENE.304819
GENE.304832
GENE.305052
GENE.305124
GENE.305242
GENE.305264
GENE.305282
GENE.213121
GENE.213235
GENE.213490
GENE.213629
GENE.213654
GENE.214548
GENE.216378
GENE.216464
GENE.216649
GENE.216665
GENE.217033
GENE.217132
GENE.217377
GENE.217713
GENE.217740
GENE.217753
GENE.217821
GENE.218303
GENE.218971
GENE.219456
GENE.219582
GENE.219938
GENE.220312
GENE.220374
GENE.220452
GENE.220554
GENE.220671
GENE.221345
GENE.221400
GENE.221500
GENE.221627
GENE.221634
GENE.221694
GENE.221769
GENE.222009
GENE.222193
GENE.222290
GENE.222391
GENE.222572
GENE.222714
GENE.223000
GENE.223038
GENE.223255
GENE.223660
GENE.223688
GENE.223835
GENE.224027
GENE.224082
GENE.224120
GENE.224210
GENE.224377
GENE.224482
GENE.224755
GENE.225110
GENE.225342
GENE.225412
GENE.225480
GENE.225823
GENE.225917
GENE.226017
GENE.226037
GENE.226054
GENE.226227
GENE.226306
GENE.226345
GENE.227087
GENE.227192
GENE.227366
GENE.227645
GENE.227647
GENE.227838
GENE.227929
GENE.227931
GENE.227972
GENE.228470
GENE.228862
GENE.229407
GENE.229409
GENE.229579
GENE.229607
GENE.229952
GENE.230193
GENE.230225
GENE.230994
GENE.231008
GENE.231146
GENE.231562
GENE.231924
GENE.232016
GENE.232454
GENE.232841
GENE.233799
GENE.233801
GENE.234067
GENE.234120
GENE.234175
GENE.234208
GENE.234451
GENE.234682
GENE.235216
GENE.235508
GENE.235551
GENE.236133
GENE.236178
GENE.236223
GENE.236855
GENE.237122
GENE.238051
GENE.238170
GENE.238263
GENE.238302
GENE.238348
GENE.238605
GENE.238878
GENE.239060
GENE.239247
GENE.239318
GENE.239378
GENE.239537
GENE.240077
GENE.240751
GENE.240967
GENE.240984
GENE.241474
GENE.241527
GENE.241651
GENE.241818
GENE.242136
GENE.242595
GENE.482619
GENE.482813
GENE.483077
GENE.483099
GENE.483106
GENE.483135
GENE.484048
GENE.484280
GENE.484820
GENE.485354
GENE.485850
GENE.485851
GENE.486213
GENE.487119
GENE.487253
GENE.487428
GENE.487837
GENE.487911
GENE.488084
GENE.488229
GENE.488320
GENE.488334
GENE.488492
GENE.488636
GENE.488878
GENE.489187
GENE.489329
GENE.489784
GENE.489898
GENE.489944
GENE.490010
GENE.490288
GENE.490575
GENE.490828
GENE.491543
GENE.491672
GENE.491683
GENE.491700
GENE.492246
GENE.492315
GENE.492325
GENE.493183
GENE.493776
GENE.493804
GENE.494235
GENE.494429
GENE.494681
GENE.495197
GENE.495314
GENE.495913
GENE.496000
GENE.496160
GENE.496525
GENE.540155
GENE.185411
GENE.185579
GENE.185964
GENE.186221
GENE.186284
GENE.186448
GENE.186496
GENE.186863
GENE.187022
GENE.187562
GENE.187710
GENE.187864
GENE.188027
GENE.188268
GENE.188397
GENE.188592
GENE.188612
GENE.188867
GENE.189179
GENE.189244
GENE.189250
GENE.189852
GENE.190336
GENE.190700
GENE.191005
GENE.191970
GENE.192084
GENE.192550
GENE.192741
GENE.193065
GENE.193116
GENE.193212
GENE.193271
GENE.193329
GENE.193430
GENE.193440
GENE.193757
GENE.193858
GENE.194729
GENE.195018
GENE.195299
GENE.195526
GENE.196251
GENE.196427
GENE.196517
GENE.196880
GENE.196945
GENE.197227
GENE.197538
GENE.197874
GENE.198270
GENE.198731
GENE.199241
GENE.199409
GENE.199540
GENE.199956
GENE.200160
GENE.200299
GENE.200657
GENE.200691
GENE.200765
GENE.201292
GENE.201552
GENE.201913
GENE.202446
GENE.202455
GENE.203078
GENE.203399
GENE.203629
GENE.204254
GENE.204257
GENE.204433
GENE.204451
GENE.205127
GENE.205313
GENE.205384
GENE.205534
GENE.205550
GENE.205789
GENE.206317
GENE.206804
GENE.206949
GENE.207479
GENE.207779
GENE.208379
GENE.208656
GENE.209439
GENE.209664
GENE.209848
GENE.210048
GENE.210266
GENE.210326
GENE.210595
GENE.210780
GENE.210978
GENE.211040
GENE.211174
GENE.211215
GENE.211236
GENE.211410
GENE.212200
GENE.212325
GENE.305667
GENE.305841
GENE.305855
GENE.305935
GENE.306108
GENE.306535
GENE.306844
GENE.306884
GENE.307447
GENE.307660
GENE.308607
GENE.308672
GENE.308796
GENE.308967
GENE.309093
GENE.309216
GENE.309300
GENE.309484
GENE.309683
GENE.309988
GENE.309998
GENE.310245
GENE.310253
GENE.310327
GENE.310411
GENE.310594
GENE.311088
GENE.311183
GENE.311240
GENE.311489
GENE.311855
GENE.311901
GENE.312484
GENE.313098
GENE.313207
GENE.313248
GENE.313291
GENE.313343
GENE.313718
GENE.313859
GENE.313950
GENE.313986
GENE.314511
GENE.314579
GENE.314655
GENE.314735
GENE.314808
GENE.315342
GENE.315642
GENE.315671
GENE.316036
GENE.316708
GENE.316961
GENE.317080
GENE.317251
GENE.317425
GENE.317703
GENE.317741
GENE.317872
GENE.318107
GENE.318352
GENE.319169
GENE.319358
GENE.320184
GENE.320265
GENE.320348
GENE.321214
GENE.321418
GENE.322061
GENE.322297
GENE.322380
GENE.322589
GENE.322921
GENE.323037
GENE.323349
GENE.323854
GENE.324776
GENE.325465
GENE.325872
GENE.326377
GENE.326553
GENE.326584
GENE.326641
GENE.326852
GENE.327812
GENE.328031
GENE.328527
GENE.328777
GENE.328926
GENE.329167
GENE.329837
GENE.330058
GENE.330241
GENE.330630
GENE.330739
GENE.330985
GENE.331045
GENE.331986
GENE.332061
GENE.332277
GENE.332330
GENE.135100
GENE.135127
GENE.135274
GENE.135853
GENE.136179
GENE.136326
GENE.136431
GENE.137009
GENE.137027
GENE.137259
GENE.137611
GENE.137732
GENE.138064
GENE.138593
GENE.138741
GENE.138748
GENE.138981
GENE.139549
GENE.140059
GENE.140243
GENE.140441
GENE.140558
GENE.140664
GENE.141069
GENE.141647
GENE.141681
GENE.141894
GENE.142160
GENE.142236
GENE.142580
GENE.142724
GENE.142827
GENE.142980
GENE.143339
GENE.143708
GENE.143760
GENE.143977
GENE.144173
GENE.144503
GENE.144820
GENE.144894
GENE.145599
GENE.145930
GENE.146080
GENE.146171
GENE.147906
GENE.148082
GENE.148450
GENE.149021
GENE.149214
GENE.149709
GENE.149995
GENE.150366
GENE.150980
GENE.151341
GENE.151582
GENE.151925
GENE.151947
GENE.152348
GENE.153290
GENE.153320
GENE.153351
GENE.153542
GENE.153634
GENE.154315
GENE.154567
GENE.154862
GENE.155616
GENE.155790
GENE.156325
GENE.157358
GENE.157648
GENE.157898
GENE.157912
GENE.157965
GENE.158109
GENE.158288
GENE.158413
GENE.517617
GENE.517727
GENE.517834
GENE.517920
GENE.518432
GENE.518698
GENE.519338
GENE.519561
GENE.519976
GENE.520718
GENE.520768
GENE.520835
GENE.521407
GENE.521901
GENE.522244
GENE.522499
GENE.522739
GENE.523010
GENE.523048
GENE.523195
GENE.523963
GENE.524176
GENE.524215
GENE.524442
GENE.525018
GENE.525080
GENE.525146
GENE.525252
GENE.525423
GENE.526147
GENE.526435
GENE.527036
GENE.527115
GENE.527208
GENE.527280
GENE.527497
GENE.527774
GENE.527978
GENE.528211
GENE.528407
GENE.528512
GENE.528681
GENE.528886
GENE.529171
GENE.529593
GENE.529686
GENE.529819
GENE.530365
GENE.530735
GENE.530802
GENE.531240
GENE.531348
GENE.531428
GENE.531467
GENE.531513
GENE.531657
GENE.531801
GENE.531842
GENE.531856
GENE.532310
GENE.532415
GENE.532596
GENE.532668
GENE.532897
GENE.533491
GENE.533616
GENE.534053
GENE.534079
GENE.534257
GENE.534277
GENE.534696
GENE.535325
GENE.535445
GENE.535530
GENE.535549
GENE.536217
GENE.536341
GENE.536465
GENE.536745
GENE.537257
GENE.259754
GENE.259763
GENE.259901
GENE.259964
GENE.260062
GENE.260481
GENE.260829
GENE.260906
GENE.261148
GENE.261511
GENE.261589
GENE.261654
GENE.261678
GENE.261988
GENE.262342
GENE.262550
GENE.262777
GENE.262962
GENE.263036
GENE.263157
GENE.263219
GENE.264033
GENE.264101
GENE.264880
GENE.264939
GENE.265020
GENE.265345
GENE.265411
GENE.266881
GENE.267105
GENE.267436
GENE.267731
GENE.267754
GENE.268618
GENE.269121
GENE.269239
GENE.269311
GENE.269670
GENE.269743
GENE.270115
GENE.270292
GENE.270718
GENE.270813
GENE.271186
GENE.271714
GENE.272361
GENE.272732
GENE.272796
GENE.274057
GENE.274890
GENE.275243
GENE.275690
GENE.275749
GENE.275795
GENE.276016
GENE.276338
GENE.276420
GENE.276609
GENE.276993
GENE.277907
GENE.277919
GENE.277948
GENE.278116
GENE.278186
GENE.278207
GENE.278338
GENE.278659
GENE.278695
GENE.278732
GENE.278979
GENE.279291
GENE.279941
GENE.280240
GENE.280399
GENE.280523
GENE.280632
GENE.281269
GENE.281357
GENE.281797
GENE.281830
GENE.281850
GENE.159740
GENE.159906
GENE.159948
GENE.159993
GENE.160085
GENE.161207
GENE.161255
GENE.161363
GENE.161509
GENE.161646
GENE.161663
GENE.162031
GENE.162387
GENE.162432
GENE.162473
GENE.162610
GENE.162762
GENE.163511
GENE.163746
GENE.164242
GENE.164445
GENE.164558
GENE.164915
GENE.165127
GENE.165736
GENE.165761
GENE.166190
GENE.166697
GENE.167119
GENE.167275
GENE.167449
GENE.167854
GENE.168345
GENE.168422
GENE.168507
GENE.168728
GENE.168901
GENE.168943
GENE.169289
GENE.169653
GENE.169951
GENE.170034
GENE.170057
GENE.170214
GENE.170957
GENE.170976
GENE.171052
GENE.171157
GENE.171497
GENE.171604
GENE.171986
GENE.172127
GENE.172149
GENE.172253
GENE.172308
GENE.172377
GENE.172573
GENE.172631
GENE.172784
GENE.173070
GENE.173099
GENE.173308
GENE.173389
GENE.173618
GENE.173941
GENE.174131
GENE.174595
GENE.174949
GENE.174952
GENE.175122
GENE.175456
GENE.175868
GENE.176069
GENE.176327
GENE.176675
GENE.177352
GENE.177477
GENE.177731
GENE.178236
GENE.178352
GENE.178869
GENE.179044
GENE.179131
GENE.179296
GENE.179375
GENE.180078
GENE.180366
GENE.180564
GENE.181063
GENE.181420
GENE.181496
GENE.181567
GENE.181649
GENE.181742
GENE.182427
GENE.183298
GENE.183687
GENE.183776
GENE.184074
GENE.184078
GENE.184187
GENE.184301
GENE.184650
GENE.503244
GENE.503480
GENE.503545
GENE.503802
GENE.504016
GENE.504247
GENE.505640
GENE.505749
GENE.505840
GENE.506148
GENE.506307
GENE.506526
GENE.506546
GENE.506837
GENE.507161
GENE.507205
GENE.507377
GENE.507485
GENE.507586
GENE.507642
GENE.507732
GENE.507761
GENE.507831
GENE.507951
GENE.507958
GENE.508370
GENE.508764
GENE.508774
GENE.509388
GENE.509572
GENE.509886
GENE.511439
GENE.511472
GENE.511941
GENE.511943
GENE.512039
GENE.512392
GENE.513190
GENE.513232
GENE.513545
GENE.513568
GENE.513748
GENE.513822
GENE.514027
GENE.514280
GENE.515080
GENE.515380
GENE.515805
GENE.516171
GENE.516314
GENE.516490
GENE.516579
GENE.242963
GENE.243276
GENE.243723
GENE.244179
GENE.244560
GENE.244795
GENE.244921
GENE.244941
GENE.244946
GENE.245178
GENE.245342
GENE.245414
GENE.246324
GENE.246733
GENE.246878
GENE.247206
GENE.247275
GENE.247637
GENE.247815
GENE.247846
GENE.248146
GENE.248247
GENE.248387
GENE.248652
GENE.248688
GENE.248861
GENE.249503
GENE.249545
GENE.249868
GENE.249891
GENE.250177
GENE.250306
GENE.250536
GENE.250693
GENE.251345
GENE.251393
GENE.251507
GENE.252733
GENE.253025
GENE.253190
GENE.253362
GENE.253718
GENE.254588
GENE.254654
GENE.255053
GENE.255573
GENE.256231
GENE.256420
GENE.256908
GENE.257012
GENE.257341
GENE.257608
GENE.257914
GENE.257998
GENE.258175
GENE.258195
GENE.258397
GENE.258698
GENE.258781
GENE.258790
GENE.259135
GENE.259272
GENE.420818
GENE.421620
GENE.421857
GENE.422044
GENE.422797
GENE.422838
GENE.423304
GENE.423841
GENE.424096
GENE.424127
GENE.424462
GENE.424729
GENE.424908
GENE.424991
GENE.425127
GENE.425223
GENE.425646
GENE.425841
GENE.425983
GENE.426589
GENE.426836
GENE.427066
GENE.427325
GENE.427412
GENE.427564
GENE.427823
GENE.427943
GENE.428090
GENE.428337
GENE.428966
GENE.429200
GENE.429269
GENE.429340
GENE.429960
GENE.430029
GENE.430235
GENE.430338
GENE.430508
GENE.430626
GENE.430660
GENE.431145
GENE.431487
GENE.432294
GENE.432657
GENE.432717
GENE.432737
GENE.432939
GENE.433175
GENE.434022
GENE.434027
GENE.434113
GENE.434413
GENE.434746
GENE.434841
GENE.434882
GENE.435070
GENE.435257
GENE.435453
GENE.435732
GENE.436001
GENE.437183
GENE.437229
GENE.437838
GENE.437969
GENE.438190
GENE.438200
GENE.438413
GENE.438493
GENE.438683
GENE.438848
GENE.438857
GENE.438877
GENE.438977
GENE.439100
GENE.439240
GENE.439457
GENE.439557
GENE.439586
GENE.439649
GENE.439846
GENE.440401
GENE.440701
GENE.441960
GENE.443471
GENE.443510
GENE.443533
GENE.444110
GENE.444297
GENE.444383
GENE.444488
GENE.445314
GENE.445584
GENE.445688
GENE.445811
GENE.447269
GENE.447643
GENE.401224
GENE.401249
GENE.402082
GENE.402115
GENE.402461
GENE.402516
GENE.402567
GENE.402682
GENE.402829
GENE.402919
GENE.402952
GENE.403157
GENE.403350
GENE.403395
GENE.403439
GENE.403468
GENE.404025
GENE.404201
GENE.404205
GENE.404361
GENE.404845
GENE.405232
GENE.405323
GENE.405743
GENE.405854
GENE.406196
GENE.406259
GENE.406796
GENE.406917
GENE.407578
GENE.407870
GENE.407957
GENE.408025
GENE.408066
GENE.408815
GENE.409037
GENE.409077
GENE.409494
GENE.409646
GENE.409685
GENE.409841
GENE.410115
GENE.410314
GENE.410341
GENE.410725
GENE.410734
GENE.412402
GENE.412440
GENE.412653
GENE.413152
GENE.413495
GENE.413498
GENE.413765
GENE.413795
GENE.414161
GENE.414915
GENE.415059
GENE.415069
GENE.415160
GENE.415645
GENE.415856
GENE.416029
GENE.416577
GENE.417632
GENE.417914
GENE.417925
GENE.417941
GENE.417981
GENE.418696
GENE.418867
GENE.419274
GENE.419376
GENE.419718
GENE.419957
GENE.420204
GENE.333165
GENE.333263
GENE.333770
GENE.334614
GENE.334824
GENE.335017
GENE.335037
GENE.335134
GENE.336323
GENE.336889
GENE.337509
GENE.337595
GENE.337696
GENE.338008
GENE.338051
GENE.338227
GENE.338785
GENE.339478
GENE.339496
GENE.339596
GENE.339644
GENE.339668
GENE.340036
GENE.340167
GENE.340177
GENE.340620
GENE.340687
GENE.340742
GENE.341498
GENE.342077
GENE.342082
GENE.342126
GENE.342162
GENE.342769
GENE.342801
GENE.342953
GENE.343094
GENE.343202
GENE.343312
GENE.343617
GENE.343726
GENE.343792
GENE.345059
GENE.345511
GENE.345853
GENE.345945
GENE.346176
GENE.346585
GENE.346754
GENE.347655
GENE.347692
GENE.348455
GENE.348768
GENE.348797
GENE.349475
GENE.349805
GENE.349895
GENE.349918
GENE.350152
GENE.350201
GENE.350237
GENE.350346
GENE.350457
GENE.350946
GENE.351082
GENE.351135
GENE.351158
GENE.351516
GENE.351550
GENE.351731
GENE.351869
GENE.351929
GENE.352370
GENE.352979
GENE.353754
GENE.353774
GENE.354032
GENE.354871
GENE.355092
GENE.355262
GENE.355263
GENE.355460
GENE.355882
GENE.355940
GENE.357042
GENE.357992
GENE.357999
GENE.358625
GENE.359085
GENE.359766
GENE.360351
GENE.360364
GENE.360784
GENE.360876
GENE.361095
GENE.361113
GENE.361159
GENE.361181
GENE.361272
GENE.361445
GENE.361457
GENE.361524
GENE.361663
GENE.361825
GENE.361953
GENE.362415
GENE.362606
GENE.362993
GENE.363460
GENE.363916
GENE.364178
GENE.364556
GENE.364603
GENE.365207
GENE.365594
GENE.365642
GENE.365723
GENE.365796
GENE.365915
GENE.366163
GENE.366333
GENE.366371
GENE.367396
GENE.455997
GENE.456536
GENE.456719
GENE.456839
GENE.456952
GENE.457150
GENE.457450
GENE.457503
GENE.457784
GENE.458013
GENE.458120
GENE.458233
GENE.458532
GENE.458570
GENE.458708
GENE.458842
GENE.459027
GENE.459382
GENE.459712
GENE.459877
GENE.461610
GENE.462635
GENE.463319
GENE.464529
GENE.464577
GENE.465351
GENE.465716
GENE.465979
GENE.466149
GENE.466932
GENE.467034
GENE.467551
GENE.467679
GENE.467894
GENE.467967
GENE.468419
GENE.468464
GENE.468493
GENE.468814
GENE.470114
GENE.470584
GENE.470660
GENE.470763
GENE.470765
GENE.471021
GENE.471660
GENE.473105
GENE.473722
GENE.473736
GENE.473782
GENE.473899
GENE.473957
GENE.474114
GENE.474553
GENE.474618
GENE.474648
GENE.475283
GENE.475450
GENE.475826
GENE.475953
GENE.476842
GENE.476881
GENE.477192
GENE.477211
GENE.477447
GENE.477663
GENE.477740
GENE.478020
GENE.478298
GENE.478741
GENE.478794
GENE.478912
GENE.479430
GENE.479611
GENE.479973
GENE.479979
GENE.480187
GENE.480197
GENE.480370
GENE.480399
GENE.480487
GENE.481102
GENE.481373
