# Supplementary material for: The Impacts of Read Length and Transcriptome Complexity for De Novo Assembly: A Simulation Study
Source: PLoS One. 2014 Apr 15;9(4):e94825. doi: 10.1371/journal.pone.0094825 (PMC3988101; doi:10.1371/journal.pone.0094825)
Supplement: Data S4 — Information of generating five human datasets with different numbers of spliced isoforms. (ZIP) [file pone.0094825.s008.zip › Data S4/gene_lists_S4/gene_list_isoforms_6.txt]

GENE.505670
GENE.420631
GENE.538737
GENE.347820
GENE.128844
GENE.128934
GENE.42864
GENE.282845
GENE.487677
GENE.277637
GENE.342212
GENE.361539
GENE.143682
GENE.222356
GENE.435660
GENE.104907
GENE.51812
GENE.516705
GENE.97959
GENE.186158
GENE.340060
GENE.53095
GENE.518914
GENE.383605
GENE.317399
GENE.80683
GENE.436213
GENE.199123
GENE.229919
GENE.229962
GENE.54082
GENE.48872
GENE.114910
GENE.201413
GENE.460870
GENE.3055
GENE.431282
GENE.395159
GENE.450509
GENE.445842
GENE.473288
GENE.377186
GENE.465457
GENE.360573
GENE.173113
GENE.116468
GENE.32965
GENE.153522
GENE.382727
GENE.215993
GENE.34968
GENE.221745
GENE.154670
GENE.70680
GENE.41503
GENE.329586
GENE.88216
GENE.102676
GENE.59151
GENE.160359
GENE.79193
GENE.134148
GENE.1166
GENE.75085
GENE.84757
GENE.528912
GENE.246330
GENE.146746
GENE.226065
GENE.317041
GENE.463163
GENE.134583
GENE.424689
GENE.474273
GENE.102988
GENE.247597
GENE.219299
GENE.229608
GENE.329080
GENE.226316
GENE.534914
GENE.250172
GENE.519959
GENE.294479
GENE.529040
GENE.232164
GENE.374315
GENE.104730
GENE.411426
GENE.483698
GENE.200376
GENE.130863
GENE.257533
GENE.177676
GENE.449298
GENE.381005
GENE.84890
GENE.189097
GENE.225313
GENE.338504
GENE.280346
GENE.503714
GENE.249321
GENE.195660
GENE.222297
GENE.192976
GENE.301342
GENE.301118
GENE.82348
GENE.249828
GENE.380950
GENE.188273
GENE.493569
GENE.37666
GENE.269818
GENE.134315
GENE.150387
GENE.50636
GENE.341641
GENE.320627
GENE.363152
GENE.100342
GENE.59878
GENE.276312
GENE.411756
GENE.173622
GENE.267937
GENE.518198
GENE.88874
GENE.126365
GENE.399971
GENE.77504
GENE.524232
GENE.150261
GENE.397978
GENE.263750
GENE.76056
GENE.107298
GENE.421497
GENE.235251
GENE.396983
GENE.218021
GENE.440478
GENE.372977
GENE.21430
GENE.4764
GENE.291287
GENE.425950
GENE.489343
GENE.502669
GENE.188051
GENE.5640
GENE.86119
GENE.131917
GENE.191305
GENE.535951
GENE.390243
GENE.270034
GENE.322093
GENE.441810
GENE.337170
GENE.281847
GENE.216564
GENE.432357
GENE.110090
GENE.454827
GENE.50098
GENE.260901
GENE.263152
GENE.226206
GENE.458969
GENE.32340
GENE.347572
GENE.467388
GENE.42196
GENE.199441
GENE.11580
GENE.248481
GENE.458813
GENE.429727
GENE.39471
GENE.371959
GENE.246990
GENE.460601
GENE.194969
GENE.351593
GENE.175704
GENE.181505
GENE.141316
GENE.63131
GENE.104785
GENE.436976
GENE.95039
GENE.148359
GENE.391149
GENE.422086
GENE.217661
GENE.439905
GENE.224109
GENE.192620
GENE.538598
GENE.101685
GENE.352157
GENE.456893
GENE.87547
GENE.518195
GENE.1763
GENE.15937
GENE.68730
GENE.349662
GENE.442212
GENE.214079
GENE.82397
GENE.260547
GENE.75802
GENE.522524
GENE.449208
GENE.417407
GENE.442472
GENE.434259
GENE.128698
GENE.42638
GENE.36289
GENE.84940
GENE.338150
GENE.70377
GENE.35119
GENE.304888
GENE.149788
GENE.35972
GENE.178738
GENE.131793
GENE.29129
GENE.289644
GENE.331197
GENE.279187
GENE.28892
GENE.439746
GENE.490972
GENE.497716
GENE.153268
GENE.66173
GENE.391620
GENE.205471
GENE.96560
GENE.490042
GENE.488529
GENE.255685
GENE.125137
GENE.490009
GENE.403196
GENE.144811
GENE.373024
GENE.236446
GENE.515269
GENE.321109
GENE.370394
GENE.156656
GENE.158287
GENE.496319
GENE.431995
GENE.50478
GENE.120303
GENE.41751
GENE.30843
GENE.416265
GENE.204050
GENE.513645
GENE.87040
GENE.322100
GENE.409071
GENE.74688
GENE.95746
GENE.28989
GENE.487188
GENE.369214
GENE.186850
GENE.111855
GENE.373085
GENE.356919
GENE.366694
GENE.192399
GENE.474253
GENE.10420
GENE.106811
GENE.153136
GENE.210431
GENE.530598
GENE.362024
GENE.300855
GENE.504391
GENE.128922
GENE.342033
GENE.310462
GENE.258478
GENE.331731
GENE.66763
GENE.416074
GENE.267524
GENE.516657
GENE.264358
GENE.413225
GENE.23735
GENE.346306
GENE.477135
GENE.198357
GENE.117126
GENE.195298
GENE.523053
GENE.241800
GENE.359940
GENE.72162
GENE.103371
GENE.342072
GENE.476839
GENE.339804
GENE.508558
GENE.485633
GENE.56498
GENE.452338
GENE.253796
GENE.485148
GENE.387748
GENE.264079
GENE.344654
GENE.472116
GENE.171932
GENE.446435
GENE.54612
GENE.156421
GENE.156636
GENE.512444
GENE.142639
GENE.358423
GENE.208139
GENE.349041
GENE.141511
GENE.121182
GENE.516798
GENE.37785
GENE.496538
GENE.441488
GENE.432009
GENE.380201
GENE.233414
GENE.200440
GENE.63191
GENE.282811
GENE.415256
GENE.142304
GENE.308565
GENE.170870
GENE.36581
GENE.55492
GENE.199776
GENE.195795
GENE.436968
GENE.21189
GENE.287137
GENE.471883
GENE.36671
GENE.208938
GENE.20913
GENE.50920
GENE.385863
GENE.259534
GENE.139140
GENE.17688
GENE.45433
GENE.352226
GENE.234583
GENE.355494
GENE.108557
GENE.278463
GENE.34758
GENE.393718
GENE.232662
GENE.227775
GENE.348558
GENE.195109
GENE.29773
GENE.355858
GENE.318730
GENE.24932
GENE.181113
GENE.216978
GENE.334905
GENE.96499
GENE.258494
GENE.217446
GENE.323201
GENE.371568
GENE.290857
GENE.148390
GENE.424907
GENE.37524
GENE.370039
GENE.525479
GENE.409963
GENE.457142
GENE.430208
GENE.359914
GENE.263770
GENE.69999
GENE.402923
GENE.447841
GENE.177359
GENE.422457
GENE.363378
GENE.334965
GENE.35369
GENE.251522
GENE.283693
GENE.469725
GENE.461187
GENE.163894
GENE.61067
GENE.243390
GENE.270923
GENE.350322
GENE.93812
GENE.14289
GENE.132666
GENE.348895
GENE.372950
GENE.11676
GENE.90999
GENE.262519
GENE.30598
GENE.449574
GENE.448236
GENE.516950
GENE.41927
GENE.186343
GENE.194532
GENE.344760
GENE.96686
GENE.309661
GENE.146346
GENE.382362
GENE.143478
GENE.478236
GENE.527082
GENE.158689
GENE.76366
GENE.463116
GENE.319559
GENE.470666
GENE.145796
GENE.62697
GENE.504880
GENE.390412
GENE.222667
GENE.414198
GENE.459998
GENE.342186
GENE.322125
GENE.365967
GENE.347369
GENE.13789
GENE.124781
GENE.157380
GENE.241635
GENE.400278
GENE.283833
GENE.513857
GENE.58031
GENE.439184
GENE.418685
GENE.215041
GENE.215293
GENE.173837
GENE.194704
GENE.538407
GENE.52467
GENE.465386
GENE.168457
GENE.498144
GENE.236311
GENE.89950
GENE.75402
GENE.303565
GENE.50543
GENE.11900
GENE.508563
GENE.240617
GENE.105837
GENE.2997
GENE.517846
GENE.175570
GENE.342369
GENE.422391
GENE.98556
GENE.251945
GENE.157712
GENE.150608
GENE.523426
GENE.327704
GENE.28317
GENE.495811
GENE.56020
GENE.246537
GENE.355025
GENE.138104
GENE.175779
GENE.295119
GENE.303258
GENE.337717
GENE.492750
GENE.460593
GENE.10828
GENE.73743
GENE.452470
GENE.73043
GENE.33175
GENE.188887
GENE.495997
GENE.345654
GENE.32795
GENE.508488
GENE.458278
GENE.301804
GENE.44670
GENE.166243
GENE.311805
GENE.507206
GENE.208657
GENE.310173
GENE.493086
GENE.9112
GENE.413375
GENE.184501
GENE.469580
GENE.505518
GENE.77199
GENE.240902
GENE.94509
GENE.306483
GENE.461351
GENE.173749
GENE.337386
GENE.304815
GENE.419285
GENE.229203
GENE.516138
GENE.299742
GENE.144384
GENE.423833
GENE.286476
GENE.314824
GENE.94937
GENE.373548
GENE.512443
GENE.479213
GENE.493373
GENE.470725
GENE.247153
GENE.40867
GENE.111722
GENE.157614
GENE.328998
GENE.403567
GENE.44277
GENE.497663
GENE.236907
GENE.515233
GENE.221674
GENE.414871
GENE.406338
GENE.182216
GENE.497593
GENE.142707
GENE.50792
GENE.392283
GENE.262284
GENE.164372
GENE.73125
GENE.485793
GENE.113708
GENE.463632
GENE.302289
GENE.365825
GENE.7319
GENE.120832
GENE.432706
GENE.303907
GENE.487655
GENE.225642
GENE.536756
GENE.317514
GENE.415479
GENE.278558
GENE.139434
GENE.295643
GENE.356444
GENE.321902
GENE.304409
GENE.170898
GENE.474274
GENE.169582
GENE.88896
GENE.463685
GENE.504864
GENE.321850
GENE.216087
GENE.473084
GENE.16364
GENE.479522
GENE.12584
GENE.484009
GENE.523827
GENE.168976
GENE.208173
GENE.66730
GENE.503376
GENE.410247
GENE.300706
GENE.181803
GENE.251728
GENE.399096
GENE.432449
GENE.446158
GENE.99364
GENE.13938
GENE.453127
GENE.124680
GENE.304857
GENE.483078
GENE.428087
GENE.345769
GENE.449252
GENE.440845
GENE.526854
GENE.276543
GENE.117698
GENE.539973
GENE.185987
GENE.281957
GENE.472980
GENE.51902
GENE.54046
GENE.6205
GENE.538063
GENE.508627
GENE.502798
GENE.87026
GENE.87609
GENE.381606
GENE.394806
GENE.345723
GENE.458731
GENE.188611
GENE.174440
GENE.170682
GENE.101716
GENE.321823
GENE.35807
GENE.324931
GENE.213163
GENE.406596
GENE.40066
GENE.181553
GENE.284206
GENE.385283
GENE.348906
GENE.211167
GENE.449772
GENE.197705
GENE.30455
GENE.398160
GENE.417205
GENE.489975
GENE.482165
GENE.455234
GENE.374466
GENE.5495
GENE.26382
GENE.227773
GENE.80580
GENE.262672
GENE.249205
GENE.372696
GENE.125492
GENE.307980
GENE.424251
GENE.17400
GENE.79329
GENE.436394
GENE.530094
GENE.503590
GENE.238803
GENE.89913
GENE.28973
GENE.518382
GENE.477322
GENE.196263
GENE.397444
GENE.435394
GENE.174659
GENE.495912
GENE.223958
GENE.397510
GENE.99829
GENE.197485
GENE.33957
GENE.165803
GENE.151898
GENE.412079
GENE.460495
GENE.484608
GENE.396532
GENE.408291
GENE.416648
GENE.11892
GENE.131857
GENE.172550
GENE.112653
GENE.490759
GENE.14909
GENE.480738
GENE.359108
GENE.267152
GENE.207877
GENE.93259
GENE.301363
GENE.227045
GENE.156493
GENE.485991
GENE.190649
GENE.252974
GENE.67712
GENE.157338
GENE.423089
GENE.510033
GENE.507402
GENE.469691
GENE.474323
GENE.73460
GENE.240927
GENE.273549
GENE.260421
GENE.10760
GENE.371531
GENE.282531
GENE.181018
GENE.512766
GENE.207922
GENE.59044
GENE.536887
GENE.47042
GENE.459007
GENE.37963
GENE.316099
GENE.345351
GENE.9308
GENE.359008
GENE.418198
GENE.301664
GENE.534010
GENE.124799
GENE.194905
GENE.458483
GENE.70332
GENE.39914
GENE.306183
GENE.29488
GENE.321232
GENE.118839
GENE.300211
GENE.90884
GENE.147898
GENE.421685
GENE.442392
GENE.193501
GENE.49589
GENE.355480
GENE.134709
GENE.239968
GENE.465240
GENE.405604
GENE.308716
GENE.220684
GENE.55701
GENE.514952
GENE.38687
GENE.500761
GENE.278143
GENE.291030
GENE.334733
GENE.314339
GENE.309577
GENE.371941
GENE.452297
GENE.114085
GENE.492984
GENE.162706
GENE.43584
GENE.309097
GENE.20542
GENE.510906
GENE.536026
GENE.509365
GENE.524705
GENE.57935
GENE.343673
GENE.227647
GENE.35732
GENE.160976
GENE.165593
GENE.513809
GENE.178003
GENE.143102
GENE.333862
GENE.343523
GENE.347504
GENE.222654
GENE.225862
GENE.437462
GENE.396359
GENE.364198
GENE.433381
GENE.469047
GENE.40975
GENE.439726
GENE.155759
GENE.445144
GENE.62972
GENE.220570
GENE.128424
GENE.186771
GENE.432816
GENE.212173
GENE.197976
GENE.50860
GENE.469962
GENE.444959
GENE.374847
GENE.44273
GENE.186171
GENE.349579
GENE.147573
GENE.334535
GENE.27615
GENE.271123
GENE.182553
GENE.497263
GENE.299863
GENE.272868
GENE.61961
GENE.196848
GENE.24611
GENE.131194
GENE.39099
GENE.339886
GENE.83937
GENE.429754
GENE.62878
GENE.456190
GENE.272159
GENE.75594
GENE.297762
GENE.318919
GENE.323848
GENE.47081
GENE.67595
GENE.25831
GENE.117061
GENE.267885
GENE.147919
GENE.58845
GENE.107189
GENE.362186
GENE.363104
GENE.251540
GENE.516641
GENE.521958
GENE.169080
GENE.2145
GENE.266084
GENE.490092
GENE.383412
GENE.310724
GENE.112658
GENE.460951
GENE.90416
GENE.507089
GENE.475818
GENE.24856
GENE.454366
GENE.206028
GENE.85867
GENE.495469
GENE.515712
GENE.484055
GENE.321506
GENE.467392
GENE.456568
GENE.278991
GENE.134522
GENE.224937
GENE.354843
GENE.170122
GENE.112028
GENE.98887
GENE.306930
GENE.519378
GENE.64062
GENE.188672
GENE.225450
GENE.356748
GENE.534502
GENE.196586
GENE.431557
GENE.360946
GENE.416865
GENE.13215
GENE.510915
GENE.337084
GENE.331738
GENE.230770
GENE.310309
GENE.125586
GENE.193515
GENE.86575
GENE.506636
GENE.392009
GENE.476232
GENE.147584
GENE.256878
GENE.160229
GENE.29666
GENE.368377
GENE.21860
GENE.441149
GENE.204415
GENE.450241
GENE.463570
GENE.294251
GENE.75857
GENE.145626
GENE.161652
GENE.472210
GENE.131037
GENE.358742
GENE.348248
GENE.538139
GENE.278483
GENE.267111
GENE.115458
GENE.281217
GENE.265117
GENE.333224
GENE.135526
GENE.430746
GENE.321924
GENE.38144
GENE.269738
GENE.486800
GENE.373186
GENE.398982
GENE.247897
GENE.468499
GENE.388437
GENE.191248
GENE.215748
GENE.490712
GENE.60377
GENE.259641
GENE.304829
GENE.302341
GENE.511838
GENE.388341
GENE.502107
GENE.139665
GENE.469643
GENE.341030
GENE.499300
GENE.526355
GENE.231361
GENE.463461
GENE.401914
GENE.318517
GENE.538596
GENE.65934
GENE.59450
GENE.359994
GENE.147082
GENE.198465
GENE.224305
GENE.311850
GENE.445274
GENE.4175
GENE.124636
GENE.155245
GENE.136471
GENE.109187
GENE.424405
GENE.26597
GENE.278485
GENE.252552
GENE.341653
GENE.65064
GENE.266618
GENE.386693
GENE.386365
GENE.114476
GENE.73085
GENE.343615
GENE.57158
GENE.306217
GENE.386878
GENE.20504
GENE.531396
GENE.215647
GENE.78175
GENE.235801
GENE.504521
GENE.208528
GENE.292449
GENE.260692
GENE.175173
GENE.110641
GENE.434851
GENE.192555
GENE.323246
GENE.484346
GENE.437797
GENE.285072
GENE.308738
GENE.250495
GENE.306006
GENE.155054
GENE.396010
GENE.217049
GENE.473669
GENE.360422
GENE.368346
GENE.168034
GENE.84884
GENE.68451
GENE.515872
GENE.445201
GENE.188609
GENE.48418
GENE.516376
GENE.253266
GENE.402779
GENE.454565
GENE.290283
GENE.485714
GENE.442148
GENE.385135
GENE.70027
GENE.530003
GENE.136908
GENE.36132
GENE.269155
GENE.169530
GENE.373010
GENE.308432
GENE.72156
GENE.461444
GENE.334970
GENE.77776
GENE.306224
GENE.461637
GENE.196684
GENE.505307
GENE.118647
GENE.239926
GENE.311283
GENE.367561
GENE.360829
GENE.524314
GENE.347174
GENE.450719
GENE.459986
GENE.527793
GENE.151392
GENE.190329
GENE.7487
GENE.86911
GENE.242186
GENE.447600
GENE.117209
GENE.155884
GENE.532709
GENE.365585
GENE.341863
GENE.129489
GENE.335660
GENE.540072
GENE.258108
GENE.393590
GENE.414446
GENE.492103
GENE.94119
GENE.457918
GENE.446997
GENE.61051
GENE.485097
GENE.97960
GENE.111126
GENE.39191
GENE.73769
GENE.293692
GENE.201561
GENE.446828
GENE.439028
GENE.179295
GENE.468899
GENE.167318
GENE.126409
GENE.233401
GENE.18050
GENE.345105
GENE.534190
GENE.336798
GENE.181062
GENE.267776
GENE.262378
GENE.301053
GENE.449901
GENE.529390
GENE.165220
GENE.453973
GENE.290948
GENE.528506
GENE.404419
GENE.127368
GENE.48002
GENE.273104
GENE.456374
GENE.477671
GENE.81393
GENE.468829
GENE.453741
GENE.45197
GENE.502405
GENE.84487
GENE.220257
GENE.57442
GENE.449189
GENE.61662
GENE.52797
GENE.402831
GENE.498243
GENE.8221
GENE.116244
GENE.275589
GENE.104479
GENE.482613
GENE.116708
GENE.126809
GENE.222790
GENE.177493
GENE.12851
GENE.130469
GENE.247122
GENE.270120
GENE.244784
GENE.190537
GENE.365938
GENE.172333
GENE.104769
GENE.28196
GENE.486191
GENE.15136
GENE.467405
GENE.472143
GENE.857
GENE.310674
GENE.160674
GENE.450912
GENE.195188
GENE.327477
GENE.22489
GENE.27745
GENE.193016
GENE.470812
GENE.379051
GENE.489480
GENE.150901
GENE.461963
GENE.503482
GENE.285818
GENE.241709
GENE.134192
GENE.103358
GENE.243028
GENE.507388
GENE.287846
GENE.401059
GENE.502441
GENE.266781
GENE.30715
GENE.52895
GENE.221195
GENE.481413
GENE.22805
GENE.301808
GENE.125131
GENE.160897
GENE.250283
GENE.320194
GENE.93682
GENE.419718
GENE.318973
GENE.161580
GENE.289095
GENE.423790
GENE.324013
GENE.417055
GENE.320507
GENE.68239
GENE.166727
GENE.454964
GENE.534625
GENE.243761
GENE.78133
GENE.493003
GENE.123285
GENE.20967
GENE.308027
GENE.371087
GENE.238908
GENE.479788
GENE.336352
GENE.435980
GENE.122880
GENE.26103
GENE.40042
GENE.164429
GENE.459479
GENE.435443
GENE.67170
GENE.218027
GENE.500409
GENE.478229
GENE.2575
GENE.224076
GENE.331611
GENE.443616
GENE.251461
GENE.37226
GENE.32160
GENE.158917
GENE.388648
GENE.425448
GENE.412256
GENE.310886
GENE.12874
GENE.361051
GENE.258354
GENE.295420
GENE.524626
GENE.433441
GENE.203994
GENE.348352
GENE.170185
GENE.209674
GENE.428317
GENE.340607
GENE.503613
GENE.374290
GENE.45023
GENE.492661
GENE.43217
GENE.232453
GENE.506528
GENE.126243
GENE.277171
GENE.57698
GENE.208324
GENE.247297
GENE.92150
GENE.198201
GENE.163684
GENE.246108
GENE.351565
GENE.377881
GENE.57842
GENE.526704
GENE.48697
GENE.403299
GENE.503125
GENE.423076
GENE.476490
GENE.504790
GENE.205419
GENE.225738
GENE.38890
GENE.369356
GENE.13525
GENE.134028
GENE.137468
GENE.504308
GENE.45587
GENE.372272
GENE.347710
GENE.436270
GENE.369484
GENE.35546
GENE.443123
GENE.44683
GENE.262569
GENE.52731
GENE.282579
GENE.274703
GENE.426904
GENE.228529
GENE.78492
GENE.409501
GENE.405602
GENE.94692
GENE.456299
GENE.339752
GENE.248641
GENE.180320
GENE.347307
GENE.458591
GENE.150817
GENE.141720
GENE.462284
GENE.314036
GENE.378898
GENE.125526
GENE.245208
GENE.12348
GENE.64935
GENE.492091
GENE.312435
GENE.13237
GENE.430501
GENE.508157
GENE.476439
GENE.91520
GENE.379842
GENE.102573
GENE.407544
GENE.210527
GENE.253572
GENE.261042
GENE.115886
GENE.105845
GENE.171869
GENE.239334
GENE.98936
GENE.526744
GENE.281350
GENE.223600
GENE.356534
GENE.209013
GENE.80963
GENE.471060
GENE.357116
GENE.123155
GENE.145892
GENE.209275
GENE.415729
GENE.158958
GENE.436525
GENE.74961
GENE.410475
GENE.527381
GENE.208859
GENE.440130
GENE.71013
GENE.330076
GENE.495891
GENE.261933
GENE.31160
GENE.227678
GENE.91627
GENE.253826
GENE.418930
GENE.287807
GENE.330901
GENE.394500
GENE.445719
GENE.327144
GENE.276716
GENE.488923
GENE.504939
GENE.534582
GENE.508788
GENE.393529
GENE.148927
GENE.74865
GENE.116017
GENE.153639
GENE.97220
GENE.203769
GENE.324817
GENE.506238
GENE.161283
GENE.466194
GENE.19419
GENE.262450
GENE.462657
GENE.10217
GENE.6794
GENE.421392
GENE.383566
GENE.101493
GENE.463054
GENE.310562
GENE.524319
GENE.401596
GENE.212728
GENE.179460
GENE.234813
GENE.215395
GENE.516576
GENE.105023
GENE.530126
GENE.2456
GENE.415784
GENE.208333
GENE.144368
GENE.15319
GENE.492277
GENE.316156
GENE.223555
GENE.526205
GENE.268982
GENE.159759
GENE.75755
GENE.434335
GENE.51311
GENE.104677
GENE.436800
GENE.307387
GENE.482373
GENE.461294
GENE.388750
GENE.424414
GENE.136970
GENE.492498
GENE.263301
GENE.7485
GENE.140636
GENE.355861
GENE.243406
GENE.384290
GENE.455465
GENE.326998
GENE.271795
GENE.503383
GENE.295471
GENE.388536
GENE.478564
GENE.124572
GENE.347563
GENE.405048
GENE.496588
GENE.84347
GENE.458153
GENE.167433
GENE.129313
GENE.359794
GENE.357075
GENE.353585
GENE.142646
GENE.228184
GENE.119727
GENE.228878
GENE.342453
GENE.95097
GENE.264122
GENE.533171
GENE.324283
GENE.456979
GENE.329400
GENE.278417
GENE.384090
GENE.54159
GENE.20661
GENE.82750
GENE.340845
GENE.98418
GENE.334200
GENE.204923
GENE.511914
GENE.279783
GENE.245407
GENE.463574
GENE.412935
GENE.47621
GENE.177360
GENE.11396
GENE.255366
GENE.499489
GENE.515711
GENE.268688
GENE.293733
GENE.228493
GENE.319251
GENE.3231
GENE.454808
GENE.301026
GENE.489977
GENE.177393
GENE.360061
GENE.109047
GENE.389276
GENE.235583
GENE.422452
GENE.87661
GENE.262444
GENE.122827
GENE.141924
GENE.145575
GENE.306991
GENE.207929
GENE.395332
GENE.475597
GENE.295384
GENE.224071
GENE.374641
GENE.197686
GENE.168582
GENE.36402
GENE.61994
GENE.94745
GENE.150459
GENE.414630
GENE.83836
GENE.12674
GENE.489492
GENE.495059
GENE.122824
GENE.447712
GENE.84118
GENE.309751
GENE.72336
GENE.309049
GENE.448082
GENE.538363
GENE.210379
GENE.39492
GENE.383209
GENE.182347
GENE.287347
GENE.159357
GENE.222181
GENE.417187
GENE.29369
GENE.359091
GENE.83884
GENE.492410
GENE.462549
GENE.376347
GENE.362197
GENE.124780
GENE.488120
GENE.29791
GENE.528998
GENE.422829
GENE.108636
GENE.495002
GENE.165466
GENE.412284
GENE.302207
GENE.465916
GENE.85655
GENE.452827
GENE.477402
GENE.300757
GENE.111072
GENE.539195
GENE.241616
GENE.278269
GENE.447096
GENE.157733
GENE.268448
GENE.314505
GENE.316914
GENE.3655
GENE.271292
GENE.158936
GENE.449334
GENE.408234
GENE.452328
GENE.261240
GENE.374780
GENE.483099
GENE.474290
GENE.532850
GENE.436417
GENE.335769
GENE.339308
GENE.330505
GENE.419671
GENE.444815
GENE.294801
GENE.10507
GENE.70557
GENE.15324
GENE.116668
GENE.233857
GENE.508455
GENE.510460
GENE.372675
GENE.141945
GENE.169882
GENE.368831
GENE.241200
GENE.256507
GENE.182802
GENE.287910
GENE.55721
GENE.341789
GENE.124320
GENE.389100
GENE.399612
GENE.487114
GENE.45472
GENE.471169
GENE.197912
GENE.149368
GENE.435031
GENE.330319
GENE.530588
GENE.528653
GENE.126128
GENE.44484
GENE.244810
GENE.204035
GENE.384041
GENE.451408
GENE.121828
GENE.92250
GENE.66360
GENE.66643
GENE.296003
GENE.304329
GENE.490300
GENE.367198
GENE.184784
GENE.139803
GENE.215092
GENE.364960
GENE.152326
GENE.262691
GENE.443689
GENE.29654
GENE.390047
GENE.347804
GENE.45676
GENE.248737
GENE.162972
GENE.215905
GENE.190345
GENE.358629
GENE.444115
GENE.524410
GENE.69866
GENE.450447
GENE.34873
GENE.240961
GENE.475902
GENE.109105
GENE.470917
GENE.161888
GENE.512113
GENE.86462
GENE.15267
GENE.508985
GENE.500273
GENE.287590
GENE.176636
GENE.173835
GENE.345564
GENE.303768
GENE.509595
GENE.84679
GENE.76134
GENE.502580
GENE.392759
GENE.287009
GENE.380327
GENE.68934
GENE.426938
GENE.514095
GENE.476078
GENE.306112
GENE.242718
GENE.456382
GENE.152863
GENE.296059
GENE.7756
GENE.97665
GENE.361552
GENE.199112
GENE.264937
GENE.479210
GENE.100231
GENE.255624
GENE.52599
GENE.504802
GENE.269889
GENE.150111
GENE.433226
GENE.27697
GENE.111412
GENE.305093
GENE.99603
GENE.294501
GENE.40429
GENE.385231
GENE.487385
GENE.262975
GENE.292673
GENE.190116
GENE.234989
GENE.422555
GENE.403049
GENE.396346
GENE.245215
GENE.196839
GENE.232200
GENE.276268
GENE.1714
GENE.433333
GENE.75930
GENE.1984
GENE.134022
GENE.70642
GENE.263527
GENE.64531
GENE.37060
GENE.131036
GENE.111891
GENE.306114
GENE.524711
GENE.330225
GENE.410194
GENE.74196
GENE.165173
GENE.366049
GENE.310407
GENE.113927
GENE.200492
GENE.383004
GENE.55335
GENE.492924
GENE.433911
GENE.407711
GENE.492179
GENE.311872
GENE.266453
GENE.538233
GENE.396487
GENE.211482
GENE.492170
GENE.91938
GENE.494248
GENE.19407
GENE.35380
GENE.25215
GENE.289301
GENE.266844
GENE.442825
GENE.337931
GENE.127040
GENE.285531
GENE.332930
GENE.167686
GENE.490222
GENE.237117
GENE.298203
GENE.14572
GENE.502521
GENE.397650
GENE.98883
GENE.187621
GENE.251405
GENE.163835
GENE.525028
GENE.464545
GENE.184056
GENE.211253
GENE.41217
GENE.322019
GENE.338721
GENE.362936
GENE.220348
GENE.272042
GENE.454682
GENE.165532
GENE.475961
GENE.54063
GENE.363572
GENE.31824
GENE.204094
GENE.155826
GENE.396799
GENE.257744
GENE.348535
GENE.133753
GENE.246175
GENE.448454
GENE.330575
GENE.332000
GENE.114048
GENE.93843
GENE.66113
GENE.132945
GENE.493809
GENE.366118
GENE.513234
GENE.276021
GENE.476023
GENE.158025
GENE.5259
GENE.405122
GENE.513620
GENE.173075
GENE.384278
GENE.324699
GENE.449216
GENE.189445
GENE.191532
GENE.423809
GENE.15700
GENE.530713
GENE.444814
GENE.300364
GENE.306707
GENE.229652
GENE.373672
GENE.471548
GENE.29842
GENE.207692
GENE.181103
GENE.415628
GENE.253305
GENE.10593
GENE.8891
GENE.30458
GENE.391197
GENE.234078
GENE.507538
GENE.89396
GENE.315695
GENE.170985
GENE.215250
GENE.176600
GENE.286522
GENE.284873
GENE.420058
GENE.414841
GENE.376596
GENE.279731
GENE.484537
GENE.451456
GENE.38530
GENE.226196
GENE.63249
GENE.482734
GENE.315153
GENE.8662
GENE.245408
GENE.71762
GENE.54420
GENE.467604
GENE.243630
GENE.334201
GENE.167759
GENE.511110
GENE.329491
GENE.325890
GENE.17816
GENE.479865
GENE.104067
GENE.249295
GENE.124867
GENE.142318
GENE.109211
GENE.113269
GENE.131209
GENE.165068
GENE.227509
GENE.37396
GENE.30003
GENE.472748
GENE.383878
GENE.344301
GENE.300693
GENE.197658
GENE.32869
GENE.33198
GENE.8425
GENE.269178
GENE.282981
GENE.505122
GENE.426115
GENE.384963
GENE.256914
GENE.44709
GENE.360450
GENE.470221
GENE.117368
GENE.429542
GENE.23739
GENE.338886
GENE.377968
GENE.296528
GENE.174091
GENE.347975
GENE.470195
GENE.368031
GENE.417352
GENE.258910
GENE.235685
GENE.286655
GENE.243282
GENE.437504
GENE.303865
GENE.63163
GENE.132256
GENE.310971
GENE.275147
GENE.386271
GENE.347061
GENE.413202
GENE.242907
GENE.314718
GENE.105713
GENE.84179
GENE.363147
GENE.219198
GENE.482831
GENE.116354
GENE.129584
GENE.341148
GENE.472436
GENE.55374
GENE.297162
GENE.44482
GENE.14625
GENE.508101
GENE.250797
GENE.18806
GENE.343587
GENE.27238
GENE.10002
GENE.66298
GENE.29277
GENE.39314
GENE.361415
GENE.534639
GENE.274282
GENE.523221
GENE.274328
GENE.493482
GENE.80796
GENE.519029
GENE.293864
GENE.369665
GENE.473227
GENE.518935
GENE.302867
GENE.389099
GENE.378648
GENE.465003
GENE.24241
GENE.436466
GENE.296733
GENE.533507
GENE.254935
GENE.201743
GENE.318509
GENE.369165
GENE.415205
GENE.489989
GENE.528147
GENE.240526
GENE.533809
GENE.17640
GENE.246043
GENE.412103
GENE.105192
GENE.458669
GENE.178875
GENE.28354
GENE.462558
GENE.21907
GENE.109665
GENE.84046
GENE.499427
GENE.18927
GENE.258337
GENE.161707
GENE.258202
GENE.80190
GENE.226612
GENE.154133
GENE.382717
