# Supplementary material for: The Impacts of Read Length and Transcriptome Complexity for De Novo Assembly: A Simulation Study
Source: PLoS One. 2014 Apr 15;9(4):e94825. doi: 10.1371/journal.pone.0094825 (PMC3988101; doi:10.1371/journal.pone.0094825)
Supplement: Data S4 — Information of generating five human datasets with different numbers of spliced isoforms. (ZIP) [file pone.0094825.s008.zip › Data S4/gene_lists_S4/gene_list_isoforms_7.txt]

GENE.416283
GENE.179091
GENE.28447
GENE.86648
GENE.447690
GENE.256438
GENE.215189
GENE.391122
GENE.110569
GENE.130303
GENE.252414
GENE.401831
GENE.36
GENE.66829
GENE.52809
GENE.264590
GENE.180162
GENE.4332
GENE.338040
GENE.145142
GENE.33216
GENE.420646
GENE.534096
GENE.387961
GENE.507806
GENE.172873
GENE.161336
GENE.92108
GENE.498292
GENE.43260
GENE.309008
GENE.216604
GENE.231118
GENE.85827
GENE.437754
GENE.188949
GENE.363899
GENE.90731
GENE.485708
GENE.53359
GENE.64499
GENE.272231
GENE.132266
GENE.183097
GENE.452318
GENE.462144
GENE.467939
GENE.168476
GENE.83815
GENE.346552
GENE.466483
GENE.73931
GENE.148732
GENE.50171
GENE.67279
GENE.44965
GENE.44074
GENE.26186
GENE.275314
GENE.353699
GENE.536271
GENE.247270
GENE.35220
GENE.475910
GENE.126400
GENE.297613
GENE.236505
GENE.231994
GENE.88222
GENE.354546
GENE.106288
GENE.354720
GENE.241126
GENE.256760
GENE.165234
GENE.273048
GENE.388624
GENE.32322
GENE.133884
GENE.467738
GENE.246031
GENE.438374
GENE.22014
GENE.84556
GENE.403069
GENE.57556
GENE.266407
GENE.78227
GENE.326194
GENE.529311
GENE.489953
GENE.232037
GENE.406331
GENE.538803
GENE.69066
GENE.157129
GENE.50136
GENE.356782
GENE.208396
GENE.175080
GENE.324234
GENE.264853
GENE.538918
GENE.89037
GENE.47842
GENE.151973
GENE.222024
GENE.429681
GENE.279949
GENE.407899
GENE.338162
GENE.80519
GENE.238077
GENE.100015
GENE.49176
GENE.357310
GENE.78351
GENE.100201
GENE.151789
GENE.447976
GENE.345602
GENE.107976
GENE.163272
GENE.503536
GENE.4071
GENE.427812
GENE.413099
GENE.346976
GENE.490597
GENE.174360
GENE.235017
GENE.18367
GENE.94248
GENE.157217
GENE.390536
GENE.181315
GENE.538542
GENE.266735
GENE.74905
GENE.488201
GENE.47390
GENE.161628
GENE.287697
GENE.115764
GENE.185439
GENE.531014
GENE.66518
GENE.507638
GENE.395905
GENE.49548
GENE.130242
GENE.172811
GENE.396720
GENE.402379
GENE.513473
GENE.198592
GENE.203326
GENE.130672
GENE.330171
GENE.475867
GENE.278144
GENE.110155
GENE.148591
GENE.352166
GENE.40404
GENE.40231
GENE.28065
GENE.324347
GENE.369256
GENE.176036
GENE.96912
GENE.113055
GENE.18963
GENE.150913
GENE.59166
GENE.328851
GENE.499736
GENE.271601
GENE.47421
GENE.448830
GENE.376662
GENE.116805
GENE.123391
GENE.104814
GENE.401669
GENE.397141
GENE.131498
GENE.482871
GENE.53067
GENE.223683
GENE.378856
GENE.405509
GENE.205801
GENE.447114
GENE.477073
GENE.358805
GENE.367113
GENE.279480
GENE.41229
GENE.395686
GENE.71412
GENE.449930
GENE.29904
GENE.392454
GENE.107234
GENE.251382
GENE.436303
GENE.425130
GENE.293
GENE.418775
GENE.267159
GENE.463276
GENE.445107
GENE.1497
GENE.323590
GENE.354441
GENE.204112
GENE.413800
GENE.43762
GENE.250529
GENE.434640
GENE.386915
GENE.390326
GENE.475622
GENE.311895
GENE.530112
GENE.109986
GENE.20792
GENE.178563
GENE.358802
GENE.306879
GENE.441574
GENE.324834
GENE.332364
GENE.414001
GENE.521684
GENE.179406
GENE.178560
GENE.444620
GENE.538236
GENE.259686
GENE.456826
GENE.366966
GENE.212107
GENE.539513
GENE.34466
GENE.525225
GENE.199531
GENE.481483
GENE.27066
GENE.225100
GENE.448717
GENE.401791
GENE.210060
GENE.140376
GENE.320202
GENE.497
GENE.340173
GENE.321860
GENE.102328
GENE.311377
GENE.465266
GENE.38259
GENE.443919
GENE.284779
GENE.465000
GENE.110994
GENE.269114
GENE.345419
GENE.417824
GENE.72747
GENE.234488
GENE.100768
GENE.66418
GENE.195175
GENE.22455
GENE.263105
GENE.462751
GENE.208249
GENE.223377
GENE.440644
GENE.258923
GENE.114010
GENE.521323
GENE.169221
GENE.285259
GENE.505581
GENE.524507
GENE.235366
GENE.423317
GENE.90151
GENE.364776
GENE.228129
GENE.457519
GENE.2329
GENE.48595
GENE.479602
GENE.234062
GENE.364347
GENE.359781
GENE.324479
GENE.60172
GENE.43984
GENE.361771
GENE.398982
GENE.173412
GENE.528545
GENE.202060
GENE.450447
GENE.344996
GENE.362579
GENE.231293
GENE.246522
GENE.92339
GENE.59528
GENE.517433
GENE.343339
GENE.49420
GENE.236551
GENE.450944
GENE.318426
GENE.53678
GENE.19330
GENE.531685
GENE.274751
GENE.313878
GENE.236670
GENE.408163
GENE.376445
GENE.295962
GENE.76803
GENE.9687
GENE.47263
GENE.419635
GENE.83
GENE.182592
GENE.42828
GENE.379790
GENE.11127
GENE.8787
GENE.177679
GENE.235019
GENE.395759
GENE.483056
GENE.506499
GENE.75813
GENE.435177
GENE.134601
GENE.382145
GENE.39709
GENE.45472
GENE.102691
GENE.239462
GENE.381456
GENE.90054
GENE.103632
GENE.406933
GENE.3142
GENE.465739
GENE.325172
GENE.191441
GENE.316646
GENE.228121
GENE.250079
GENE.229195
GENE.316695
GENE.62106
GENE.28262
GENE.120512
GENE.56043
GENE.72974
GENE.226214
GENE.400807
GENE.166527
GENE.452632
GENE.276811
GENE.515700
GENE.17199
GENE.535603
GENE.247421
GENE.455528
GENE.190594
GENE.9146
GENE.63048
GENE.246281
GENE.59841
GENE.387295
GENE.236289
GENE.53932
GENE.153761
GENE.348228
GENE.336918
GENE.207521
GENE.12023
GENE.153203
GENE.462325
GENE.128886
GENE.466035
GENE.247890
GENE.15681
GENE.295844
GENE.154034
GENE.367972
GENE.337054
GENE.248069
GENE.186438
GENE.181867
GENE.344144
GENE.186832
GENE.221791
GENE.45428
GENE.165136
GENE.212663
GENE.134382
GENE.247183
GENE.422023
GENE.401386
GENE.99323
GENE.180690
GENE.372226
GENE.201819
GENE.134650
GENE.317868
GENE.376393
GENE.356932
GENE.66662
GENE.147571
GENE.229591
GENE.476120
GENE.432968
GENE.51283
GENE.403972
GENE.189469
GENE.4349
GENE.328799
GENE.141096
GENE.134177
GENE.53419
GENE.312287
GENE.178630
GENE.140299
GENE.466154
GENE.371010
GENE.45773
GENE.343420
GENE.105398
GENE.189929
GENE.158956
GENE.73221
GENE.509920
GENE.400741
GENE.320002
GENE.42092
GENE.249437
GENE.180730
GENE.347886
GENE.346176
GENE.40744
GENE.512364
GENE.489937
GENE.492458
GENE.40983
GENE.167781
GENE.340768
GENE.289449
GENE.84345
GENE.470720
GENE.471946
GENE.115304
GENE.483446
GENE.499867
GENE.34979
GENE.310602
GENE.417682
GENE.385624
GENE.45287
GENE.528664
GENE.487095
GENE.127877
GENE.452839
GENE.333623
GENE.347682
GENE.55672
GENE.486537
GENE.342357
GENE.209840
GENE.61549
GENE.105301
GENE.53201
GENE.19006
GENE.10498
GENE.478895
GENE.80538
GENE.97588
GENE.153171
GENE.130994
GENE.500151
GENE.221111
GENE.472600
GENE.40933
GENE.238525
GENE.269275
GENE.199146
GENE.304801
GENE.40674
GENE.149115
GENE.365627
GENE.253933
GENE.533128
GENE.272238
GENE.450043
GENE.303966
GENE.346582
GENE.355063
GENE.366514
GENE.532919
GENE.301773
GENE.101575
GENE.187153
GENE.183932
GENE.467000
GENE.328540
GENE.487701
GENE.457021
GENE.428361
GENE.7111
GENE.389778
GENE.274408
GENE.381683
GENE.523350
GENE.248546
GENE.24578
GENE.454379
GENE.349892
GENE.127685
GENE.160010
GENE.474581
GENE.477895
GENE.340031
GENE.69118
GENE.388652
GENE.109280
GENE.462351
GENE.405655
GENE.445286
GENE.360818
GENE.141350
GENE.505860
GENE.47967
GENE.330895
GENE.317423
GENE.314074
GENE.36801
GENE.135891
GENE.98766
GENE.226929
GENE.56939
GENE.104772
GENE.525998
GENE.243556
GENE.269411
GENE.449664
GENE.498244
GENE.456842
GENE.362698
GENE.512102
GENE.271368
GENE.56396
GENE.333699
GENE.158711
GENE.147510
GENE.516682
GENE.478223
GENE.479733
GENE.297941
GENE.407896
GENE.281066
GENE.354350
GENE.488692
GENE.392593
GENE.400799
GENE.281569
GENE.174539
GENE.308975
GENE.208409
GENE.56293
GENE.262833
GENE.193526
GENE.88865
GENE.337417
GENE.62260
GENE.514056
GENE.301947
GENE.65458
GENE.304662
GENE.42562
GENE.142445
GENE.340607
GENE.103650
GENE.263057
GENE.474825
GENE.465019
GENE.390375
GENE.65392
GENE.170083
GENE.139355
GENE.246304
GENE.108693
GENE.418843
GENE.101674
GENE.229713
GENE.530524
GENE.173140
GENE.274871
GENE.60067
GENE.355519
GENE.426873
GENE.400426
GENE.143307
GENE.374909
GENE.97567
GENE.423739
GENE.272942
GENE.12910
GENE.329222
GENE.516837
GENE.153709
GENE.202503
GENE.234228
GENE.364380
GENE.208307
GENE.10229
GENE.210876
GENE.140203
GENE.233302
GENE.413714
GENE.134715
GENE.496279
GENE.472863
GENE.520894
GENE.85075
GENE.274639
GENE.109317
GENE.440328
GENE.463846
GENE.78823
GENE.309135
GENE.437471
GENE.165123
GENE.191512
GENE.534420
GENE.335572
GENE.476002
GENE.143237
GENE.170254
GENE.60935
GENE.430512
GENE.209566
GENE.380376
GENE.112763
GENE.45636
GENE.427675
GENE.172880
GENE.227118
GENE.252326
GENE.439195
GENE.421416
GENE.366841
GENE.510408
GENE.527599
GENE.318548
GENE.221968
GENE.523390
GENE.500869
GENE.407550
GENE.134686
GENE.4177
GENE.180148
GENE.392156
GENE.242033
GENE.144270
GENE.464695
GENE.135100
GENE.312061
GENE.248709
GENE.24070
GENE.287656
GENE.491440
GENE.151355
GENE.470662
GENE.174159
GENE.298171
GENE.271918
GENE.418508
GENE.46803
GENE.414575
GENE.112719
GENE.539727
GENE.441637
GENE.226289
GENE.50226
GENE.334396
GENE.151022
GENE.224018
GENE.180342
GENE.7566
GENE.325985
GENE.390767
GENE.197905
GENE.145777
GENE.95422
GENE.360166
GENE.314237
GENE.232305
GENE.148895
GENE.19157
GENE.322711
GENE.538764
GENE.505228
GENE.101834
GENE.511621
GENE.431485
GENE.115413
GENE.461814
GENE.457409
GENE.382972
GENE.231412
GENE.188367
GENE.514036
GENE.342566
GENE.363081
GENE.213016
GENE.302592
GENE.97886
GENE.94418
GENE.344665
GENE.361527
GENE.48705
GENE.499797
GENE.95384
GENE.134264
GENE.287361
GENE.349244
GENE.188138
GENE.267837
GENE.513483
GENE.190615
GENE.269394
GENE.20578
GENE.77912
GENE.291610
GENE.87409
GENE.410091
GENE.312867
GENE.408321
GENE.465602
GENE.172304
GENE.295538
GENE.71969
GENE.360255
GENE.256126
GENE.124943
GENE.62512
GENE.218066
GENE.507640
GENE.109850
GENE.230119
GENE.316083
GENE.16338
GENE.281327
GENE.260949
GENE.118042
GENE.214002
GENE.415338
GENE.191701
GENE.364614
GENE.197254
GENE.489395
GENE.357829
GENE.111920
GENE.132940
GENE.76489
GENE.11755
GENE.461830
GENE.122558
GENE.415303
GENE.483604
GENE.409620
GENE.292844
GENE.295774
GENE.284526
GENE.44926
GENE.247187
GENE.18800
GENE.427365
GENE.70293
GENE.228673
GENE.526570
GENE.377543
GENE.499370
GENE.452783
GENE.167016
GENE.188256
GENE.474594
GENE.70651
GENE.275111
GENE.403785
GENE.288096
GENE.501902
GENE.101908
GENE.12054
GENE.26473
GENE.333755
GENE.273404
GENE.328875
GENE.102
GENE.277045
GENE.406731
GENE.241115
GENE.80440
GENE.332692
GENE.40766
GENE.302743
GENE.328581
GENE.377420
GENE.124322
GENE.322920
GENE.51016
GENE.263532
GENE.35848
GENE.265376
GENE.313201
GENE.261535
GENE.265743
GENE.489155
GENE.236698
GENE.242218
GENE.314570
GENE.38382
GENE.169889
GENE.317786
GENE.180837
GENE.23323
GENE.96406
GENE.413539
GENE.43065
GENE.511016
GENE.514456
GENE.358378
GENE.258635
GENE.500982
GENE.199717
GENE.200103
GENE.144842
GENE.540128
GENE.181307
GENE.311948
GENE.448280
GENE.399726
GENE.304872
GENE.485140
GENE.190805
GENE.363405
GENE.49897
GENE.170044
GENE.450431
GENE.345979
GENE.457240
GENE.299288
GENE.351637
GENE.160950
GENE.328607
GENE.101217
GENE.369894
GENE.103540
GENE.454744
GENE.197732
GENE.125843
GENE.234793
GENE.64720
GENE.254034
GENE.399137
GENE.231962
GENE.340253
GENE.167471
GENE.33507
GENE.112525
GENE.11698
GENE.150767
GENE.397057
GENE.503990
GENE.497590
GENE.284337
GENE.12011
GENE.403313
GENE.405780
GENE.267071
GENE.117790
GENE.116204
GENE.183255
GENE.194055
GENE.484018
GENE.157549
GENE.432547
GENE.524476
GENE.143522
GENE.491375
GENE.41237
GENE.164890
GENE.293749
GENE.226941
GENE.248751
GENE.272648
GENE.12212
GENE.263228
GENE.403990
GENE.45884
GENE.16331
GENE.166740
GENE.145297
GENE.255694
GENE.146135
GENE.531153
GENE.264261
GENE.38469
GENE.180959
GENE.536265
GENE.133424
GENE.526287
GENE.184353
GENE.485477
GENE.162148
GENE.320379
GENE.511908
GENE.276862
GENE.11572
GENE.448458
GENE.420903
GENE.333266
GENE.8099
GENE.423935
GENE.320321
GENE.135303
GENE.278340
GENE.438870
GENE.106078
GENE.84099
GENE.341592
GENE.491648
GENE.146064
GENE.50087
GENE.281957
GENE.60411
GENE.136476
GENE.425293
GENE.53451
GENE.429015
GENE.208818
GENE.308807
GENE.528161
GENE.223863
GENE.484467
GENE.352921
GENE.214499
GENE.190842
GENE.62844
GENE.36203
GENE.138612
GENE.401328
GENE.408753
GENE.5221
GENE.167657
GENE.392041
GENE.275095
GENE.259932
GENE.333732
GENE.376870
GENE.450918
GENE.77586
GENE.305477
GENE.93797
GENE.146771
GENE.290059
GENE.2936
GENE.457159
GENE.255210
GENE.175774
GENE.71987
GENE.408115
GENE.327527
GENE.540288
GENE.416840
GENE.428720
GENE.478525
GENE.205668
GENE.192010
GENE.401502
GENE.519196
GENE.363385
GENE.282800
GENE.484637
GENE.237137
GENE.323374
GENE.116126
GENE.488731
GENE.30261
GENE.522139
GENE.124241
GENE.368814
GENE.122629
GENE.391908
GENE.276440
GENE.30676
GENE.49054
GENE.123054
GENE.495480
GENE.413345
GENE.250716
GENE.399898
GENE.496950
GENE.406825
GENE.328776
GENE.408396
GENE.417909
GENE.258058
GENE.345730
GENE.514467
GENE.490845
GENE.307067
GENE.52150
GENE.342621
GENE.136044
GENE.258487
GENE.215103
GENE.388619
GENE.154954
GENE.115790
GENE.18877
GENE.41108
GENE.431346
GENE.169358
GENE.332098
GENE.402122
GENE.377492
GENE.339971
GENE.416555
GENE.528175
GENE.94502
GENE.157368
GENE.113936
GENE.257320
GENE.398833
GENE.145186
GENE.158194
GENE.411597
GENE.510547
GENE.27238
GENE.444339
GENE.332510
GENE.259938
GENE.27308
GENE.380445
GENE.219350
GENE.318356
GENE.479111
GENE.304111
GENE.54563
GENE.73719
GENE.430320
GENE.518632
GENE.403061
GENE.479913
GENE.133812
GENE.416776
GENE.133889
GENE.113162
GENE.301059
GENE.114879
GENE.416079
GENE.358168
GENE.431044
GENE.439299
GENE.480460
GENE.20540
GENE.490371
GENE.508696
GENE.341924
GENE.378571
GENE.61627
GENE.385687
GENE.260938
GENE.440310
GENE.83340
GENE.479679
GENE.295852
GENE.383812
GENE.203834
GENE.353382
GENE.76010
GENE.130091
GENE.222687
GENE.380518
GENE.296235
GENE.241724
GENE.212549
GENE.64680
GENE.245751
GENE.413701
GENE.364385
GENE.76537
GENE.394140
GENE.486262
GENE.440831
GENE.438435
GENE.525852
GENE.175677
GENE.292337
GENE.104864
GENE.499350
GENE.211261
GENE.153312
GENE.325867
GENE.19019
GENE.14507
GENE.204792
GENE.310167
GENE.340548
GENE.339489
GENE.286689
GENE.208107
GENE.174639
GENE.297809
GENE.335273
GENE.151892
GENE.377324
GENE.323601
GENE.476783
GENE.299764
GENE.109579
GENE.495041
GENE.364945
GENE.521761
GENE.237899
GENE.498990
GENE.377177
GENE.310598
GENE.406916
GENE.77340
GENE.445892
GENE.414734
GENE.465818
GENE.338457
GENE.295558
GENE.60907
GENE.355902
GENE.28115
GENE.48168
GENE.108786
GENE.11680
GENE.397023
GENE.510771
GENE.388990
GENE.432405
GENE.421033
GENE.341766
GENE.312331
GENE.86324
GENE.212389
GENE.415578
GENE.453301
GENE.73558
GENE.63360
GENE.532972
GENE.396495
GENE.45872
GENE.26032
GENE.10927
GENE.535378
GENE.167150
GENE.191014
GENE.292568
GENE.393893
GENE.214690
GENE.427649
GENE.381209
GENE.525048
GENE.23472
GENE.8882
GENE.4968
GENE.262347
GENE.289372
GENE.68680
GENE.113999
GENE.413389
GENE.429312
GENE.444976
GENE.432554
GENE.19889
GENE.160175
GENE.149338
GENE.377102
GENE.358628
GENE.172176
GENE.92984
GENE.304388
GENE.96714
GENE.236199
GENE.338828
GENE.396256
GENE.425448
GENE.421371
GENE.383998
GENE.237444
GENE.450412
GENE.108656
GENE.47279
GENE.310672
GENE.421605
GENE.421082
GENE.480632
GENE.517354
GENE.193012
GENE.68645
GENE.494929
GENE.149337
GENE.528542
GENE.115655
GENE.484520
GENE.464058
GENE.198578
GENE.161324
GENE.34035
GENE.28228
GENE.403052
GENE.102717
GENE.32093
GENE.308090
GENE.213297
GENE.145793
GENE.98532
GENE.79977
GENE.1475
GENE.166897
GENE.330676
GENE.260824
GENE.438693
GENE.142705
GENE.135393
GENE.430493
GENE.95780
GENE.281355
GENE.387413
GENE.364754
GENE.26942
GENE.477300
GENE.88329
GENE.385184
GENE.521077
GENE.215004
GENE.410101
GENE.122122
GENE.32857
GENE.264537
GENE.417868
GENE.525636
GENE.156843
GENE.63462
GENE.123881
GENE.433743
GENE.193849
GENE.336505
GENE.311095
GENE.33879
GENE.451897
GENE.358412
GENE.522237
GENE.422939
GENE.397047
GENE.165618
GENE.355228
GENE.181048
GENE.173587
GENE.410594
GENE.415100
GENE.498745
GENE.463198
GENE.312780
GENE.59911
GENE.266490
GENE.447819
GENE.10041
GENE.533688
GENE.40522
GENE.466393
GENE.312319
GENE.100062
GENE.242321
GENE.446745
GENE.461381
GENE.401379
GENE.481156
GENE.175810
GENE.462434
GENE.298989
GENE.247120
GENE.89623
GENE.298409
GENE.408348
GENE.350314
GENE.306175
GENE.395375
GENE.410233
GENE.515235
GENE.22928
GENE.513389
GENE.540028
GENE.97454
GENE.217964
GENE.76442
GENE.208739
GENE.390489
GENE.222264
GENE.92062
GENE.190576
GENE.23329
GENE.134566
GENE.157511
GENE.465481
GENE.330122
GENE.284701
GENE.238573
GENE.113610
GENE.407343
GENE.147205
GENE.151538
GENE.498454
GENE.145388
GENE.239895
GENE.195257
GENE.1093
GENE.528253
GENE.253355
GENE.81728
GENE.438253
GENE.293436
GENE.66668
GENE.244491
GENE.229849
GENE.530129
GENE.280421
GENE.80052
GENE.268965
GENE.70554
GENE.441505
GENE.471771
GENE.43540
GENE.269946
GENE.328241
GENE.495819
GENE.10010
GENE.16337
GENE.120792
GENE.169404
GENE.60602
GENE.218360
GENE.515698
GENE.8111
GENE.166797
GENE.70996
GENE.267960
GENE.234406
GENE.220444
GENE.108666
GENE.362133
GENE.192229
GENE.409303
GENE.7070
GENE.305582
GENE.368382
GENE.476962
GENE.241933
GENE.371986
GENE.101270
GENE.39603
GENE.352331
GENE.214061
GENE.521210
GENE.206951
GENE.338129
GENE.515068
GENE.402773
GENE.513230
GENE.149198
GENE.392234
GENE.240412
GENE.427070
GENE.475065
GENE.400650
GENE.3692
GENE.21498
GENE.309417
GENE.367131
GENE.524719
GENE.158383
GENE.532675
GENE.462496
GENE.15239
GENE.297387
GENE.150596
GENE.230887
GENE.173972
GENE.35911
GENE.395367
GENE.291158
GENE.241755
GENE.283874
GENE.83598
GENE.386460
GENE.430780
GENE.8629
GENE.220423
GENE.267769
GENE.104929
GENE.12787
GENE.456128
GENE.90973
GENE.252042
GENE.181660
GENE.227567
GENE.289099
GENE.77420
GENE.411420
GENE.203389
GENE.101666
GENE.457789
GENE.236305
GENE.374846
GENE.455444
GENE.344948
GENE.538386
GENE.270279
GENE.158103
GENE.263813
GENE.531332
GENE.84622
GENE.269375
GENE.328940
GENE.185608
GENE.161784
GENE.442937
GENE.287658
GENE.519811
GENE.476178
GENE.9690
GENE.290566
GENE.363248
GENE.150357
GENE.130115
GENE.153308
GENE.395183
GENE.264858
GENE.505942
GENE.418934
GENE.501699
GENE.40889
GENE.285367
GENE.65123
GENE.274896
GENE.387877
GENE.323273
GENE.484826
GENE.172995
GENE.387596
GENE.206252
GENE.243400
GENE.375482
GENE.278230
GENE.70302
GENE.301123
GENE.439620
GENE.458203
GENE.339142
GENE.425765
GENE.409848
GENE.476442
GENE.21459
GENE.298741
GENE.160843
GENE.377288
GENE.418284
GENE.241966
GENE.78784
GENE.378372
GENE.3570
GENE.341298
GENE.47705
GENE.343833
GENE.288026
GENE.430153
GENE.446114
GENE.102986
GENE.111075
GENE.486727
GENE.363728
GENE.16629
GENE.53334
GENE.258082
GENE.341754
GENE.142035
GENE.508777
GENE.308999
GENE.390812
GENE.435713
GENE.60185
GENE.295002
GENE.284368
GENE.516367
GENE.250982
GENE.92422
GENE.235110
GENE.278978
GENE.285681
GENE.521067
GENE.137548
GENE.193263
GENE.312169
GENE.149724
GENE.113592
GENE.523972
GENE.41518
GENE.278701
GENE.362525
GENE.482937
GENE.33390
GENE.167619
GENE.284686
GENE.248241
GENE.302731
GENE.412315
GENE.76729
GENE.337573
GENE.534095
GENE.479896
GENE.331553
GENE.222571
GENE.39467
GENE.180778
GENE.30504
GENE.137925
GENE.390119
GENE.427526
GENE.105555
GENE.459048
GENE.37925
GENE.256426
GENE.238395
GENE.473639
GENE.416828
GENE.341605
GENE.81356
GENE.214258
GENE.182081
GENE.267862
GENE.44935
GENE.42761
GENE.372992
GENE.494635
GENE.211596
GENE.371256
GENE.65933
GENE.268153
GENE.193256
GENE.519387
GENE.487169
GENE.154831
GENE.356390
GENE.509684
GENE.48353
GENE.251380
GENE.93711
GENE.397566
GENE.361249
GENE.229015
GENE.114562
GENE.94569
GENE.156502
GENE.371832
GENE.30449
GENE.46868
GENE.231038
GENE.110157
GENE.309797
GENE.501019
GENE.25078
GENE.101192
GENE.225200
GENE.90101
GENE.191426
GENE.261526
GENE.333793
GENE.405251
GENE.279592
GENE.422631
GENE.254309
GENE.76242
GENE.184781
GENE.48656
GENE.139083
GENE.322569
GENE.375782
GENE.130868
GENE.63665
GENE.260249
GENE.290970
GENE.199399
GENE.497917
GENE.94620
GENE.425351
GENE.494054
GENE.173346
GENE.429229
GENE.112931
GENE.527125
GENE.447887
GENE.464413
GENE.125948
GENE.86552
GENE.93181
GENE.444931
GENE.524447
GENE.213192
GENE.420974
GENE.89757
GENE.59917
GENE.490899
GENE.481946
GENE.225182
GENE.205502
GENE.39294
GENE.442371
GENE.502298
GENE.164982
GENE.348245
GENE.242336
GENE.357139
GENE.241088
GENE.502965
GENE.364580
GENE.148859
GENE.334323
GENE.102833
GENE.201850
GENE.52954
GENE.476498
GENE.247857
GENE.156259
GENE.103248
GENE.512455
GENE.382938
GENE.322149
GENE.496816
GENE.445950
GENE.300417
GENE.74557
GENE.2992
GENE.412288
GENE.248832
GENE.437645
GENE.164442
GENE.163889
GENE.420358
GENE.147088
GENE.198463
GENE.201308
GENE.530055
GENE.521137
GENE.329379
GENE.507340
GENE.360050
GENE.97631
GENE.201878
GENE.489366
GENE.273937
GENE.520788
GENE.516993
GENE.147039
GENE.217819
GENE.345780
GENE.188979
GENE.261339
GENE.367593
GENE.296543
GENE.466901
GENE.318280
GENE.60312
GENE.374124
GENE.217597
GENE.437912
GENE.423174
GENE.347148
GENE.522473
GENE.186355
GENE.403736
GENE.416986
GENE.151738
GENE.155701
GENE.9562
GENE.79067
GENE.293744
GENE.54513
GENE.361780
GENE.422683
GENE.139935
GENE.436905
GENE.342158
GENE.155698
GENE.277976
GENE.214548
GENE.361177
GENE.340678
GENE.399615
GENE.310428
GENE.14470
GENE.77889
GENE.443279
GENE.72224
GENE.231416
GENE.165194
GENE.5312
GENE.355404
GENE.157597
GENE.477269
GENE.325511
GENE.455907
GENE.85579
GENE.60523
GENE.69045
GENE.279265
GENE.42027
GENE.333186
GENE.216751
GENE.381976
GENE.211289
GENE.34803
GENE.121404
GENE.196443
GENE.20042
GENE.254684
GENE.364905
GENE.147782
GENE.408146
GENE.421423
GENE.326063
GENE.50993
GENE.312400
GENE.355147
GENE.161377
GENE.351009
GENE.470644
GENE.225643
GENE.481620
GENE.261191
GENE.69564
GENE.455731
GENE.180684
GENE.176481
GENE.202547
GENE.189554
GENE.86835
GENE.254955
GENE.332110
GENE.65349
GENE.168863
GENE.501739
GENE.266009
GENE.158532
GENE.200193
GENE.368540
GENE.218642
GENE.104203
GENE.235527
GENE.486851
GENE.268572
GENE.292165
GENE.379281
GENE.397345
GENE.291623
GENE.109363
GENE.339815
GENE.466081
GENE.452565
GENE.194885
GENE.301871
GENE.362204
GENE.425048
GENE.58244
GENE.9109
GENE.488773
GENE.74985
GENE.109051
GENE.339196
GENE.409163
GENE.284820
GENE.108043
GENE.48411
GENE.127323
GENE.102262
GENE.52574
GENE.7740
GENE.138948
GENE.516953
GENE.253461
GENE.497971
GENE.221893
GENE.226440
GENE.166895
GENE.96377
GENE.113897
GENE.367198
GENE.438897
GENE.410815
GENE.393404
GENE.65107
GENE.139012
GENE.367469
GENE.204627
GENE.518536
GENE.47558
GENE.145615
GENE.145477
GENE.138140
GENE.531724
GENE.200906
GENE.177302
GENE.186551
GENE.3107
GENE.525557
GENE.490990
GENE.286011
GENE.158181
GENE.94751
GENE.89208
GENE.273992
GENE.250278
GENE.245567
GENE.113044
GENE.298626
GENE.12409
GENE.135240
GENE.230673
GENE.265790
GENE.135764
GENE.322058
GENE.445772
GENE.12798
GENE.89715
GENE.116063
GENE.271702
GENE.9190
GENE.34602
GENE.233241
GENE.153070
GENE.461468
GENE.301952
GENE.50455
GENE.450708
GENE.143876
GENE.26720
GENE.95917
GENE.424044
GENE.45625
GENE.382931
GENE.451186
GENE.32633
GENE.479243
GENE.385958
GENE.328005
GENE.525932
GENE.132472
GENE.484171
GENE.308375
GENE.121273
GENE.287097
GENE.463964
GENE.121775
GENE.247647
GENE.295385
GENE.41932
GENE.140194
GENE.68709
GENE.183656
GENE.192021
GENE.339773
GENE.131751
GENE.491697
GENE.145584
GENE.6315
GENE.502526
GENE.119221
GENE.7599
GENE.15461
GENE.63662
GENE.208901
GENE.16107
GENE.92369
GENE.78901
GENE.347352
GENE.255493
GENE.87420
GENE.261362
GENE.517458
GENE.204264
GENE.100589
GENE.123008
GENE.505052
GENE.24929
GENE.388604
GENE.43567
GENE.28477
GENE.535003
GENE.222860
GENE.36350
GENE.405508
GENE.390701
GENE.527824
GENE.286383
GENE.205594
GENE.427817
GENE.130767
GENE.461650
GENE.246566
GENE.32953
GENE.288933
GENE.363381
GENE.448136
GENE.72046
GENE.207756
GENE.488135
GENE.363631
GENE.293855
GENE.507029
GENE.114910
GENE.139258
GENE.311904
GENE.374249
GENE.139808
GENE.58933
GENE.48918
GENE.263479
GENE.149949
GENE.525136
GENE.514841
GENE.356192
GENE.61519
GENE.64801
GENE.423898
GENE.389015
GENE.61040
GENE.306985
GENE.400409
GENE.324185
GENE.182818
GENE.73714
GENE.310129
GENE.485655
GENE.156838
GENE.323999
GENE.22123
GENE.313780
GENE.376892
GENE.119131
GENE.346524
GENE.179568
GENE.257767
GENE.121303
GENE.182898
GENE.187468
GENE.362198
GENE.284290
GENE.205498
GENE.271501
GENE.20672
GENE.317342
GENE.27125
GENE.470597
GENE.66949
GENE.200497
GENE.233477
GENE.429096
GENE.256950
GENE.104297
GENE.186256
GENE.348076
GENE.263112
GENE.516597
GENE.17312
GENE.42470
GENE.534509
GENE.508804
GENE.33122
