# Supplementary material for: The Impacts of Read Length and Transcriptome Complexity for De Novo Assembly: A Simulation Study
Source: PLoS One. 2014 Apr 15;9(4):e94825. doi: 10.1371/journal.pone.0094825 (PMC3988101; doi:10.1371/journal.pone.0094825)
Supplement: Data S4 — Information of generating five human datasets with different numbers of spliced isoforms. (ZIP) [file pone.0094825.s008.zip › Data S4/gene_lists_S4/gene_list_isoforms_8.txt]

GENE.82952
GENE.169644
GENE.149011
GENE.220167
GENE.470288
GENE.22780
GENE.220339
GENE.425637
GENE.6876
GENE.316170
GENE.252899
GENE.319057
GENE.323469
GENE.431683
GENE.300194
GENE.225945
GENE.164568
GENE.520127
GENE.142805
GENE.375096
GENE.64722
GENE.512647
GENE.62776
GENE.284128
GENE.141589
GENE.110317
GENE.321775
GENE.61363
GENE.95189
GENE.178590
GENE.322734
GENE.348828
GENE.308778
GENE.462480
GENE.330162
GENE.483331
GENE.388919
GENE.35357
GENE.123675
GENE.226027
GENE.100372
GENE.86108
GENE.13767
GENE.123997
GENE.500828
GENE.100065
GENE.350748
GENE.291939
GENE.129508
GENE.34503
GENE.95000
GENE.64433
GENE.201541
GENE.26344
GENE.380834
GENE.240273
GENE.83006
GENE.169344
GENE.307010
GENE.79608
GENE.324625
GENE.153863
GENE.446572
GENE.411313
GENE.17081
GENE.166442
GENE.187267
GENE.11790
GENE.223207
GENE.133657
GENE.160679
GENE.245268
GENE.479324
GENE.247934
GENE.230222
GENE.423933
GENE.122148
GENE.2622
GENE.403141
GENE.226058
GENE.33896
GENE.28878
GENE.539845
GENE.195638
GENE.395039
GENE.375314
GENE.196462
GENE.128396
GENE.242349
GENE.122367
GENE.402276
GENE.235692
GENE.502523
GENE.363428
GENE.360900
GENE.399720
GENE.405834
GENE.265887
GENE.187969
GENE.244853
GENE.179167
GENE.140901
GENE.67449
GENE.529268
GENE.62009
GENE.234989
GENE.473800
GENE.515178
GENE.393417
GENE.29226
GENE.306035
GENE.147869
GENE.462584
GENE.313446
GENE.78408
GENE.166523
GENE.273995
GENE.371159
GENE.79630
GENE.519198
GENE.506448
GENE.90403
GENE.240489
GENE.202747
GENE.482799
GENE.366307
GENE.284077
GENE.339694
GENE.39025
GENE.290362
GENE.505639
GENE.298894
GENE.469983
GENE.255998
GENE.34352
GENE.351010
GENE.21038
GENE.59078
GENE.285140
GENE.108946
GENE.417374
GENE.51135
GENE.56222
GENE.3938
GENE.460990
GENE.254216
GENE.175682
GENE.228331
GENE.393337
GENE.457805
GENE.433460
GENE.298844
GENE.511765
GENE.504840
GENE.301690
GENE.406759
GENE.84547
GENE.225334
GENE.302586
GENE.18858
GENE.212648
GENE.15585
GENE.251223
GENE.218122
GENE.294715
GENE.148272
GENE.458387
GENE.250138
GENE.279291
GENE.416414
GENE.413480
GENE.163969
GENE.311507
GENE.400759
GENE.47486
GENE.345842
GENE.508798
GENE.137360
GENE.117538
GENE.187244
GENE.255722
GENE.135738
GENE.162829
GENE.524661
GENE.130297
GENE.19474
GENE.127091
GENE.504891
GENE.71020
GENE.160657
GENE.245287
GENE.534111
GENE.470820
GENE.18394
GENE.379536
GENE.57045
GENE.103124
GENE.181725
GENE.405997
GENE.208151
GENE.1095
GENE.94177
GENE.504121
GENE.158645
GENE.385692
GENE.226120
GENE.367613
GENE.391926
GENE.101233
GENE.442018
GENE.99580
GENE.15929
GENE.294607
GENE.352336
GENE.131767
GENE.229154
GENE.303713
GENE.43295
GENE.140022
GENE.381666
GENE.403900
GENE.374176
GENE.361765
GENE.15968
GENE.210791
GENE.275242
GENE.274490
GENE.467738
GENE.392880
GENE.176297
GENE.459482
GENE.172623
GENE.187605
GENE.132906
GENE.527866
GENE.177325
GENE.431679
GENE.473710
GENE.494295
GENE.126506
GENE.473712
GENE.372304
GENE.291202
GENE.484076
GENE.524772
GENE.322496
GENE.333579
GENE.111077
GENE.173504
GENE.495558
GENE.320066
GENE.151103
GENE.365396
GENE.234503
GENE.373468
GENE.8989
GENE.163439
GENE.316147
GENE.169968
GENE.199403
GENE.10793
GENE.298661
GENE.491779
GENE.499115
GENE.1786
GENE.426835
GENE.279328
GENE.516710
GENE.475189
GENE.423672
GENE.200366
GENE.223116
GENE.313188
GENE.241044
GENE.467382
GENE.296000
GENE.452835
GENE.395943
GENE.228876
GENE.336011
GENE.502642
GENE.20417
GENE.322918
GENE.515514
GENE.278019
GENE.334349
GENE.409543
GENE.85971
GENE.237304
GENE.123667
GENE.491418
GENE.505717
GENE.171488
GENE.30322
GENE.203941
GENE.419733
GENE.60267
GENE.378576
GENE.456018
GENE.163117
GENE.18971
GENE.474274
GENE.317636
GENE.61942
GENE.394945
GENE.411221
GENE.478362
GENE.271102
GENE.517910
GENE.435436
GENE.360482
GENE.280745
GENE.151463
GENE.390964
GENE.235512
GENE.509369
GENE.229503
GENE.126353
GENE.315461
GENE.416748
GENE.479894
GENE.426148
GENE.9212
GENE.521186
GENE.415946
GENE.345836
GENE.534269
GENE.211455
GENE.535398
GENE.96200
GENE.185411
GENE.354025
GENE.369355
GENE.99581
GENE.387682
GENE.54857
GENE.125495
GENE.307079
GENE.206460
GENE.249313
GENE.469873
GENE.459568
GENE.112387
GENE.491599
GENE.465945
GENE.244522
GENE.75375
GENE.462494
GENE.395407
GENE.52225
GENE.306038
GENE.134923
GENE.23416
GENE.494207
GENE.97796
GENE.85589
GENE.287479
GENE.186255
GENE.265968
GENE.310516
GENE.280908
GENE.241693
GENE.455177
GENE.526916
GENE.50801
GENE.435539
GENE.493613
GENE.443749
GENE.309435
GENE.466502
GENE.360772
GENE.337907
GENE.358361
GENE.38253
GENE.527664
GENE.102998
GENE.18736
GENE.31203
GENE.465554
GENE.187146
GENE.528048
GENE.330925
GENE.531547
GENE.417414
GENE.228374
GENE.194173
GENE.242436
GENE.21002
GENE.511740
GENE.465068
GENE.530322
GENE.344477
GENE.493108
GENE.260630
GENE.209297
GENE.432997
GENE.327801
GENE.418376
GENE.519089
GENE.84081
GENE.523898
GENE.340663
GENE.57525
GENE.286273
GENE.80282
GENE.493101
GENE.28647
GENE.252067
GENE.504356
GENE.75799
GENE.432888
GENE.223240
GENE.502818
GENE.458083
GENE.367335
GENE.120149
GENE.408628
GENE.85052
GENE.192053
GENE.131556
GENE.168814
GENE.208187
GENE.186025
GENE.513327
GENE.210650
GENE.125885
GENE.508540
GENE.41185
GENE.32697
GENE.252880
GENE.346531
GENE.346491
GENE.15474
GENE.215554
GENE.100987
GENE.500574
GENE.457450
GENE.447509
GENE.58736
GENE.251985
GENE.285658
GENE.127588
GENE.163913
GENE.468630
GENE.30840
GENE.227123
GENE.398605
GENE.448961
GENE.455794
GENE.369477
GENE.383517
GENE.58742
GENE.393204
GENE.226418
GENE.174615
GENE.186784
GENE.131914
GENE.462572
GENE.276237
GENE.203995
GENE.500860
GENE.53897
GENE.184074
GENE.358876
GENE.228590
GENE.501674
GENE.348542
GENE.105759
GENE.171252
GENE.124907
GENE.384695
GENE.301665
GENE.175063
GENE.127934
GENE.343828
GENE.246663
GENE.509592
GENE.381036
GENE.346628
GENE.25437
GENE.367495
GENE.49377
GENE.367274
GENE.20650
GENE.283826
GENE.2579
GENE.372957
GENE.471511
GENE.432131
GENE.243746
GENE.108401
GENE.33110
GENE.352072
GENE.414735
GENE.210812
GENE.68002
GENE.50415
GENE.282920
GENE.74849
GENE.429548
GENE.170715
GENE.77319
GENE.538494
GENE.195968
GENE.108833
GENE.304609
GENE.509824
GENE.81154
GENE.96603
GENE.463475
GENE.230419
GENE.68562
GENE.191376
GENE.338601
GENE.367112
GENE.84375
GENE.422488
GENE.490212
GENE.18862
GENE.212461
GENE.414570
GENE.431491
GENE.370639
GENE.439819
GENE.379271
GENE.309975
GENE.350793
GENE.44555
GENE.251386
GENE.257506
GENE.524605
GENE.130808
GENE.155510
GENE.17319
GENE.104684
GENE.249871
GENE.491961
GENE.322722
GENE.471038
GENE.45967
GENE.106177
GENE.82590
GENE.171322
GENE.511615
GENE.114755
GENE.175800
GENE.300957
GENE.402939
GENE.223271
GENE.126931
GENE.359101
GENE.286517
GENE.265930
GENE.326108
GENE.335552
GENE.62753
GENE.444694
GENE.166967
GENE.445901
GENE.462987
GENE.101965
GENE.75402
GENE.198759
GENE.72264
GENE.371180
GENE.184759
GENE.284655
GENE.384360
GENE.379369
GENE.463861
GENE.202572
GENE.362307
GENE.306801
GENE.75662
GENE.191282
GENE.291592
GENE.429753
GENE.316642
GENE.314919
GENE.525695
GENE.188903
GENE.1164
GENE.64613
GENE.249655
GENE.323399
GENE.400973
GENE.251669
GENE.61987
GENE.540111
GENE.110551
GENE.17180
GENE.66568
GENE.483519
GENE.67806
GENE.433783
GENE.377905
GENE.341978
GENE.115417
GENE.524343
GENE.345674
GENE.327717
GENE.240943
GENE.104651
GENE.191520
GENE.138616
GENE.62614
GENE.274916
GENE.460414
GENE.23149
GENE.66586
GENE.399259
GENE.213534
GENE.159235
GENE.72329
GENE.432264
GENE.34623
GENE.284746
GENE.6689
GENE.130501
GENE.219838
GENE.338019
GENE.134676
GENE.45952
GENE.250505
GENE.256040
GENE.74624
GENE.472609
GENE.210863
GENE.214433
GENE.484698
GENE.200895
GENE.247470
GENE.462634
GENE.121872
GENE.276148
GENE.296483
GENE.177812
GENE.222702
GENE.425267
GENE.122432
GENE.144700
GENE.431800
GENE.437009
GENE.408165
GENE.305511
GENE.222030
GENE.112021
GENE.485717
GENE.252451
GENE.480316
GENE.384530
GENE.125950
GENE.205442
GENE.309916
GENE.20987
GENE.485524
GENE.200578
GENE.502791
GENE.127145
GENE.1629
GENE.119132
GENE.192079
GENE.235466
GENE.85149
GENE.515071
GENE.148612
GENE.153243
GENE.116429
GENE.336029
GENE.376
GENE.443068
GENE.56379
GENE.216615
GENE.450929
GENE.415116
GENE.303238
GENE.277930
GENE.463151
GENE.160979
GENE.299310
GENE.99973
GENE.422405
GENE.263914
GENE.313835
GENE.168401
GENE.216410
GENE.247258
GENE.480393
GENE.218507
GENE.482601
GENE.36902
GENE.453482
GENE.522337
GENE.302680
GENE.39619
GENE.113394
GENE.476050
GENE.44178
GENE.404233
GENE.331256
GENE.467877
GENE.494033
GENE.239975
GENE.244217
GENE.2090
GENE.485311
GENE.527934
GENE.512800
GENE.18416
GENE.36692
GENE.243683
GENE.446233
GENE.131766
GENE.161192
GENE.305318
GENE.377230
GENE.338985
GENE.33572
GENE.501340
GENE.168481
GENE.323429
GENE.416062
GENE.334160
GENE.216164
GENE.55512
GENE.528097
GENE.331125
GENE.195884
GENE.519047
GENE.537408
GENE.326799
GENE.379559
GENE.414947
GENE.532142
GENE.415622
GENE.221768
GENE.298559
GENE.310932
GENE.362641
GENE.180407
GENE.347560
GENE.529178
GENE.296634
GENE.137239
GENE.65427
GENE.5489
GENE.418270
GENE.279710
GENE.373683
GENE.314943
GENE.166307
GENE.490000
GENE.292886
GENE.2375
GENE.147022
GENE.62120
GENE.277963
GENE.403174
GENE.202778
GENE.18201
GENE.460178
GENE.232400
GENE.202921
GENE.385562
GENE.296746
GENE.214356
GENE.126848
GENE.360085
GENE.264661
GENE.386744
GENE.138209
GENE.185570
GENE.354103
GENE.313662
GENE.362957
GENE.270314
GENE.388193
GENE.120572
GENE.362748
GENE.265000
GENE.394322
GENE.178025
GENE.116257
GENE.377376
GENE.411219
GENE.115144
GENE.371683
GENE.328018
GENE.353225
GENE.25891
GENE.60602
GENE.434114
GENE.106913
GENE.179286
GENE.236828
GENE.200955
GENE.238131
GENE.301175
GENE.83422
GENE.25349
GENE.295789
GENE.85923
GENE.485987
GENE.290856
GENE.501857
GENE.35148
GENE.488280
GENE.41967
GENE.414669
GENE.136035
GENE.186675
GENE.178456
GENE.399965
GENE.122524
GENE.137059
GENE.479577
GENE.331942
GENE.156698
GENE.258721
GENE.536453
GENE.279453
GENE.90228
GENE.435971
GENE.272084
GENE.225180
GENE.207589
GENE.128230
GENE.154145
GENE.343665
GENE.423844
GENE.134469
GENE.451586
GENE.452749
GENE.184073
GENE.501760
GENE.225137
GENE.377982
GENE.500208
GENE.407658
GENE.500069
GENE.339805
GENE.376643
GENE.353160
GENE.90747
GENE.60828
GENE.21794
GENE.257917
GENE.388087
GENE.111851
GENE.344746
GENE.510392
GENE.387386
GENE.517123
GENE.401552
GENE.183555
GENE.218406
GENE.72627
GENE.259439
GENE.91256
GENE.535309
GENE.108467
GENE.166670
GENE.360484
GENE.169528
GENE.116638
GENE.149182
GENE.282698
GENE.110463
GENE.537803
GENE.264789
GENE.374312
GENE.180071
GENE.533395
GENE.123668
GENE.206746
GENE.332690
GENE.244931
GENE.121799
GENE.320639
GENE.440646
GENE.445246
GENE.16443
GENE.191943
GENE.228283
GENE.445393
GENE.386458
GENE.278520
GENE.539694
GENE.412944
GENE.509230
GENE.347487
GENE.87372
GENE.237178
GENE.50158
GENE.538135
GENE.10974
GENE.220684
GENE.228829
GENE.114878
GENE.502703
GENE.71580
GENE.214221
GENE.158522
GENE.384265
GENE.507455
GENE.200699
GENE.451795
GENE.130812
GENE.64096
GENE.455057
GENE.217949
GENE.268422
GENE.207219
GENE.324485
GENE.153926
GENE.192503
GENE.239638
GENE.246329
GENE.515999
GENE.479018
GENE.394861
GENE.539867
GENE.443802
GENE.256644
GENE.117337
GENE.523902
GENE.409172
GENE.128991
GENE.224749
GENE.500325
GENE.363622
GENE.154925
GENE.429012
GENE.277264
GENE.268920
GENE.383229
GENE.528091
GENE.428754
GENE.187788
GENE.516735
GENE.515362
GENE.20323
GENE.530683
GENE.300048
GENE.220909
GENE.249137
GENE.268538
GENE.437283
GENE.497043
GENE.323262
GENE.188914
GENE.136145
GENE.452500
GENE.6945
GENE.286097
GENE.344935
GENE.402364
GENE.319993
GENE.483307
GENE.110058
GENE.368268
GENE.395729
GENE.175597
GENE.418407
GENE.103014
GENE.430869
GENE.263350
GENE.99133
GENE.198751
GENE.325280
GENE.117956
GENE.434312
GENE.399949
GENE.320514
GENE.51955
GENE.9106
GENE.11451
GENE.244067
GENE.475469
GENE.49964
GENE.420705
GENE.29126
GENE.312834
GENE.239356
GENE.151000
GENE.520700
GENE.457533
GENE.42218
GENE.168357
GENE.380340
GENE.403420
GENE.287095
GENE.286753
GENE.52475
GENE.125512
GENE.342514
GENE.433902
GENE.322542
GENE.362721
GENE.275382
GENE.228279
GENE.75408
GENE.314828
GENE.362377
GENE.458538
GENE.21628
GENE.193769
GENE.199059
GENE.243591
GENE.278710
GENE.504453
GENE.295597
GENE.235350
GENE.389956
GENE.103835
GENE.78980
GENE.432600
GENE.371141
GENE.470562
GENE.424925
GENE.261085
GENE.120649
GENE.5922
GENE.201163
GENE.205243
GENE.517976
GENE.432797
GENE.33106
GENE.111662
GENE.481939
GENE.154430
GENE.402772
GENE.89757
GENE.424731
GENE.377023
GENE.215831
GENE.324406
GENE.453471
GENE.337330
GENE.410737
GENE.307188
GENE.111465
GENE.165548
GENE.49230
GENE.375
GENE.210207
GENE.406352
GENE.356373
GENE.267700
GENE.196301
GENE.85575
GENE.448253
GENE.136205
GENE.348911
GENE.104641
GENE.425250
GENE.116204
GENE.376876
GENE.421387
GENE.112787
GENE.258336
GENE.529171
GENE.58471
GENE.75264
GENE.485025
GENE.142849
GENE.86236
GENE.439978
GENE.451081
GENE.70181
GENE.65809
GENE.367285
GENE.505789
GENE.442989
GENE.477299
GENE.432247
GENE.493319
GENE.174726
GENE.293459
GENE.412537
GENE.407872
GENE.413075
GENE.184208
GENE.8572
GENE.349378
GENE.141432
GENE.26586
GENE.456124
GENE.453800
GENE.417328
GENE.33059
GENE.254625
GENE.369674
GENE.52933
GENE.423421
GENE.263436
GENE.79115
GENE.512894
GENE.294273
GENE.84671
GENE.99634
GENE.292859
GENE.445258
GENE.323730
GENE.473676
GENE.357056
GENE.499961
GENE.12498
GENE.490656
GENE.30279
GENE.76833
GENE.372176
GENE.463244
GENE.406135
GENE.225712
GENE.120722
GENE.160503
GENE.373376
GENE.274210
GENE.508569
GENE.212295
GENE.397536
GENE.422689
GENE.301279
GENE.514530
GENE.267425
GENE.143330
GENE.453415
GENE.282140
GENE.367961
GENE.528206
GENE.232897
GENE.300504
GENE.312005
GENE.301439
GENE.51042
GENE.34806
GENE.504187
GENE.409580
GENE.289068
GENE.441393
GENE.463026
GENE.190633
GENE.368884
GENE.380356
GENE.285354
GENE.120654
GENE.480362
GENE.247547
GENE.126259
GENE.318659
GENE.458286
GENE.342910
GENE.69254
GENE.123484
GENE.457604
GENE.336787
GENE.234641
GENE.468635
GENE.25859
GENE.519011
GENE.314703
GENE.67350
GENE.86804
GENE.173467
GENE.30276
GENE.189568
GENE.506903
GENE.72302
GENE.411652
GENE.277125
GENE.119953
GENE.376799
GENE.216726
GENE.1498
GENE.363386
GENE.107061
GENE.78946
GENE.308568
GENE.84487
GENE.534493
GENE.290252
GENE.438930
GENE.525990
GENE.272452
GENE.405995
GENE.19492
GENE.286578
GENE.532955
GENE.349011
GENE.233535
GENE.363079
GENE.466027
GENE.205318
GENE.60745
GENE.29052
GENE.383319
GENE.69491
GENE.279368
GENE.358880
GENE.436863
GENE.455656
GENE.225812
GENE.434376
GENE.68084
GENE.56617
GENE.284706
GENE.416112
GENE.414523
GENE.309682
GENE.99656
GENE.427409
GENE.43428
GENE.312897
GENE.190761
GENE.240677
GENE.443451
GENE.106012
GENE.20492
GENE.51695
GENE.387415
GENE.59466
GENE.390288
GENE.339438
GENE.393734
GENE.471712
GENE.43089
GENE.494015
GENE.192635
GENE.530071
GENE.56981
GENE.26914
GENE.121082
GENE.75556
GENE.49193
GENE.459584
GENE.421945
GENE.475847
GENE.224079
GENE.294909
GENE.95559
GENE.343248
GENE.63052
GENE.107887
GENE.525824
GENE.33361
GENE.465483
GENE.1207
GENE.267893
GENE.194594
GENE.135162
GENE.91395
GENE.499173
GENE.136221
GENE.409140
GENE.46438
GENE.22266
GENE.224084
GENE.246080
GENE.216730
GENE.193060
GENE.183701
GENE.218326
GENE.391241
GENE.383118
GENE.365610
GENE.149049
GENE.109720
GENE.360639
GENE.80410
GENE.411496
GENE.356602
GENE.28449
GENE.339374
GENE.113329
GENE.452536
GENE.309857
GENE.37162
GENE.79166
GENE.99411
GENE.157066
GENE.510401
GENE.537919
GENE.37600
GENE.3188
GENE.495608
GENE.445991
GENE.170203
GENE.173053
GENE.279982
GENE.22552
GENE.499641
GENE.279285
GENE.88594
GENE.537330
GENE.157130
GENE.215261
GENE.162856
GENE.410924
GENE.147640
GENE.38541
GENE.310387
GENE.164403
GENE.115868
GENE.262901
GENE.396558
GENE.336365
GENE.227764
GENE.226734
GENE.217519
GENE.424322
GENE.54127
GENE.466106
GENE.290899
GENE.179816
GENE.198482
GENE.205657
GENE.265724
GENE.408880
GENE.196467
GENE.267904
GENE.193919
GENE.351269
GENE.407186
GENE.144926
GENE.18841
GENE.31864
GENE.4845
GENE.460975
GENE.30355
GENE.10345
GENE.455563
GENE.208399
GENE.153454
GENE.401108
GENE.205449
GENE.141136
GENE.253615
GENE.197542
GENE.15057
GENE.529517
GENE.110628
GENE.88844
GENE.196946
GENE.367438
GENE.58987
GENE.63682
GENE.262250
GENE.162268
GENE.498364
GENE.162215
GENE.195043
GENE.413508
GENE.299925
GENE.410458
GENE.324598
GENE.235691
GENE.444840
GENE.516419
GENE.88510
GENE.210845
GENE.160663
GENE.537640
GENE.368401
GENE.230192
GENE.184790
GENE.263672
GENE.78261
GENE.205175
GENE.207309
GENE.491902
GENE.169787
GENE.388324
GENE.426678
GENE.314137
GENE.415340
GENE.37170
GENE.276553
GENE.192834
GENE.230227
GENE.243042
GENE.33772
GENE.329577
GENE.283163
GENE.236838
GENE.76491
GENE.77752
GENE.411627
GENE.80622
GENE.380370
GENE.65006
GENE.439166
GENE.3090
GENE.427619
GENE.288425
GENE.448
GENE.235635
GENE.319704
GENE.6985
GENE.109964
GENE.189068
GENE.504079
GENE.518152
GENE.107529
GENE.528118
GENE.252151
GENE.37747
GENE.392155
GENE.74583
GENE.430700
GENE.455934
GENE.313639
GENE.262544
GENE.341498
GENE.312737
GENE.301998
GENE.424135
GENE.523644
GENE.490556
GENE.518860
GENE.441298
GENE.221083
GENE.506999
GENE.297796
GENE.231042
GENE.465574
GENE.189474
GENE.130570
GENE.154315
GENE.193876
GENE.158531
GENE.267691
GENE.390108
GENE.16283
GENE.472029
GENE.268660
GENE.94187
GENE.459215
GENE.241342
GENE.531032
GENE.45746
GENE.443662
GENE.315177
GENE.64299
GENE.9777
GENE.156824
GENE.280591
GENE.516774
GENE.209791
GENE.16353
GENE.235486
GENE.215895
GENE.364094
GENE.119206
GENE.50043
GENE.430533
GENE.430732
GENE.46202
GENE.18244
GENE.375751
GENE.193982
GENE.280178
GENE.460755
GENE.477760
GENE.205581
GENE.416396
GENE.144117
GENE.7510
GENE.442280
GENE.84916
GENE.44398
GENE.55825
GENE.203488
GENE.354198
GENE.269431
GENE.251079
GENE.286717
GENE.173881
GENE.374294
GENE.368866
GENE.270299
GENE.113334
GENE.404181
GENE.282130
GENE.211581
GENE.107885
GENE.476202
GENE.51447
GENE.259005
GENE.23052
GENE.314506
GENE.245521
GENE.343672
GENE.230141
GENE.487097
GENE.261031
GENE.48491
GENE.450681
GENE.135530
GENE.320973
GENE.454957
GENE.538348
GENE.482331
GENE.118306
GENE.170307
GENE.161493
GENE.499824
GENE.188191
GENE.403252
GENE.235818
GENE.100233
GENE.412698
GENE.487503
GENE.519811
GENE.415510
GENE.527313
GENE.137292
GENE.84116
GENE.5462
GENE.509604
GENE.271135
GENE.331892
GENE.528896
GENE.105627
GENE.250386
GENE.113181
GENE.40633
GENE.67240
GENE.428834
GENE.33181
GENE.458647
GENE.340479
GENE.403481
GENE.76149
GENE.30337
GENE.297802
GENE.257337
GENE.101724
GENE.209683
GENE.510755
GENE.503142
GENE.98110
GENE.342177
GENE.143422
GENE.415436
GENE.223595
GENE.2657
GENE.155301
GENE.217244
GENE.460721
GENE.192192
GENE.341920
GENE.66607
GENE.179687
GENE.162089
GENE.159915
GENE.279783
GENE.501372
GENE.145783
GENE.256091
GENE.91464
GENE.382460
GENE.34817
GENE.284324
GENE.37414
GENE.428342
GENE.513164
GENE.109117
GENE.286560
GENE.6536
GENE.90190
GENE.321567
GENE.346389
GENE.253066
GENE.158289
GENE.89992
GENE.19417
GENE.211953
GENE.71072
GENE.400862
GENE.347203
GENE.515728
GENE.109838
GENE.332066
GENE.16474
GENE.152052
GENE.463276
GENE.422054
GENE.248953
GENE.49003
GENE.40545
GENE.156434
GENE.504556
GENE.471237
GENE.60681
GENE.334549
GENE.357078
GENE.450723
GENE.438222
GENE.385941
GENE.508769
GENE.174776
GENE.77424
GENE.325461
GENE.221135
GENE.384205
GENE.519698
GENE.339322
GENE.417266
GENE.475256
GENE.536244
GENE.524615
GENE.175820
GENE.112275
GENE.246198
GENE.475467
GENE.358877
GENE.25765
GENE.474500
GENE.326355
GENE.423791
GENE.22137
GENE.164772
GENE.175168
GENE.219615
GENE.324708
GENE.167017
GENE.30907
GENE.154016
GENE.306697
GENE.335508
GENE.487505
GENE.24771
GENE.245551
GENE.235107
GENE.334871
GENE.473162
GENE.43035
GENE.132441
GENE.84057
GENE.30097
GENE.212314
GENE.274120
GENE.403404
GENE.424396
GENE.196515
GENE.170508
GENE.466787
GENE.94062
GENE.120643
GENE.117868
GENE.409026
GENE.188453
GENE.379692
GENE.68380
GENE.202156
GENE.444754
GENE.67078
GENE.72943
GENE.16403
GENE.239831
GENE.383537
GENE.243393
GENE.3841
GENE.124836
GENE.170536
GENE.61493
GENE.463437
GENE.197474
GENE.362151
GENE.84987
GENE.460572
GENE.426943
GENE.534910
GENE.260891
GENE.460434
GENE.182484
GENE.508124
GENE.197965
GENE.271429
GENE.517676
GENE.330107
GENE.386746
GENE.60014
GENE.103030
GENE.154404
GENE.524562
GENE.489519
GENE.19831
GENE.481032
GENE.316783
GENE.21857
GENE.150501
GENE.316763
GENE.423083
GENE.83035
GENE.534293
GENE.495610
GENE.222421
GENE.465630
GENE.519102
GENE.80943
GENE.213811
GENE.216580
GENE.869
GENE.203898
GENE.510004
GENE.499613
GENE.58229
GENE.307913
GENE.536957
GENE.52207
GENE.34443
GENE.514641
GENE.386265
GENE.294605
GENE.423313
GENE.503184
GENE.117798
GENE.100607
GENE.529185
GENE.364836
GENE.180046
GENE.32528
GENE.246817
GENE.263735
GENE.379489
GENE.104037
GENE.210677
GENE.119563
GENE.448825
GENE.290194
GENE.243551
GENE.157323
GENE.450838
GENE.323564
GENE.101134
GENE.468911
GENE.356510
GENE.61545
GENE.459499
GENE.338132
GENE.334941
GENE.405946
GENE.90639
GENE.64881
GENE.192212
GENE.137265
GENE.410829
GENE.289606
GENE.147379
GENE.313877
GENE.485193
GENE.439074
GENE.104130
GENE.161155
GENE.338466
GENE.84674
GENE.160498
GENE.433855
GENE.291604
GENE.449471
GENE.210573
GENE.308122
GENE.172696
GENE.29490
GENE.204823
GENE.483759
GENE.442953
GENE.254185
GENE.296515
GENE.513649
GENE.440839
GENE.154121
GENE.197800
GENE.42340
GENE.226436
GENE.446821
GENE.25042
GENE.146847
GENE.324760
GENE.224750
GENE.525011
GENE.391326
GENE.432716
GENE.320753
GENE.21650
GENE.57320
GENE.204815
GENE.180086
GENE.334802
GENE.58887
GENE.489242
GENE.19484
GENE.325482
GENE.281862
GENE.145523
GENE.139593
GENE.7147
GENE.100211
GENE.104984
GENE.520603
GENE.133308
GENE.86745
GENE.238094
GENE.13892
GENE.324880
GENE.57459
GENE.131845
GENE.6599
GENE.417784
GENE.301957
GENE.26402
GENE.187614
GENE.54688
GENE.298207
GENE.250553
GENE.334162
GENE.502147
GENE.525850
GENE.226842
GENE.258492
GENE.342470
GENE.286682
GENE.289171
GENE.350216
GENE.460660
GENE.55606
GENE.352281
GENE.233445
GENE.447528
GENE.113358
GENE.465700
GENE.412926
GENE.347835
GENE.2607
GENE.107442
GENE.347614
GENE.249349
GENE.275019
GENE.352774
GENE.143312
GENE.381147
GENE.101359
GENE.290157
GENE.421549
GENE.438977
GENE.345712
GENE.142951
GENE.166474
GENE.362646
GENE.183353
GENE.391830
GENE.115493
GENE.503066
GENE.277827
GENE.41614
GENE.75671
GENE.460242
GENE.213930
GENE.278511
GENE.279414
GENE.242307
GENE.517344
GENE.265338
GENE.112202
GENE.69111
GENE.371768
GENE.373745
GENE.131719
GENE.209992
GENE.519976
GENE.323034
GENE.424720
GENE.70392
GENE.388674
GENE.258575
GENE.81958
GENE.367876
GENE.430531
GENE.375340
GENE.41222
GENE.198270
GENE.390157
GENE.102189
GENE.533140
GENE.387326
GENE.346706
GENE.53989
GENE.300322
GENE.366716
GENE.277430
GENE.411757
GENE.494559
GENE.189016
GENE.309772
GENE.353112
GENE.397841
GENE.19156
GENE.179412
GENE.256918
GENE.381070
GENE.102225
GENE.70723
GENE.476013
GENE.205516
GENE.119675
GENE.147686
GENE.496638
GENE.429288
GENE.491723
GENE.222052
GENE.24455
GENE.357411
GENE.216518
GENE.357710
GENE.139123
GENE.247375
GENE.306090
GENE.334163
GENE.116121
GENE.384921
GENE.486557
GENE.108491
GENE.497553
GENE.207855
GENE.310241
GENE.145065
GENE.19706
GENE.270116
GENE.436969
GENE.8649
GENE.68811
GENE.62185
GENE.60558
GENE.422724
GENE.61413
GENE.534740
GENE.75187
GENE.424917
GENE.28923
GENE.510632
GENE.97574
GENE.27033
GENE.64429
GENE.209514
GENE.531392
GENE.27446
GENE.59634
GENE.243377
GENE.346069
GENE.268562
GENE.99784
GENE.149454
GENE.474945
GENE.17809
GENE.153050
GENE.182292
GENE.397403
GENE.313538
GENE.467390
GENE.194960
GENE.207132
GENE.26907
GENE.366299
GENE.241154
GENE.287486
GENE.122234
GENE.138920
GENE.519625
GENE.521317
GENE.56596
GENE.188095
GENE.347244
GENE.440721
GENE.12226
GENE.526448
GENE.313485
GENE.471151
GENE.256741
GENE.315037
GENE.285828
GENE.345883
GENE.382671
GENE.311264
GENE.293923
GENE.340297
GENE.81138
GENE.356820
GENE.17331
GENE.306371
GENE.22910
GENE.181077
GENE.79459
GENE.170151
GENE.277357
GENE.322893
GENE.74657
GENE.386520
GENE.15649
