# Supplementary material for: The Impacts of Read Length and Transcriptome Complexity for De Novo Assembly: A Simulation Study
Source: PLoS One. 2014 Apr 15;9(4):e94825. doi: 10.1371/journal.pone.0094825 (PMC3988101; doi:10.1371/journal.pone.0094825)
Supplement: Data S4 — Information of generating five human datasets with different numbers of spliced isoforms. (ZIP) [file pone.0094825.s008.zip › Data S4/gene_lists_S4/gene_list_isoforms_9.txt]

GENE.243247
GENE.29718
GENE.158788
GENE.133753
GENE.351735
GENE.147289
GENE.479656
GENE.175558
GENE.278961
GENE.494062
GENE.344717
GENE.438540
GENE.429632
GENE.194296
GENE.106355
GENE.357252
GENE.205458
GENE.116389
GENE.445137
GENE.427280
GENE.226902
GENE.164190
GENE.436384
GENE.360354
GENE.1718
GENE.281755
GENE.162476
GENE.540295
GENE.129713
GENE.195253
GENE.205844
GENE.262816
GENE.375009
GENE.372038
GENE.357555
GENE.440576
GENE.209003
GENE.344132
GENE.20468
GENE.455304
GENE.296110
GENE.484446
GENE.333042
GENE.429410
GENE.25819
GENE.452307
GENE.362621
GENE.60440
GENE.533084
GENE.425549
GENE.363190
GENE.250912
GENE.144150
GENE.438872
GENE.200073
GENE.69978
GENE.262859
GENE.365756
GENE.165647
GENE.118053
GENE.74062
GENE.337009
GENE.227998
GENE.419046
GENE.325516
GENE.291722
GENE.32730
GENE.532709
GENE.388370
GENE.67440
GENE.110096
GENE.127923
GENE.442173
GENE.265776
GENE.160579
GENE.305099
GENE.9540
GENE.40161
GENE.163170
GENE.393954
GENE.319649
GENE.420652
GENE.179678
GENE.160557
GENE.146735
GENE.333193
GENE.190952
GENE.204688
GENE.106293
GENE.470946
GENE.145787
GENE.36030
GENE.330049
GENE.300481
GENE.235241
GENE.488833
GENE.334557
GENE.68208
GENE.78287
GENE.232791
GENE.475356
GENE.123942
GENE.168059
GENE.391675
GENE.433209
GENE.322440
GENE.500562
GENE.41516
GENE.20768
GENE.506612
GENE.255750
GENE.63300
GENE.2265
GENE.17418
GENE.272740
GENE.368692
GENE.53383
GENE.452709
GENE.392259
GENE.56200
GENE.486780
GENE.418646
GENE.27065
GENE.376802
GENE.536316
GENE.493125
GENE.534572
GENE.434505
GENE.169126
GENE.147015
GENE.13328
GENE.282311
GENE.62646
GENE.75165
GENE.68144
GENE.51005
GENE.78422
GENE.96398
GENE.374441
GENE.29464
GENE.297707
GENE.140016
GENE.455647
GENE.302472
GENE.99507
GENE.308275
GENE.102361
GENE.320335
GENE.68673
GENE.333815
GENE.80093
GENE.473474
GENE.487822
GENE.340547
GENE.40480
GENE.354909
GENE.296683
GENE.205320
GENE.220525
GENE.520664
GENE.167035
GENE.139239
GENE.455725
GENE.189400
GENE.430287
GENE.33647
GENE.431065
GENE.257612
GENE.98477
GENE.254315
GENE.12260
GENE.286376
GENE.472426
GENE.391367
GENE.434842
GENE.248990
GENE.403023
GENE.64031
GENE.191185
GENE.96040
GENE.425508
GENE.190359
GENE.274086
GENE.154263
GENE.509049
GENE.211641
GENE.18496
GENE.36956
GENE.159129
GENE.505648
GENE.291195
GENE.160003
GENE.535106
GENE.457098
GENE.85131
GENE.12787
GENE.326951
GENE.266305
GENE.6687
GENE.524456
GENE.455481
GENE.94122
GENE.161020
GENE.429948
GENE.369374
GENE.446675
GENE.99616
GENE.408623
GENE.260301
GENE.409649
GENE.350699
GENE.483139
GENE.126402
GENE.62187
GENE.170945
GENE.93866
GENE.398873
GENE.60628
GENE.135401
GENE.257210
GENE.410356
GENE.283258
GENE.4216
GENE.121208
GENE.252705
GENE.372124
GENE.332682
GENE.408767
GENE.170105
GENE.495993
GENE.141321
GENE.330572
GENE.246888
GENE.86512
GENE.272333
GENE.143529
GENE.375475
GENE.209829
GENE.367046
GENE.432222
GENE.218722
GENE.114473
GENE.366179
GENE.364504
GENE.456676
GENE.417856
GENE.257842
GENE.252352
GENE.366716
GENE.47364
GENE.121734
GENE.458535
GENE.117301
GENE.295491
GENE.250272
GENE.264630
GENE.173121
GENE.330308
GENE.237696
GENE.130767
GENE.347251
GENE.252004
GENE.391326
GENE.103280
GENE.514037
GENE.96173
GENE.161917
GENE.403411
GENE.31025
GENE.79557
GENE.288162
GENE.119561
GENE.438395
GENE.137152
GENE.168783
GENE.339710
GENE.32304
GENE.159264
GENE.489251
GENE.56614
GENE.82294
GENE.137198
GENE.464743
GENE.131800
GENE.467794
GENE.362606
GENE.166559
GENE.99749
GENE.327306
GENE.149587
GENE.111652
GENE.436681
GENE.371923
GENE.539650
GENE.141174
GENE.227037
GENE.510154
GENE.36465
GENE.8091
GENE.335206
GENE.514538
GENE.492114
GENE.513269
GENE.138253
GENE.466271
GENE.405900
GENE.305230
GENE.421935
GENE.22644
GENE.402825
GENE.280971
GENE.305941
GENE.14169
GENE.182634
GENE.462019
GENE.341808
GENE.253699
GENE.245378
GENE.227487
GENE.273383
GENE.344880
GENE.393684
GENE.231845
GENE.465238
GENE.245198
GENE.75212
GENE.12586
GENE.510283
GENE.124775
GENE.526209
GENE.40030
GENE.235095
GENE.485734
GENE.419258
GENE.402437
GENE.26409
GENE.101421
GENE.450488
GENE.273720
GENE.185180
GENE.367519
GENE.259605
GENE.51155
GENE.267669
GENE.415062
GENE.142190
GENE.422344
GENE.206938
GENE.515895
GENE.153358
GENE.196218
GENE.396113
GENE.20759
GENE.168595
GENE.237859
GENE.60438
GENE.510783
GENE.404144
GENE.93076
GENE.380417
GENE.90007
GENE.36656
GENE.185914
GENE.220153
GENE.144837
GENE.494629
GENE.397566
GENE.232748
GENE.707
GENE.374027
GENE.399232
GENE.11091
GENE.225924
GENE.12877
GENE.256147
GENE.498725
GENE.385256
GENE.166284
GENE.179427
GENE.489188
GENE.251128
GENE.73347
GENE.311667
GENE.500948
GENE.297561
GENE.256622
GENE.41291
GENE.48578
GENE.193237
GENE.181662
GENE.116757
GENE.77055
GENE.238753
GENE.145020
GENE.491425
GENE.180881
GENE.270916
GENE.232741
GENE.200810
GENE.359863
GENE.133818
GENE.273517
GENE.494469
GENE.463724
GENE.225008
GENE.76722
GENE.352442
GENE.316951
GENE.526014
GENE.280011
GENE.131951
GENE.517026
GENE.200109
GENE.349412
GENE.37824
GENE.461094
GENE.71259
GENE.511851
GENE.357684
GENE.238008
GENE.453635
GENE.497781
GENE.246631
GENE.412243
GENE.407451
GENE.254333
GENE.417546
GENE.225492
GENE.291486
GENE.416669
GENE.53382
GENE.364335
GENE.139907
GENE.178
GENE.439285
GENE.62420
GENE.295942
GENE.328194
GENE.116118
GENE.458029
GENE.268118
GENE.473250
GENE.217411
GENE.57452
GENE.398984
GENE.2520
GENE.48534
GENE.338475
GENE.436477
GENE.431996
GENE.429348
GENE.274444
GENE.185090
GENE.445332
GENE.27062
GENE.287157
GENE.471369
GENE.419863
GENE.529603
GENE.265203
GENE.516194
GENE.118654
GENE.522207
GENE.121189
GENE.235066
GENE.70036
GENE.247245
GENE.367688
GENE.390653
GENE.83194
GENE.348103
GENE.382181
GENE.411326
GENE.387667
GENE.331665
GENE.464148
GENE.409064
GENE.83798
GENE.153711
GENE.312251
GENE.432652
GENE.475257
GENE.233055
GENE.380194
GENE.27211
GENE.490643
GENE.98929
GENE.339923
GENE.322927
GENE.125414
GENE.364122
GENE.91289
GENE.159996
GENE.510291
GENE.524279
GENE.324320
GENE.239324
GENE.212813
GENE.429778
GENE.280134
GENE.27227
GENE.66808
GENE.533932
GENE.226178
GENE.338941
GENE.491638
GENE.303160
GENE.509186
GENE.333793
GENE.445040
GENE.461011
GENE.457498
GENE.229841
GENE.69969
GENE.418923
GENE.86278
GENE.481603
GENE.409575
GENE.464058
GENE.27549
GENE.63178
GENE.303524
GENE.307815
GENE.214036
GENE.70702
GENE.63853
GENE.342439
GENE.130358
GENE.235082
GENE.151654
GENE.226577
GENE.353883
GENE.175876
GENE.164676
GENE.211726
GENE.106605
GENE.443292
GENE.150575
GENE.232284
GENE.135575
GENE.191606
GENE.462237
GENE.99829
GENE.103882
GENE.137774
GENE.151350
GENE.250610
GENE.90237
GENE.341851
GENE.163551
GENE.431748
GENE.298677
GENE.136303
GENE.224946
GENE.194685
GENE.491966
GENE.165425
GENE.325275
GENE.177358
GENE.460881
GENE.425658
GENE.182354
GENE.455955
GENE.105140
GENE.191498
GENE.249416
GENE.536443
GENE.286356
GENE.306935
GENE.426965
GENE.385395
GENE.514263
GENE.76012
GENE.200213
GENE.261345
GENE.286270
GENE.30684
GENE.229850
GENE.300556
GENE.485941
GENE.30483
GENE.203615
GENE.517545
GENE.240742
GENE.56385
GENE.333507
GENE.294367
GENE.63260
GENE.490807
GENE.376791
GENE.449172
GENE.265993
GENE.464089
GENE.201339
GENE.449378
GENE.472560
GENE.328591
GENE.29869
GENE.367290
GENE.313278
GENE.473867
GENE.534026
GENE.373376
GENE.135444
GENE.292471
GENE.127326
GENE.478521
GENE.372379
GENE.538655
GENE.526904
GENE.445051
GENE.498205
GENE.387742
GENE.392102
GENE.80844
GENE.398550
GENE.318973
GENE.490562
GENE.99179
GENE.470423
GENE.233922
GENE.250340
GENE.336802
GENE.67141
GENE.143222
GENE.154045
GENE.146253
GENE.353347
GENE.383334
GENE.354506
GENE.115577
GENE.102639
GENE.516756
GENE.99672
GENE.46059
GENE.171440
GENE.121305
GENE.190673
GENE.302746
GENE.483833
GENE.332367
GENE.263163
GENE.453160
GENE.532662
GENE.424080
GENE.513532
GENE.156518
GENE.67262
GENE.203439
GENE.382731
GENE.42709
GENE.361799
GENE.356966
GENE.54487
GENE.228110
GENE.82178
GENE.96371
GENE.12634
GENE.54966
GENE.452363
GENE.135967
GENE.295866
GENE.115729
GENE.532042
GENE.153891
GENE.487060
GENE.211470
GENE.470927
GENE.339474
GENE.142845
GENE.163692
GENE.255459
GENE.37036
GENE.473843
GENE.197861
GENE.327481
GENE.249792
GENE.483703
GENE.404486
GENE.176198
GENE.381024
GENE.201908
GENE.476814
GENE.410194
GENE.400537
GENE.487954
GENE.246560
GENE.226705
GENE.77171
GENE.93521
GENE.430909
GENE.126364
GENE.242698
GENE.11540
GENE.273176
GENE.36892
GENE.444224
GENE.38915
GENE.208269
GENE.502356
GENE.46015
GENE.309778
GENE.61660
GENE.146198
GENE.78565
GENE.275062
GENE.299834
GENE.500929
GENE.266897
GENE.527125
GENE.172713
GENE.147057
GENE.333073
GENE.246783
GENE.338375
GENE.348644
GENE.531598
GENE.147253
GENE.527520
GENE.100628
GENE.491784
GENE.363944
GENE.481949
GENE.460651
GENE.65238
GENE.466781
GENE.178661
GENE.443662
GENE.467974
GENE.264975
GENE.165690
GENE.113766
GENE.488136
GENE.368382
GENE.144626
GENE.168854
GENE.296206
GENE.358781
GENE.232291
GENE.200784
GENE.135194
GENE.512348
GENE.161714
GENE.342942
GENE.34670
GENE.256322
GENE.98320
GENE.280017
GENE.461510
GENE.164211
GENE.272556
GENE.310693
GENE.429718
GENE.88335
GENE.32665
GENE.340850
GENE.272247
GENE.288903
GENE.499438
GENE.158952
GENE.28594
GENE.9938
GENE.116667
GENE.379122
GENE.489477
GENE.186145
GENE.198369
GENE.90866
GENE.511305
GENE.479032
GENE.100233
GENE.310777
GENE.484112
GENE.336229
GENE.98035
GENE.112709
GENE.230535
GENE.366255
GENE.78032
GENE.47035
GENE.366975
GENE.234618
GENE.174263
GENE.536456
GENE.27577
GENE.245823
GENE.135431
GENE.377999
GENE.217208
GENE.289247
GENE.514507
GENE.378437
GENE.1485
GENE.24240
GENE.16387
GENE.478963
GENE.499915
GENE.291414
GENE.481006
GENE.295694
GENE.161072
GENE.384667
GENE.421041
GENE.57400
GENE.76375
GENE.6392
GENE.251018
GENE.345515
GENE.492760
GENE.176627
GENE.346537
GENE.174649
GENE.301932
GENE.355873
GENE.377298
GENE.12825
GENE.412027
GENE.344265
GENE.197006
GENE.369061
GENE.88223
GENE.254264
GENE.168511
GENE.272485
GENE.59316
GENE.378005
GENE.396111
GENE.70548
GENE.408740
GENE.83271
GENE.390005
GENE.333155
GENE.509319
GENE.146370
GENE.176532
GENE.254340
GENE.39830
GENE.232325
GENE.39141
GENE.540097
GENE.193184
GENE.522954
GENE.307456
GENE.332524
GENE.531764
GENE.439318
GENE.189062
GENE.159010
GENE.411534
GENE.166599
GENE.535528
GENE.288368
GENE.535717
GENE.162383
GENE.430878
GENE.329001
GENE.527667
GENE.173370
GENE.140332
GENE.393792
GENE.36093
GENE.534757
GENE.94505
GENE.291558
GENE.519256
GENE.148102
GENE.430499
GENE.487570
GENE.309307
GENE.13187
GENE.479636
GENE.384259
GENE.499386
GENE.116662
GENE.407032
GENE.450478
GENE.358477
GENE.228611
GENE.350453
GENE.438988
GENE.32363
GENE.236101
GENE.372423
GENE.217458
GENE.48202
GENE.153562
GENE.69153
GENE.75910
GENE.536675
GENE.365626
GENE.302179
GENE.60768
GENE.411636
GENE.313326
GENE.112
GENE.399088
GENE.165930
GENE.472821
GENE.274457
GENE.236588
GENE.435163
GENE.137223
GENE.485907
GENE.171457
GENE.100273
GENE.292091
GENE.290138
GENE.434628
GENE.29360
GENE.32389
GENE.150461
GENE.163056
GENE.190103
GENE.174126
GENE.23764
GENE.71596
GENE.61948
GENE.452927
GENE.178784
GENE.302999
GENE.237983
GENE.179490
GENE.386933
GENE.167339
GENE.176712
GENE.477518
GENE.205201
GENE.112206
GENE.492918
GENE.500056
GENE.419870
GENE.166004
GENE.436108
GENE.250005
GENE.324623
GENE.59731
GENE.300414
GENE.157955
GENE.375299
GENE.56029
GENE.334195
GENE.174502
GENE.469195
GENE.398422
GENE.194990
GENE.509310
GENE.138891
GENE.312439
GENE.402705
GENE.288396
GENE.539000
GENE.248099
GENE.226935
GENE.509712
GENE.2947
GENE.281643
GENE.245735
GENE.504183
GENE.313650
GENE.179634
GENE.16129
GENE.139995
GENE.231726
GENE.75735
GENE.249412
GENE.93789
GENE.297385
GENE.238695
GENE.169827
GENE.194520
GENE.436232
GENE.375170
GENE.147543
GENE.468990
GENE.535305
GENE.115857
GENE.269662
GENE.393252
GENE.464846
GENE.163773
GENE.220466
GENE.4399
GENE.65557
GENE.464747
GENE.22130
GENE.6070
GENE.88820
GENE.155668
GENE.149555
GENE.351929
GENE.453745
GENE.126136
GENE.95858
GENE.195310
GENE.346635
GENE.343875
GENE.208151
GENE.461884
GENE.364612
GENE.522901
GENE.55914
GENE.493470
GENE.154962
GENE.161450
GENE.99479
GENE.525460
GENE.278492
GENE.372667
GENE.489077
GENE.252162
GENE.379863
GENE.40274
GENE.174035
GENE.391470
GENE.11582
GENE.261628
GENE.315364
GENE.93163
GENE.509537
GENE.419910
GENE.152311
GENE.486106
GENE.103229
GENE.299163
GENE.534303
GENE.231166
GENE.334380
GENE.120508
GENE.204598
GENE.84808
GENE.88858
GENE.102617
GENE.134422
GENE.134230
GENE.125985
GENE.183613
GENE.477205
GENE.83910
GENE.527015
GENE.410974
GENE.176867
GENE.52278
GENE.113953
GENE.191286
GENE.321525
GENE.86427
GENE.339743
GENE.217370
GENE.364383
GENE.282337
GENE.89443
GENE.314749
GENE.289538
GENE.188293
GENE.312073
GENE.273296
GENE.291784
GENE.538122
GENE.281490
GENE.447475
GENE.302076
GENE.146572
GENE.216434
GENE.477468
GENE.226000
GENE.197
GENE.393599
GENE.409762
GENE.313144
GENE.166895
GENE.130254
GENE.386588
GENE.139215
GENE.428026
GENE.522573
GENE.503705
GENE.440251
GENE.277097
GENE.192653
GENE.530584
GENE.286386
GENE.125593
GENE.214945
GENE.180573
GENE.485977
GENE.495033
GENE.513727
GENE.64811
GENE.532129
GENE.403691
GENE.405549
GENE.200029
GENE.532495
GENE.138874
GENE.168787
GENE.29672
GENE.503637
GENE.423985
GENE.146956
GENE.155844
GENE.526093
GENE.38068
GENE.90368
GENE.326348
GENE.105718
GENE.55546
GENE.447942
GENE.484248
GENE.450045
GENE.148135
GENE.36922
GENE.258439
GENE.246941
GENE.454028
GENE.149138
GENE.142600
GENE.304040
GENE.376529
GENE.319363
GENE.411274
GENE.308624
GENE.328481
GENE.13142
GENE.447418
GENE.392077
GENE.260074
GENE.44099
GENE.426828
GENE.311179
GENE.413472
GENE.68040
GENE.507172
GENE.344538
GENE.502876
GENE.385159
GENE.446773
GENE.292127
GENE.347655
GENE.42624
GENE.231573
GENE.129535
GENE.87264
GENE.348050
GENE.415405
GENE.56226
GENE.388869
GENE.537423
GENE.123226
GENE.213974
GENE.473167
GENE.81664
GENE.225131
GENE.288993
GENE.352621
GENE.393938
GENE.213029
GENE.466624
GENE.363436
GENE.375379
GENE.270739
GENE.225729
GENE.349674
GENE.38592
GENE.98096
GENE.249425
GENE.314137
GENE.17952
GENE.402654
GENE.331239
GENE.450910
GENE.59875
GENE.507195
GENE.16436
GENE.495288
GENE.348077
GENE.396375
GENE.523353
GENE.120609
GENE.245941
GENE.371457
GENE.333496
GENE.71987
GENE.498323
GENE.136193
GENE.201536
GENE.165599
GENE.34543
GENE.113168
GENE.513183
GENE.47172
GENE.455510
GENE.35486
GENE.69939
GENE.322143
GENE.40269
GENE.188588
GENE.360265
GENE.365
GENE.24336
GENE.437249
GENE.164488
GENE.104408
GENE.82398
GENE.14165
GENE.520220
GENE.252072
GENE.307930
GENE.421142
GENE.355347
GENE.1023
GENE.310399
GENE.78084
GENE.148815
GENE.20105
GENE.444810
GENE.506626
GENE.538212
GENE.189040
GENE.252062
GENE.96893
GENE.211550
GENE.156436
GENE.362056
GENE.194803
GENE.168190
GENE.315303
GENE.195815
GENE.397472
GENE.478031
GENE.419878
GENE.520855
GENE.381841
GENE.462879
GENE.364837
GENE.282011
GENE.419305
GENE.57606
GENE.511637
GENE.120458
GENE.4740
GENE.217174
GENE.323
GENE.137126
GENE.290021
GENE.27514
GENE.498962
GENE.330394
GENE.131871
GENE.140077
GENE.120523
GENE.445939
GENE.201796
GENE.154257
GENE.24142
GENE.468430
GENE.373074
GENE.173545
GENE.354688
GENE.221394
GENE.490800
GENE.434067
GENE.92900
GENE.170272
GENE.16586
GENE.145939
GENE.306741
GENE.496837
GENE.478743
GENE.45179
GENE.48771
GENE.357554
GENE.287952
GENE.175236
GENE.339870
GENE.274219
GENE.47710
GENE.471038
GENE.413149
GENE.441661
GENE.220004
GENE.200849
GENE.71246
GENE.527726
GENE.273519
GENE.103420
GENE.446112
GENE.332447
GENE.330366
GENE.58003
GENE.342931
GENE.181123
GENE.391027
GENE.474881
GENE.226557
GENE.494726
GENE.522517
GENE.453878
GENE.233773
GENE.137930
GENE.68199
GENE.270079
GENE.257125
GENE.138278
GENE.232494
GENE.519842
GENE.328821
GENE.136407
GENE.63471
GENE.457545
GENE.284825
GENE.486915
GENE.412273
GENE.370745
GENE.245299
GENE.533291
GENE.540034
GENE.187557
GENE.233865
GENE.474205
GENE.350195
GENE.294419
GENE.395946
GENE.112471
GENE.298059
GENE.332079
GENE.413433
GENE.178623
GENE.270975
GENE.174499
GENE.324879
GENE.276078
GENE.340432
GENE.37227
GENE.77942
GENE.182545
GENE.458447
GENE.293518
GENE.537543
GENE.138814
GENE.163222
GENE.7937
GENE.279126
GENE.71328
GENE.82089
GENE.197864
GENE.511313
GENE.389089
GENE.69054
GENE.445866
GENE.122613
GENE.289570
GENE.219561
GENE.419638
GENE.328572
GENE.413551
GENE.111708
GENE.489356
GENE.402123
GENE.162693
GENE.348938
GENE.124807
GENE.388496
GENE.74493
GENE.280005
GENE.500557
GENE.39970
GENE.514621
GENE.406063
GENE.278883
GENE.473460
GENE.405329
GENE.487058
GENE.221361
GENE.114288
GENE.372988
GENE.319926
GENE.233990
GENE.136616
GENE.102660
GENE.402589
GENE.70688
GENE.256910
GENE.473882
GENE.313184
GENE.31083
GENE.180702
GENE.20700
GENE.46597
GENE.513747
GENE.105496
GENE.348669
GENE.99414
GENE.408248
GENE.454644
GENE.264347
GENE.191161
GENE.343957
GENE.12085
GENE.110412
GENE.438338
GENE.450592
GENE.133966
GENE.103808
GENE.235279
GENE.510029
GENE.46031
GENE.266124
GENE.390746
GENE.373486
GENE.115231
GENE.107183
GENE.50777
GENE.400395
GENE.168838
GENE.500671
GENE.189421
GENE.325748
GENE.433172
GENE.210615
GENE.8185
GENE.124225
GENE.277993
GENE.71276
GENE.236539
GENE.443088
GENE.313851
GENE.425895
GENE.502418
GENE.210374
GENE.123833
GENE.379604
GENE.509743
GENE.265942
GENE.303567
GENE.379727
GENE.173286
GENE.327365
GENE.494868
GENE.128795
GENE.280303
GENE.17799
GENE.255424
GENE.409370
GENE.106120
GENE.46313
GENE.438285
GENE.70294
GENE.370983
GENE.508475
GENE.22353
GENE.249508
GENE.161244
GENE.26045
GENE.350039
GENE.446473
GENE.298114
GENE.411183
GENE.434271
GENE.70666
GENE.480409
GENE.480623
GENE.261359
GENE.325956
GENE.533931
GENE.443415
GENE.244504
GENE.352521
GENE.520729
GENE.256664
GENE.46190
GENE.97751
GENE.415456
GENE.335730
GENE.481985
GENE.431719
GENE.176696
GENE.253628
GENE.362208
GENE.476258
GENE.145616
GENE.528066
GENE.287717
GENE.259449
GENE.79473
GENE.173273
GENE.221375
GENE.431067
GENE.74902
GENE.204739
GENE.12800
GENE.364911
GENE.236210
GENE.29759
GENE.405110
GENE.19101
GENE.15726
GENE.74889
GENE.492451
GENE.438334
GENE.28918
GENE.197734
GENE.64499
GENE.449498
GENE.244857
GENE.139834
GENE.359575
GENE.36814
GENE.235145
GENE.7472
GENE.216114
GENE.477985
GENE.170064
GENE.55749
GENE.423704
GENE.167424
GENE.476029
GENE.3482
GENE.524287
GENE.215835
GENE.95048
GENE.257500
GENE.517598
GENE.171321
GENE.377794
GENE.532614
GENE.221755
GENE.482918
GENE.273768
GENE.18
GENE.140745
GENE.463148
GENE.223533
GENE.375375
GENE.61809
GENE.84165
GENE.431992
GENE.431771
GENE.481084
GENE.241393
GENE.37538
GENE.433864
GENE.245388
GENE.427672
GENE.106301
GENE.315805
GENE.529948
GENE.224494
GENE.249127
GENE.71984
GENE.414924
GENE.202785
GENE.176632
GENE.495997
GENE.279514
GENE.293434
GENE.363503
GENE.134376
GENE.61620
GENE.111236
GENE.202995
GENE.449116
GENE.249087
GENE.57896
GENE.357908
GENE.236590
GENE.230225
GENE.37269
GENE.14196
GENE.535176
GENE.411053
GENE.353326
GENE.404320
GENE.196220
GENE.234301
GENE.111640
GENE.430397
GENE.155416
GENE.30304
GENE.99407
GENE.413116
GENE.15595
GENE.254159
GENE.487552
GENE.255937
GENE.41133
GENE.281808
GENE.394569
GENE.183491
GENE.144388
GENE.44910
GENE.381429
GENE.431591
GENE.145858
GENE.262375
GENE.269940
GENE.119614
GENE.346707
GENE.94432
GENE.184314
GENE.158235
GENE.94631
GENE.89782
GENE.456951
GENE.445953
GENE.282371
GENE.145144
GENE.414586
GENE.69437
GENE.126358
GENE.60150
GENE.188253
GENE.114342
GENE.56246
GENE.196325
GENE.377527
GENE.136332
GENE.446755
GENE.381193
GENE.98987
GENE.276716
GENE.161391
GENE.413085
GENE.66842
GENE.291957
GENE.487288
GENE.220829
GENE.423756
GENE.229223
GENE.417479
GENE.121112
GENE.6945
GENE.340591
GENE.256165
GENE.125512
GENE.284499
GENE.411135
GENE.467543
GENE.376603
GENE.246343
GENE.116472
GENE.529139
GENE.175024
GENE.422749
GENE.112091
GENE.418287
GENE.17491
GENE.500230
GENE.4186
GENE.27674
GENE.233847
GENE.132843
GENE.200401
GENE.97871
GENE.517672
GENE.125268
GENE.152215
GENE.292360
GENE.247149
GENE.463317
GENE.502454
GENE.240817
GENE.425464
GENE.537749
GENE.485324
GENE.271486
GENE.129760
GENE.7765
GENE.104045
GENE.322476
GENE.204884
GENE.84888
GENE.523725
GENE.227492
GENE.143542
GENE.836
GENE.352157
GENE.334246
GENE.9548
GENE.59569
GENE.474129
GENE.101653
GENE.510569
GENE.402765
GENE.104385
GENE.509649
GENE.23020
GENE.290913
GENE.102808
GENE.100656
GENE.390348
GENE.29476
GENE.244467
GENE.346037
GENE.138329
GENE.507428
GENE.64867
GENE.207991
GENE.178350
GENE.263642
GENE.241566
GENE.282767
GENE.194748
GENE.59407
GENE.309836
GENE.285436
GENE.70878
GENE.470912
GENE.7613
GENE.150964
GENE.508790
GENE.316055
GENE.272618
GENE.182746
GENE.348855
GENE.144855
GENE.417864
GENE.420267
GENE.431966
GENE.66820
GENE.131034
GENE.82504
GENE.15830
GENE.485766
GENE.165852
GENE.489595
GENE.405534
GENE.471900
GENE.377175
GENE.309355
GENE.265331
GENE.62802
GENE.537066
GENE.348061
GENE.205866
GENE.407695
GENE.470699
GENE.270230
GENE.203557
GENE.13022
GENE.256951
GENE.322682
GENE.329118
GENE.513428
GENE.474730
GENE.225938
GENE.497082
GENE.414287
GENE.18643
GENE.474473
GENE.180713
GENE.65547
GENE.432760
GENE.475423
GENE.253622
GENE.437418
GENE.147184
GENE.29521
GENE.483686
GENE.61167
GENE.3742
GENE.518635
GENE.181108
GENE.415804
GENE.183860
GENE.463355
GENE.288493
GENE.255693
GENE.138703
GENE.458488
GENE.145411
GENE.258741
GENE.344392
GENE.262735
GENE.313299
GENE.29239
GENE.435984
GENE.467877
GENE.534423
GENE.570
GENE.178936
GENE.344718
GENE.322243
GENE.186133
GENE.510581
GENE.494636
GENE.49581
GENE.142071
GENE.146186
GENE.454718
GENE.169680
GENE.506629
GENE.467829
GENE.434028
GENE.84945
GENE.439374
GENE.468201
GENE.151054
GENE.416239
GENE.392267
GENE.308242
GENE.490272
GENE.456319
GENE.525933
GENE.159637
GENE.25465
GENE.385880
GENE.535988
GENE.277382
GENE.214457
GENE.161983
GENE.166982
GENE.510118
GENE.386165
GENE.537169
GENE.300507
GENE.30058
GENE.310195
GENE.137441
GENE.494286
GENE.195229
GENE.73617
GENE.189313
GENE.290171
GENE.210879
GENE.507738
GENE.421082
GENE.260716
GENE.56604
GENE.365423
GENE.406675
GENE.43732
GENE.269313
GENE.144269
GENE.420340
GENE.269827
GENE.422153
GENE.225838
GENE.103268
GENE.338511
GENE.468464
GENE.167765
GENE.512928
GENE.114177
GENE.143717
GENE.246192
GENE.330151
GENE.477678
GENE.83278
GENE.417601
GENE.73520
GENE.95815
GENE.299653
GENE.42739
GENE.274870
GENE.394067
GENE.390046
GENE.435723
GENE.368040
GENE.184063
GENE.517153
GENE.275422
GENE.299928
GENE.345101
GENE.526808
GENE.343010
GENE.357813
GENE.295201
GENE.199867
GENE.466915
GENE.269620
GENE.68153
GENE.399415
GENE.458090
GENE.348794
GENE.187365
GENE.96420
GENE.101507
GENE.279093
GENE.475577
GENE.267238
GENE.292944
GENE.490794
GENE.407100
GENE.507032
GENE.393433
GENE.64493
GENE.511462
GENE.74497
GENE.411433
GENE.494217
GENE.171700
GENE.192766
GENE.52013
GENE.384813
GENE.190202
GENE.48785
GENE.335922
GENE.106853
GENE.298354
GENE.136846
GENE.327401
GENE.485738
GENE.12889
GENE.534749
GENE.54108
GENE.379239
GENE.130057
GENE.65371
GENE.470664
GENE.365459
GENE.391581
GENE.491924
GENE.384806
GENE.36528
GENE.339771
GENE.336954
GENE.374653
GENE.391995
GENE.535311
GENE.21048
GENE.110724
GENE.164587
GENE.449905
GENE.469635
GENE.204746
GENE.62066
GENE.399405
GENE.415
GENE.515390
GENE.427918
GENE.32864
GENE.313891
GENE.477937
GENE.465272
GENE.159491
GENE.314270
GENE.522887
GENE.306782
GENE.218689
GENE.189561
GENE.331807
GENE.518545
GENE.40379
GENE.224101
GENE.148905
GENE.230738
GENE.10975
GENE.2637
GENE.140154
GENE.374606
GENE.31746
GENE.170949
GENE.474
GENE.234280
GENE.268164
GENE.397616
GENE.439245
GENE.137191
GENE.266208
GENE.186035
GENE.330045
GENE.37478
GENE.46905
GENE.36051
GENE.414203
GENE.525693
GENE.516387
GENE.175901
GENE.362125
GENE.212913
GENE.145311
GENE.483303
GENE.299372
GENE.402065
GENE.30828
GENE.299619
GENE.500094
GENE.145555
GENE.422259
GENE.452766
GENE.268161
GENE.294129
GENE.290415
GENE.323037
GENE.378373
GENE.493276
GENE.484795
GENE.464018
GENE.466952
GENE.168326
GENE.260257
GENE.355978
GENE.210186
GENE.427431
GENE.101087
GENE.357497
GENE.100845
GENE.443613
GENE.366481
GENE.406385
