# Supplementary material for: The Impacts of Read Length and Transcriptome Complexity for De Novo Assembly: A Simulation Study
Source: PLoS One. 2014 Apr 15;9(4):e94825. doi: 10.1371/journal.pone.0094825 (PMC3988101; doi:10.1371/journal.pone.0094825)
Supplement: Data S4 — Information of generating five human datasets with different numbers of spliced isoforms. (ZIP) [file pone.0094825.s008.zip › Data S4/generating_reads_S4.txt]

The five human datasets with different isoforms are generated as follows:

 (i) download and install BEER simulation engine (http://www.cbil.upenn.edu/BEERS/)

 (ii) run the follwoing commands in linux to get 10 datasets, with the number of isoforms of each gene 
      ranging from 1 to 10:

      1 isforms/per gene: perl reads_simulator.pl 3000000 splice1 -numgenes 2000 -nalt 1 -outdir splice1 

      2 isforms/per gene: perl reads_simulator.pl 6000000 splice2 -numgenes 2000 -nalt 2 -outdir splice2

      3 isforms/per gene: perl reads_simulator.pl 9000000 splice3 -numgenes 2000 -nalt 3 -outdir splice3

      4 isforms/per gene: perl reads_simulator.pl 12000000 splice4 -numgenes 2000 -nalt 4 -outdir splice4

      5 isforms/per gene: perl reads_simulator.pl 15000000 splice5 -numgenes 2000 -nalt 5 -outdir splice5

      6 isforms/per gene: perl reads_simulator.pl 18000000 splice6 -numgenes 2000 -nalt 6 -outdir splice6

      7 isforms/per gene: perl reads_simulator.pl 21000000 splice7 -numgenes 2000 -nalt 7 -outdir splice7

      8 isforms/per gene: perl reads_simulator.pl 24000000 splice8 -numgenes 2000 -nalt 8 -outdir splice8

      9 isforms/per gene: perl reads_simulator.pl 27000000 splice9 -numgenes 2000 -nalt 9 -outdir splice9

     10 isforms/per gene: perl reads_simulator.pl 30000000 splice10 -numgenes 2000 -nalt 10 -outdir splice10

 (iii) merge theses the datasets into five datasets, with spliced isoforms of each gene being 1~2, 3~4, 5~5, 7~8, 9~10. 
