# Supplementary material for: The Impacts of Read Length and Transcriptome Complexity for De Novo Assembly: A Simulation Study
Source: PLoS One. 2014 Apr 15;9(4):e94825. doi: 10.1371/journal.pone.0094825 (PMC3988101; doi:10.1371/journal.pone.0094825)
Supplement: Data S4 — Information of generating five human datasets with different numbers of spliced isoforms. (ZIP) [file pone.0094825.s008.zip › Data S4/reads_info_S4.txt]

Isoforms/Gene:	1-2,	3-4,	5-6,	7-8,	9-10
#genes:		4000,   4000,	4000,	4000,	4000
#transcripts:   6000	14000,	22000,	30000,	38000
Read Count:	15M,	25M,	35M,	45M,	55M

Note: To make sure of comparable sequencing depth, the number of reads for each datasets is further required to be nearly proportional to the number of transcripts, instead of genes.
